# Supplementary material for: Translatomics Probes Into the Role of Lycopene on Improving Hepatic Steatosis Induced by High-Fat Diet
Source: Front Nutr. 2021 Nov 2;8:727785. doi: 10.3389/fnut.2021.727785 (PMC8594419; doi:10.3389/fnut.2021.727785)
Supplement: Supplementary Table 2 — Differentially expressed genes in Ribo-seq. [file Table_2.XLSX]

## Sheet: DEGs翻译组
gene_name	logFC	logCPM	PValue	FDR	stat	Ribo_HFD1	Ribo_HFD2	Ribo_HFD3	Ribo_LYC1	Ribo_LYC2	Ribo_LYC3
Mir30e	8.28604	11.5456	3.46e-91	3.87e-87	up-regulated	183.405	241.79	117.24	53154.5	43646	55756.8
Scarna8	8.07707	8.31276	1.32e-62	7.39e-59	up-regulated	24.8685	19.2362	0	4898.34	3596.35	4585.68
Mir30a	6.71011	12.5085	7.51e-59	2.81e-55	up-regulated	1560.24	1892.62	759.582	137967	105368	137866
Gm12238	7.32045	7.55621	9.2e-53	2.58e-49	up-regulated	11.8326	25.6275	9.66493	2759.99	1996.36	2778.74
Snord100	5.69296	8.93327	9.51e-51	2.13e-47	up-regulated	301.113	264.253	178.873	12940.4	9788.7	11661.7
Snora44	5.80518	7.16264	1.12e-45	2.08e-42	up-regulated	34.4865	42.6813	61.4591	2036.75	2418.06	1762.84
Snord2	6.44829	10.954	2.83e-44	4.53e-41	up-regulated	436.936	600.848	793.093	62371	30872.7	40750.9
Terc	6.99368	6.8646	9.33e-43	1.31e-39	up-regulated	4.61978	4.00229	6.03754	370.368	461.588	690.667
Car9	4.57719	10.9748	9.01e-42	1.12e-38	up-regulated	81.2638	59.7883	81.365	1246.2	2046.45	1471.51
Snora69	6.25554	11.4974	4.15e-41	4.65e-38	up-regulated	441.977	811.199	432.228	42951.3	20106.4	45407.4
Snord37	8.85151	11.9023	1.02e-38	1.04e-35	up-regulated	429.099	261.249	113.061	177170	48527.1	103149
Mir223	4.58965	7.39113	1.71e-37	1.6e-34	up-regulated	80.0314	169.208	98.0551	1935.9	3010.33	2580.91
Mir148a	4.46805	9.1979	3.33e-37	2.82e-34	up-regulated	574.3	444.803	375.273	9653.88	7631.37	9853.07
Snord87	5.21062	6.66627	3.52e-37	2.82e-34	up-regulated	99.138	67.4826	32.3906	2603.62	2432.91	2033.02
Pex13	4.77432	11.0651	1.48e-36	1.11e-33	up-regulated	48.0695	28.2865	47.3363	726.533	1297.38	1036.43
Snord85	5.4604	11.9505	8.34e-36	5.84e-33	up-regulated	2483.03	1966.06	2802.53	108580	54900.9	112664
Upp2	3.94029	8.48169	1.86e-34	1.23e-31	up-regulated	16.6581	22.0596	16.8719	222.196	335.8	198.352
Mir101b	5.05833	7.5147	3.59e-34	2.24e-31	up-regulated	147.481	91.2628	61.7759	2953.27	4341.8	2126.32
Mir21a	5.02178	9.18157	1.03e-32	6.1e-30	up-regulated	522.307	261.528	221.453	11738.6	8945.86	8624.63
Scarna3a	4.55472	6.79207	1.13e-32	6.36e-30	up-regulated	93.257	75.0211	50.7818	1439.42	2097.87	1254.38
Snora16a	5.61204	11.4815	5.62e-32	3e-29	up-regulated	714.741	484.016	1057.46	35920.2	20116.9	39894.5
2900060B14Rik	5.09675	7.55564	1.17e-31	5.96e-29	up-regulated	24.5769	11.7866	14.0522	564.772	371.573	581.222
Snord38a	6.23549	5.80096	1.19e-29	5.79e-27	up-regulated	31.0857	30.7779	0	2363.23	1416.74	1480.58
Mup6	5.02399	7.79145	8.26e-27	3.85e-24	up-regulated	40.7567	13.4511	11.0968	769.921	714.426	503.274
Mir6516	3.7844	7.02506	1.87e-26	8.36e-24	up-regulated	160.063	187.78	108.95	2143.32	2104.31	1433.84
Snora30	5.10645	5.69792	9.24e-25	3.98e-22	up-regulated	41.1377	19.0923	33.6014	852.933	661.011	1133.88
Rps8	4.36016	6.30267	4.3e-24	1.77e-21	up-regulated	8.42673	12.2696	9.71717	143.884	139.024	259.045
Snora20	3.91825	7.10682	4.42e-24	1.77e-21	up-regulated	228.505	308.851	294.701	2826.02	2898.7	5012.12
Rnu3a	3.48419	8.91905	8.11e-23	3.13e-20	up-regulated	328.745	323.349	384.409	3563.5	2380.86	4028.91
Dancr	3.12313	8.99165	2.68e-22	1e-19	up-regulated	109.697	70.2374	89.3186	667.259	794.63	627.228
Snord71	5.63365	7.29048	6.81e-22	2.46e-19	up-regulated	114.628	95.7601	56.1774	5981.26	1456.76	4322.21
Snord43	4.50995	13.6282	3.28e-21	1.15e-18	up-regulated	25791.4	20253.8	13757.2	512408	179768	467152
Mir30d	3.39418	11.868	1.18e-20	4.02e-18	up-regulated	8700.57	9035.18	3931.51	72126.8	54457.6	68681.8
Lpin1	3.24242	8.51741	2.81e-20	9.26e-18	up-regulated	10.0407	16.0981	8.73383	109.497	68.5727	103.944
Mir455	3.7018	7.22642	4.48e-20	1.43e-17	up-regulated	366.811	188.233	175.383	3369.83	2273.97	2840.78
Thrsp	2.68205	9.39658	7.35e-20	2.26e-17	up-regulated	128.816	169.107	156.603	694.738	811.023	1032.69
Snora5c	4.5688	7.34744	7.46e-20	2.26e-17	up-regulated	127.113	112.37	142.39	2183.7	1273.23	4204.33
Rpph1	3.02799	10.6165	2.02e-19	5.96e-17	up-regulated	1071.09	716.58	1036.2	4836.2	9150.15	6883.8
Scarna17	5.08492	4.63121	2.41e-19	6.93e-17	up-regulated	41.4141	14.6443	38.6597	735.998	777.803	978.428
Rmrp	3.95988	10.6384	3.56e-19	9.96e-17	up-regulated	457.513	382.163	1032.85	9495.12	7645.66	8558.93
Snora31	3.70268	6.84759	1.78e-17	4.86e-15	up-regulated	196.506	125.653	96.3042	2218.22	1062.07	1538.23
Rnf19b	3.13027	6.91105	7.74e-17	2.07e-14	up-regulated	7.17343	10.1585	10.3665	79.1326	87.053	42.8904
Scarna3b	3.48761	5.411	3e-16	7.82e-14	up-regulated	35.4978	84.2048	67.6545	408.888	803.729	626.194
Neat1	-3.8498	8.06692	9.49e-16	2.42e-13	down-regulated	176.783	65.4235	150.136	5.57166	11.1033	8.38038
Snord4a	2.55441	7.4913	1.02e-15	2.53e-13	up-regulated	859.385	745.814	479.381	3549.15	3444.55	3882.4
Gm29681	4.4545	4.7115	1.28e-15	3.12e-13	up-regulated	0.953205	0.321739	0.849363	10.1811	10.6328	16.0506
Hspa1b	3.06372	5.68779	1.84e-15	4.38e-13	up-regulated	3.00237	5.25059	4.26495	35.1847	28.6025	25.9057
Mir34a	-3.23452	9.11542	1.37e-14	3.21e-12	down-regulated	11795.5	10379.1	3912.59	671.057	724.932	999.148
Mir192	2.36983	9.60826	1.66e-14	3.79e-12	up-regulated	2979.82	3241.58	1588.96	9827.09	13690.5	11968.9
Snord13	2.57754	6.68435	1.82e-14	4.07e-12	up-regulated	280.722	301.105	305.727	1060.61	1738.68	1832.26
Snord16a	3.36672	5.56008	2.46e-14	5.4e-12	up-regulated	100.772	124.718	52.6792	1058.62	529.931	1013.26
Nnmt	2.64703	7.27388	2.66e-14	5.74e-12	up-regulated	25.3472	53.7777	43.7737	215.221	291.977	160.489
Mir16-1	-3.30725	11.0094	3.08e-14	6.52e-12	down-regulated	52808.9	35734.6	19059.2	3053.03	4874.23	1826.4
Scarna13	2.7312	6.27078	6.49e-14	1.35e-11	up-regulated	88.0346	52.0006	82.8021	442.491	420.862	405.887
Cox14	-3.69733	6.21405	1.45e-13	2.95e-11	down-regulated	190.762	117.732	129.293	7.01274	8.89327	13.4246
Kng1	2.67352	11.2376	1.62e-13	3.24e-11	up-regulated	325.886	310.313	274.196	1115.71	2985.16	1183.93
Cyb5a	1.91287	10.0049	3.75e-13	7.36e-11	up-regulated	433.303	552.344	431.615	1469.93	1898.85	1313.75
Snora81	2.74852	9.43934	5.44e-13	1.05e-10	up-regulated	946.103	1334.24	759.994	7821.73	3450.16	5933.09
Atp5j	2.27569	8.47234	7.23e-13	1.37e-10	up-regulated	206.933	157.523	150.038	854.178	710.561	622.564
Mir210	3.81806	4.17841	1.96e-12	3.66e-10	up-regulated	43.3503	24.7622	0	368.743	321.492	330.887
Rabggtb	3.03749	8.2588	2.24e-12	4.11e-10	up-regulated	48.5243	50.385	39.411	272.836	165.792	538.618
Gm20594	2.77115	11.2609	2.58e-12	4.66e-10	up-regulated	2522.65	1127.46	1324.04	10512.3	7902.54	11660.3
Mir1839	2.56072	5.80904	2.65e-12	4.71e-10	up-regulated	200.992	338.926	114.92	1076.55	1101	1362.83
Urml	-3.02925	6.62645	5.85e-12	1.02e-09	down-regulated	77.302	107.553	107.543	15.5105	2.18553	11.5469
AF357399	2.86071	7.08103	6.24e-12	1.08e-09	up-regulated	468.269	306.674	203.992	2723.89	1333.85	2194.18
Rgs16	3.51976	5.58558	8.8e-12	1.49e-09	up-regulated	4.24149	3.79121	2.05302	41.2565	13.7684	47.8026
Gpcpd1	2.21136	6.46531	1.19e-11	2e-09	up-regulated	6.99156	9.01854	9.00849	25.8615	37.9749	36.4789
Por	2.01867	7.93648	1.32e-11	2.16e-09	up-regulated	29.9023	44.7327	33.1981	108.346	115.773	153.637
Snora21	3.26388	6.68619	1.33e-11	2.16e-09	up-regulated	180.54	172.013	84.2661	1663.66	502.331	1478.65
Mir140	2.72661	5.1497	1.39e-11	2.23e-09	up-regulated	172.925	152.405	85.6037	760.531	1148.18	658.622
Malat1	-2.16275	9.57086	1.87e-11	2.96e-09	down-regulated	199.453	127.585	140.217	32.6736	30.8463	28.8414
Tjp3	-8.73532	4.72863	1.96e-11	3.05e-09	down-regulated	9.76859	14.2056	10.3727	0	0	0
Slc30a10	-3.32109	5.72288	2.62e-11	4.03e-09	down-regulated	10.0582	14.51	12.9396	0.434465	0.550971	2.07926
Dnaja1	2.02899	8.64475	3.01e-11	4.56e-09	up-regulated	48.537	47.9462	34.9169	185.42	157.087	125.191
Ttn	-9.53177	5.42723	3.22e-11	4.81e-09	down-regulated	1.01737	0.450964	0.235744	0	0	0
Ndufb2	2.37232	6.29631	3.36e-11	4.96e-09	up-regulated	28.6081	30.3134	20.4864	151.673	99.6075	108.882
4833439L19Rik	2.41476	6.93895	3.81e-11	5.55e-09	up-regulated	14.1292	15.4494	12.101	45.5067	109.408	47.187
Gm24148	3.19933	5.49011	5.39e-11	7.74e-09	up-regulated	92.3265	29.3384	73.3746	482.877	371.793	660.273
Rnu7	2.0505	6.83228	9.03e-11	1.28e-08	up-regulated	1305.85	2206.31	1629.89	4766	6687.03	7085.38
Nav2	-2.83429	6.21604	9.76e-11	1.37e-08	down-regulated	6.80139	11.5382	9.97264	1.60508	0.58157	1.09737
Tdo2	1.71702	10.9032	1.06e-10	1.47e-08	up-regulated	504.505	556.278	427.127	1434.44	1685.22	1170.9
Hspa8	1.82894	10.7533	1.53e-10	2.09e-08	up-regulated	319.913	390.322	274.55	1080.79	1240.74	735.793
Snord15b	-2.66164	6.7746	1.84e-10	2.48e-08	down-regulated	1330.64	911.078	925.701	69.9339	155.203	217.548
Acnat1	-2.05749	7.33484	3.96e-10	5.29e-08	down-regulated	42.6541	55.4427	34.4246	7.533	8.91617	11.0558
Pnkd	-2.49589	6.41007	4.04e-10	5.32e-08	down-regulated	39.1777	49.2003	33.8829	8.84853	4.48854	5.08168
Atf5	-2.02011	7.70538	4.16e-10	5.41e-08	down-regulated	116.547	178.24	184.123	32.1076	38.9472	32.0683
1810032O08Rik	-2.66222	6.16747	6.41e-10	8.26e-08	down-regulated	127.642	134.355	76.2021	17.5845	14.8667	14.026
Rnf125	-1.80363	8.33686	6.96e-10	8.86e-08	down-regulated	90.545	90.9446	74.7141	16.2475	25.5995	23.0916
Snora74a	2.95576	6.21461	7.53e-10	9.47e-08	up-regulated	129.68	44.7095	78.6862	819.428	405.924	490.202
Mir30c-1	1.9128	7.60949	8.58e-10	1.07e-07	up-regulated	968.545	946.204	646.356	2876.92	2347.97	3189.89
Nectin1	-2.77199	7.0514	9.14e-10	1.13e-07	down-regulated	23.8817	33.8304	44.2856	3.1226	1.69712	7.68556
Rnf225	-2.25922	7.7091	1.1e-09	1.35e-07	down-regulated	96.8272	65.9446	108.042	13.3056	14.8885	21.7254
Dbp	3.15748	5.00972	1.12e-09	1.35e-07	up-regulated	1.093	7.3047	4.9995	21.1511	51.7299	31.8135
Lrfn3	-8.5155	4.52935	1.4e-09	1.67e-07	down-regulated	8.33369	9.36192	13.8234	0	0	0
Ppat	2.46807	5.52705	1.75e-09	2.07e-07	up-regulated	3.7523	3.45464	3.88719	13.2827	28.0744	13.3191
Mup21	2.30035	11.5604	1.78e-09	2.08e-07	up-regulated	1769.44	843.309	966.698	6423.39	4356.11	4766.23
Dnajc22	-2.3278	6.88232	1.98e-09	2.29e-07	down-regulated	91.3263	114.891	130.338	10.404	17.5919	29.8748
Snora36b	4.6106	3.94108	2.18e-09	2.49e-07	up-regulated	16.2306	18.0786	0	515.995	85.3518	279.155
Got1	1.77546	8.33932	2.92e-09	3.31e-07	up-regulated	49.9305	86.8443	62.3405	147.891	270.384	181.663
C77080	-2.55675	6.40292	3.44e-09	3.85e-07	down-regulated	17.3399	27.5407	24.5497	1.99733	6.96555	1.91176
Kpna2	1.94095	6.20272	4.29e-09	4.76e-07	up-regulated	14.2189	18.9341	9.9969	48.5128	63.0994	38.1001
Mir182	2.19341	5.76449	4.9e-09	5.38e-07	up-regulated	288.558	366.205	95.8761	980.24	1028.77	1164.72
Snord72	3.58355	4.1525	4.95e-09	5.38e-07	up-regulated	85.5892	37.8312	39.9484	760.531	375.074	606.625
Snora41	3.3219	3.99539	4.99e-09	5.38e-07	up-regulated	45.4456	20.0873	31.8173	201.911	341.407	300.628
Ugt2a2	-2.40789	6.28155	5.79e-09	6.18e-07	down-regulated	39.3425	40.6357	43.9495	8.99682	8.87398	2.87047
Mir802	-3.33792	5.93661	7.23e-09	7.64e-07	down-regulated	722.277	1546.79	395.365	78.4053	99.4304	50.0309
Zfp260	2.50151	5.53596	7.85e-09	8.22e-07	up-regulated	3.94845	4.15369	3.54762	11.5976	34.6062	14.3657
Pfdn1	2.4565	4.86758	9.6e-09	9.96e-07	up-regulated	10.8987	8.21958	7.78938	44.7233	53.7312	33.7953
Mup15	-4.62862	7.32436	1.03e-08	1.06e-06	down-regulated	600.761	56.1722	157.726	14.2582	3.61633	10.9179
Gys2	2.13428	8.31709	1.04e-08	1.06e-06	up-regulated	37.965	49.2075	36.9865	123.082	279.505	88.5851
Sgpl1	-2.13928	6.30499	1.2e-08	1.21e-06	down-regulated	23.9109	28.8803	22.858	3.06024	6.2094	5.85828
Abca2	-2.44962	6.21814	1.22e-08	1.22e-06	down-regulated	9.46317	13.3292	14.5758	1.86863	0.789906	2.98096
Mdh1	1.56168	10.0348	1.3e-08	1.29e-06	up-regulated	281.759	257.128	196.477	569.687	786.489	567.588
Slc6a6	-2.41968	6.71802	1.32e-08	1.3e-06	down-regulated	19.6814	27.5225	24.2838	2.46566	1.56342	7.08008
Snord55	2.57732	7.36312	1.45e-08	1.42e-06	up-regulated	352.703	378.312	1014.07	2145.09	2885.18	3950.84
Mir152	6.84041	2.89332	1.59e-08	1.53e-06	up-regulated	5.0248	0	0	173.637	264.24	398.877
Lbp	-2.33539	6.33103	1.7e-08	1.63e-06	down-regulated	36.7537	41.6217	50.7859	7.02801	3.8197	10.5709
Hsp90aa1	1.81756	8.92726	1.72e-08	1.63e-06	up-regulated	79.6687	58.9369	66.02	255.29	223.352	156.658
Coq10b	2.86516	5.604	1.89e-08	1.78e-06	up-regulated	4.86823	11.0023	5.53238	51.1995	74.2047	15.4019
Mir3068	-2.92013	6.48386	1.93e-08	1.8e-06	down-regulated	1852.63	2255.5	713.003	320.899	122.085	92.1456
Kcnq1ot1	-2.39375	7.37602	2.2e-08	2.04e-06	down-regulated	3.25763	2.72318	2.45617	0.69882	0.154124	0.494391
Cox5b	1.81683	6.36061	2.4e-08	2.2e-06	up-regulated	58.6639	59.0405	69.506	164.849	209.054	196.167
Cldn1	-2.66371	5.77128	2.84e-08	2.58e-06	down-regulated	28.1814	19.1899	18.4889	3.12879	3.96781	2.24607
Mir677	2.2764	5.61671	3.05e-08	2.75e-06	up-regulated	169.297	258.998	245.836	1202.55	1030.42	559.962
AI661453	-4.64721	4.49137	3.14e-08	2.82e-06	down-regulated	5.32138	5.77391	5.47782	0	0	0.482214
S100a13	2.72177	5.01527	3.28e-08	2.9e-06	up-regulated	12.3125	14.9208	11.7331	63.8208	134.892	37.3308
Sult2a8	1.56006	9.40301	3.29e-08	2.9e-06	up-regulated	155.855	168.752	122.303	400.152	464.53	292.754
Sdhb	1.54517	8.18467	3.36e-08	2.94e-06	up-regulated	126.123	131.901	121.067	319.531	393.298	263.115
Helz2	-1.85819	6.83446	3.67e-08	3.19e-06	down-regulated	13.8974	14.9768	15.5304	3.51088	4.13433	3.12044
Snora34	4.51428	4.28955	4.62e-08	3.99e-06	up-regulated	34.1942	5.77085	10.1564	343.743	708.372	82.2543
Slc6a13	-1.88161	7.10057	4.76e-08	4.07e-06	down-regulated	76.044	93.7988	84.2965	11.7312	31.2417	19.0886
Camk1d	-2.11718	6.33646	6.36e-08	5.4e-06	down-regulated	13.5856	18.1678	12.8008	1.40663	3.12171	4.37571
Zfp706	1.79361	7.42028	7.38e-08	6.21e-06	up-regulated	17.5225	20.5044	10.5817	40.176	74.2408	37.3561
Oaz1	-1.60786	8.17085	7.51e-08	6.28e-06	down-regulated	289.695	396.33	377.93	113.195	98.6905	90.2884
Rida	1.47746	9.15026	8e-08	6.64e-06	up-regulated	281.566	326.094	220.641	568.741	882.97	588.317
Mmd	-1.80141	7.08734	8.54e-08	7.04e-06	down-regulated	64.3745	82.657	55.8467	20.0065	13.2898	16.4138
Tsc22d3	1.73595	6.90648	8.69e-08	7.1e-06	up-regulated	13.4008	28.3182	20.4943	58.1311	72.47	49.0393
Hpx	-1.39115	11.3578	1e-07	8.14e-06	down-regulated	2010.77	2614.03	2319.17	695.441	749.423	860.752
Mir146b	2.96341	3.91822	1.04e-07	8.35e-06	up-regulated	50.4785	35.4016	21.9899	162.805	353.936	289.399
Zc3h12c	-8.08592	4.20372	1.18e-07	9.43e-06	down-regulated	2.24019	3.56833	1.49095	0	0	0
Mrgpra6	-1.84268	7.82004	1.2e-07	9.49e-06	down-regulated	101.815	82.8809	61.866	17.1291	15.6401	26.8883
Cyp2a12	-1.93007	7.51684	1.2e-07	9.49e-06	down-regulated	159.818	135.183	149.806	41.1345	19.3204	39.3723
Usp2	3.10986	3.93	1.21e-07	9.49e-06	up-regulated	0.778378	1.32459	0.953675	10.0866	5.11658	7.72361
Mn1	-3.53566	4.86461	1.52e-07	1.18e-05	down-regulated	3.85891	7.03115	5.4284	0	0.939485	0.354544
Tubb2a	-1.85975	7.19809	1.52e-07	1.18e-05	down-regulated	121.813	113.706	127.686	18.9541	48.0735	24.1894
Dcaf13	2.17169	5.16886	1.53e-07	1.18e-05	up-regulated	11.1876	7.80682	6.99939	23.0314	45.8976	37.7911
Ahsa2	2.13144	4.80683	1.62e-07	1.23e-05	up-regulated	2.6789	4.23643	1.62084	9.60007	13.044	12.4705
Clpx	-1.60443	7.43639	1.86e-07	1.41e-05	down-regulated	81.5982	83.9993	67.2728	17.5683	24.5073	25.2235
Ndufb10	1.79609	6.89147	1.87e-07	1.41e-05	up-regulated	64.5717	65.477	95.7343	240.01	271.08	168.707
Mir181a-2	-2.90457	5.39357	2e-07	1.5e-05	down-regulated	941.159	663.041	504.611	100.07	84.6031	63.8553
Coq8a	-1.7304	8.23491	2.29e-07	1.69e-05	down-regulated	97.3057	107.079	104.346	22.5888	44.1969	17.2968
Fh1	1.49541	8.22221	2.29e-07	1.69e-05	up-regulated	81.1389	103.201	80.778	203.492	293.519	163.551
Mafb	1.72748	6.32004	2.32e-07	1.7e-05	up-regulated	7.5765	15.1369	9.19438	25.4333	40.7912	27.2077
Mecp2	2.04156	5.44354	2.53e-07	1.84e-05	up-regulated	1.54669	2.02298	1.37819	5.34474	9.24269	3.95309
Stra6l	-2.06663	6.97126	2.75e-07	1.98e-05	down-regulated	36.1232	54.2709	37.9465	3.16019	8.81678	14.5191
Agtr1a	-2.25964	5.84296	2.78e-07	1.99e-05	down-regulated	23.4476	43.3302	32.0077	3.32982	8.44549	6.37435
Snora23	2.82873	5.90558	2.92e-07	2.08e-05	up-regulated	105.657	99.9236	32.5666	799.109	157.251	514.313
Gmps	1.62586	6.25438	3.02e-07	2.14e-05	up-regulated	8.91526	8.10135	6.29797	19.4282	25.342	19.6585
Elovl3	-1.98892	7.70371	3.13e-07	2.21e-05	down-regulated	196.973	99.5408	151.162	32.3803	25.6646	41.3241
H1f0	-1.76312	6.65259	3.29e-07	2.3e-05	down-regulated	46.4723	61.7793	62.3048	12.1827	16.8541	14.841
Phyh	1.38029	10.8023	3.46e-07	2.39e-05	up-regulated	644.034	656.784	522.798	1473.94	1566.02	1119.42
Pigt	-2.36791	5.74461	3.46e-07	2.39e-05	down-regulated	21.2021	24.7825	33.5041	5.74637	3.64365	3.6668
Chordc1	1.80601	5.96454	3.57e-07	2.45e-05	up-regulated	16.1363	12.6618	7.0657	39.09	42.2824	33.0136
Usf3	-2.02	6.09069	3.96e-07	2.7e-05	down-regulated	6.37198	9.43453	5.13337	1.6087	1.27505	1.53978
Gldc	-1.53515	7.66633	4.02e-07	2.73e-05	down-regulated	53.6891	88.8157	67.4426	18.084	22.9334	21.7968
Fgfr4	-2.48609	5.35861	4.11e-07	2.77e-05	down-regulated	15.5073	18.4706	15.6187	1.61164	1.02191	4.62778
Mirlet7d	-2.19094	5.78437	4.31e-07	2.89e-05	down-regulated	626.783	907.947	523.595	147.676	93.6384	141.35
Atp5md	1.63416	7.16033	4.47e-07	2.98e-05	up-regulated	212.204	186.967	135.362	537.75	584.53	354.283
Cwc15	2.2184	5.02432	4.76e-07	3.16e-05	up-regulated	8.59713	15.1719	7.28226	46.2129	61.396	25.2761
Rassf3	-1.86688	6.56775	4.83e-07	3.18e-05	down-regulated	26.8895	48.5927	33.9515	5.92314	8.45042	11.3388
Pck1	1.71426	11.25	4.93e-07	3.23e-05	up-regulated	253.304	530.411	405.392	957.514	1731.2	747.182
Rnu11	1.84282	7.68542	4.99e-07	3.25e-05	up-regulated	954.387	823.878	521.548	3004.57	1577.69	2538.84
Mup2	2.44761	15.8404	5.5e-07	3.56e-05	up-regulated	29643.6	8193.85	14532.4	122382	69108.3	62367.8
Dhcr7	-1.89193	6.27164	5.71e-07	3.68e-05	down-regulated	38.8173	33.6128	32.3446	6.30175	7.99163	10.3402
Eif4ebp3	2.62762	4.63377	6.07e-07	3.89e-05	up-regulated	7.01115	4.93021	9.37104	48.4555	30.7247	27.4062
Spc24	2.63512	4.50529	6.33e-07	4.03e-05	up-regulated	6.43527	3.48445	6.13243	16.6783	32.9012	35.4752
Mir1291	3.55403	6.45157	6.43e-07	4.07e-05	up-regulated	72.1081	95.0629	194.62	1841.74	137.39	1451.75
Vdac2	1.70519	6.68626	6.65e-07	4.19e-05	up-regulated	23.3947	31.5487	28.8436	85.4187	104.456	49.6396
Pmpcb	1.47899	7.15367	6.95e-07	4.35e-05	up-regulated	45.5066	50.0623	36.0437	115.954	100.718	103.385
Alas1	1.368	9.19912	7.09e-07	4.41e-05	up-regulated	124.623	120.802	85.6037	238.311	296.267	219.121
Ppid	1.86895	5.38142	7.13e-07	4.41e-05	up-regulated	8.06374	9.09278	9.95294	22.2921	36.1227	27.2641
Slco2a1	-2.38559	5.83708	7.39e-07	4.55e-05	down-regulated	25.5953	32.0888	45.0709	6.89199	1.45669	7.6962
Angptl4	1.72967	6.45909	7.61e-07	4.66e-05	up-regulated	20.2392	23.6171	17.6335	55.9508	42.2349	77.7806
Snord99	2.5898	5.21057	7.65e-07	4.66e-05	up-regulated	216.156	222.934	149.806	1312.82	344.455	1386.57
Dars	1.60971	6.74048	7.82e-07	4.73e-05	up-regulated	66.1635	85.161	65.716	168.275	282.987	140.058
Mir10a	3.27701	3.6792	8.55e-07	5.15e-05	up-regulated	33.3464	30.9528	10.895	368.743	175.359	154.414
Sema4a	-3.03894	5.90453	8.74e-07	5.24e-05	down-regulated	22.8688	26.754	27.1362	0	0	7.52637
Insig2	-1.42403	7.97583	9.33e-07	5.56e-05	down-regulated	117.575	144.909	105.263	33.7371	39.1169	46.1312
Pfdn2	2.11955	4.75531	9.54e-07	5.65e-05	up-regulated	5.30073	7.74117	5.54197	16.1192	26.0167	29.4546
Fth1	1.31423	10.2573	9.64e-07	5.69e-05	up-regulated	380.648	505.05	384.678	682.851	1027.67	1058.28
Mbd1	1.71901	5.97771	1e-06	5.89e-05	up-regulated	8.53048	10.8774	11.4018	29.478	23.789	32.4901
Ip6k2	2.1806	5.38192	1.06e-06	6.18e-05	up-regulated	6.9698	10.5976	7.8075	45.4172	17.4534	34.2503
Ndufb4c	1.71518	5.54833	1.08e-06	6.23e-05	up-regulated	44.6954	45.7789	47.8374	117.169	155.343	122.345
Snord7	4.90712	3.28303	1.08e-06	6.23e-05	up-regulated	15.2838	7.09334	0	475.332	66.9774	176.932
Ccdc82	-2.47776	5.48	1.08e-06	6.23e-05	down-regulated	11.7159	11.7264	13.359	2.17372	0	3.1209
Kif1c	-1.5698	7.20816	1.15e-06	6.55e-05	down-regulated	24.0238	35.2696	25.3369	9.36984	7.12947	7.89223
Hjv	-2.29349	5.77907	1.15e-06	6.55e-05	down-regulated	25.9544	41.4439	39.1379	1.25438	11.1353	7.20386
Mir203	3.17998	4.33256	1.22e-06	6.88e-05	up-regulated	106.182	35.84	31.5382	300.21	296.111	862.047
Pi4k2a	-2.10316	5.79039	1.23e-06	6.93e-05	down-regulated	18.4816	20.285	17.1616	2.01679	2.55761	6.43464
Asl	1.42404	9.22373	1.24e-06	6.93e-05	up-regulated	159.876	182.311	144.55	380.822	511.144	262.073
Arhgef19	-2.81859	5.50245	1.27e-06	7.11e-05	down-regulated	16.5211	16.8386	19.051	0.746278	6.62479	0
Hjurp	-2.32268	5.48856	1.32e-06	7.34e-05	down-regulated	5.17247	8.1499	7.10067	1.50202	0.38096	1.43767
Atp11a	-4.37253	4.27749	1.34e-06	7.38e-05	down-regulated	2.49401	4.12542	2.35052	0	0.420361	0
Dyrk2	-2.97597	4.75288	1.38e-06	7.56e-05	down-regulated	14.9333	16.6761	14.5811	2.37258	0	2.27094
Zfp300	-7.81599	3.96623	1.45e-06	7.9e-05	down-regulated	4.64616	3.5086	3.34476	0	0	0
Rhot1	1.88118	5.54678	1.63e-06	8.88e-05	up-regulated	4.07469	7.29033	2.89411	18.9781	17.08	11.1334
Atg9a	-2.09688	5.80296	1.7e-06	9.19e-05	down-regulated	13.675	16.8138	21.9015	3.08858	4.70017	2.95626
Tmem260	-2.67791	5.01346	1.84e-06	9.89e-05	down-regulated	7.09177	8.73026	9.12026	0.521412	1.32247	1.49722
Syvn1	-2.4214	6.34578	1.88e-06	0.000100996	down-regulated	45.6663	14.7836	32.1199	4.38347	6.48542	4.89496
Slc25a42	-1.79507	6.38192	1.9e-06	0.000101607	down-regulated	28.2162	41.8623	31.3592	4.79528	8.10824	12.2396
Blcap	-3.61761	4.44609	1.93e-06	0.000102732	down-regulated	12.8767	12.3831	11.939	1.20261	0	1.15109
Adk	1.23441	9.71963	2.07e-06	0.000109076	up-regulated	264.507	293.351	211.847	439.589	622.417	532.414
Slc41a2	-2.59168	5.59884	2.07e-06	0.000109076	down-regulated	10.9558	14.9047	17.7609	2.312	4.39797	0
Wdr61	1.77592	5.91807	2.22e-06	0.000116438	up-regulated	22.1584	27.9796	14.6749	47.5979	107.601	49.5204
Zfp36l1	-1.74766	6.68255	2.52e-06	0.000131474	down-regulated	52.6123	36.969	41.3675	11.8939	14.006	8.94488
Ninj1	-1.81984	6.16454	2.63e-06	0.000136433	down-regulated	61.2414	92.1764	85.4548	11.0222	22.3646	25.32
Hnrnpa0	-1.74627	6.30073	2.65e-06	0.000136632	down-regulated	35.8866	43.5666	32.2212	5.67985	9.60393	13.5913
Eif2s2	1.61907	6.51812	2.67e-06	0.000137296	up-regulated	17.6618	19.0586	14.307	50.4398	60.1278	28.9674
Dtx4	-4.19563	4.11879	2.78e-06	0.000142102	down-regulated	3.05146	3.69788	3.94637	0	0	0.420538
Zfp488	-1.7738	6.50567	2.93e-06	0.000148982	down-regulated	31.2143	24.8044	24.2421	8.84133	5.23237	6.20589
Slc8b1	-2.57727	5.13028	2.96e-06	0.000149897	down-regulated	14.293	20.6644	11.0378	0.898018	4.55532	1.71909
Mob3b	-1.94861	5.82957	3.07e-06	0.000154757	down-regulated	8.82049	15.0195	12.1236	2.10208	2.13261	3.62164
Mup9	3.70147	3.91001	3.26e-06	0.000163734	up-regulated	7.48593	0.51471	0	48.8626	36.4503	22.0091
Steap3	-3.59715	4.43505	3.3e-06	0.000164982	down-regulated	7.38781	9.2159	8.42901	0.810455	1.02779	0
Preb	-1.6756	6.47694	3.35e-06	0.000166757	down-regulated	20.4477	23.548	19.7024	3.83236	9.11258	5.04375
Dcaf7	-2.10258	5.43792	3.52e-06	0.000174509	down-regulated	8.48597	9.98916	9.58928	2.20482	2.23685	1.26622
Snord65	-3.06825	4.81628	3.54e-06	0.000174509	down-regulated	611.351	449.991	798.968	44.4755	56.4021	85.1404
Sds	1.72956	6.97511	3.61e-06	0.000177149	up-regulated	37.8155	59.2818	46.3319	91.4728	243.052	93.808
Acaa2	1.24853	10.2715	3.63e-06	0.000177664	up-regulated	426.723	487.265	413.066	936.299	1127.36	708.538
Emc10	-1.81673	6.05119	3.9e-06	0.000189726	down-regulated	34.7545	44.8831	49.9869	9.13786	8.27734	13.7443
Snord66	1.747	5.66639	4.19e-06	0.000203184	up-regulated	480.649	348.308	351.27	1092.72	942.303	1422.43
Tcn2	-1.69267	6.39097	4.29e-06	0.000207301	down-regulated	48.2693	59.5155	49.0249	12.4944	9.5069	19.1346
Prrc2a	-1.84101	6.0727	4.32e-06	0.000207834	down-regulated	9.41363	14.0998	13.9802	3.69657	1.87513	3.18438
Slc22a30	-3.17902	4.55662	4.35e-06	0.000207941	down-regulated	12.8577	14.0943	16.2034	0	0	3.64522
Pomp	1.51639	6.58084	4.36e-06	0.000207941	up-regulated	81.7889	55.213	50.2054	143.884	182.468	154.116
Mt1	2.78091	4.30963	4.52e-06	0.000214337	up-regulated	8.12127	14.6578	8.84466	28.0639	47.4526	116.4
Tat	1.46503	11.0135	4.78e-06	0.000225996	up-regulated	282.245	547.843	441.163	883.074	1490.47	715.598
Eif4a1	1.36986	8.17574	4.88e-06	0.000229695	up-regulated	74.5328	81.8602	79.6843	196.875	213.758	125.197
Ptprf	-1.76382	7.94117	5e-06	0.000234523	down-regulated	34.0528	45.1718	50.4578	6.96093	7.56649	18.4018
Atp5e	1.53304	7.34489	5.05e-06	0.000235171	up-regulated	234.794	167.773	153.425	385.777	706.66	369.25
S100a1	1.67106	6.16148	5.06e-06	0.000235171	up-regulated	51.8903	53.8863	56.5123	144.274	224.783	90.7472
Traf6	-2.87401	4.67457	5.91e-06	0.000273467	down-regulated	4.74222	5.97913	4.06714	0.819362	0.519541	0.39213
Retreg2	-1.46004	7.02951	5.98e-06	0.000275559	down-regulated	56.0863	76.3738	69.0849	19.6922	18.401	24.8007
Cyb5b	-1.26932	8.77038	6.2e-06	0.000284688	down-regulated	121.9	158.426	105.22	45.4595	42.6759	49.728
Ncbp3	-1.93469	6.87109	6.76e-06	0.000309066	down-regulated	27.1431	28.7888	18.1179	9.68213	4.09283	2.70298
Osgin1	-2.34663	6.8451	6.86e-06	0.000311463	down-regulated	68.7538	48.1801	122.031	15.411	24.4295	3.68769
Scarb1	-1.53959	7.46675	6.87e-06	0.000311463	down-regulated	82.8336	127.266	103.334	40.4784	21.9999	28.7815
B3gnt2	-4.17699	4.1125	6.97e-06	0.000314699	down-regulated	7.20303	8.32594	6.66053	0.939276	0	0
Mir190a	2.35171	5.05311	7.21e-06	0.000324246	up-regulated	218.992	213.435	53.662	491.886	479.838	1303.79
Atp5o	1.34716	7.29455	7.29e-06	0.000325774	up-regulated	101.206	111.729	107.115	197.029	328.988	198.018
Rps4x	1.94977	7.99636	7.31e-06	0.000325774	up-regulated	81.1361	105.787	114.667	187.786	691.273	189.726
Grk4	-2.45947	5.03367	7.33e-06	0.000325774	down-regulated	13.5856	12.12	11.0968	2.34732	1.98452	1.49784
Tmem30b	-2.21593	5.27873	7.51e-06	0.000332591	down-regulated	11.7353	18.1202	14.2412	2.31728	0.97956	4.43602
Slc45a3	-2.45891	5.02951	7.87e-06	0.000347291	down-regulated	10.6274	11.6612	13.9605	2.2716	0.96025	2.17428
Tmem201	-7.54551	3.74571	7.99e-06	0.000351169	down-regulated	4.22663	4.17232	3.94552	0	0	0
Vapa	1.4006	6.59514	8.06e-06	0.000352525	up-regulated	26.5139	33.977	25.2377	69.2573	80.5102	49.7177
Smpd4	-7.47251	3.674	8.18e-06	0.000356522	down-regulated	2.53793	3.09193	3.88687	0	0	0
Cenpb	-1.95529	5.69689	8.55e-06	0.000371068	down-regulated	18.0831	25.1572	27.1689	4.56118	8.09803	3.49262
Nampt	1.43673	6.38308	8.63e-06	0.000373208	up-regulated	9.92252	11.6813	6.32567	17.8411	29.6957	20.8123
Hat1	2.9169	3.55076	9.01e-06	0.000388313	up-regulated	2.09473	2.59249	1.52088	17.6943	20.3992	6.15863
Glyat	1.48175	7.96164	9.07e-06	0.000389131	up-regulated	99.1229	106.909	71.3582	241.899	311.675	133.365
Tmem150a	-2.08585	5.5079	9.31e-06	0.000398255	down-regulated	39.5961	36.5284	35.7154	6.71551	2.12908	12.8556
Dnajb4	1.73982	5.30179	1.02e-05	0.000434088	up-regulated	2.70006	4.86506	4.6703	12.0745	13.2244	9.45595
Dmbt1	-8.00883	4.0706	1.02e-05	0.000434103	down-regulated	0.997725	4.10392	5.17731	0	0	0
Snord69	-1.47111	7.64734	1.08e-05	0.000457646	down-regulated	5253.48	4516.65	3148.47	1117.16	1961.64	1110.43
Sall1	-4.37973	4.29532	1.09e-05	0.000457646	down-regulated	1.95372	7.68569	3.87553	0.482234	0	0
Otc	1.19886	8.97738	1.09e-05	0.000457646	up-regulated	120.847	139.97	100.259	230.663	303.608	195.669
Decr1	1.3552	8.11509	1.09e-05	0.000457646	up-regulated	47.5855	74.3785	31.7723	111.118	134.097	96.9228
Nkiras2	-7.3812	3.6161	1.11e-05	0.000461815	down-regulated	6.55995	7.32943	5.95356	0	0	0
Bicral	-3.14129	4.53151	1.11e-05	0.000461815	down-regulated	2.56472	5.48578	4.91841	0.385333	0	0.73765
Prdx1	1.21785	10.2219	1.12e-05	0.000461815	up-regulated	431.009	520.452	428.804	898.111	1245.58	690.106
Dapk1	-1.63109	6.41033	1.14e-05	0.000467535	down-regulated	19.8482	20.6702	19.4319	6.21349	7.8797	3.2024
Med6	2.52962	3.67055	1.16e-05	0.000474015	up-regulated	4.26975	5.04415	5.07281	18.7785	27.2162	25.6773
Ndufb3	1.88868	5.81613	1.18e-05	0.000482663	up-regulated	46.4627	30.5676	14.3814	114.925	137.17	61.4714
Zfp652	-2.64604	4.76422	1.2e-05	0.000489475	down-regulated	12.1123	11.8391	13.0413	1.90252	1.20635	1.82101
Sord	1.1374	10.453	1.23e-05	0.000500274	up-regulated	344.89	395.896	314.07	597.023	873.82	578.966
Repin1	-2.05283	5.28339	1.26e-05	0.000510144	down-regulated	14.5884	15.7439	14.871	3.22635	3.06865	3.08813
Ap3m1	1.28596	6.7672	1.29e-05	0.000520297	up-regulated	11.8567	16.1107	12.4613	28.0787	29.068	28.5213
Eci2	1.458	7.36637	1.3e-05	0.000520297	up-regulated	48.4418	79.5095	47.3964	139.646	197.527	87.3952
Ovca2	-7.55268	3.76015	1.31e-05	0.000521938	down-regulated	5.97004	6.70135	4.08254	0	0	0
Fbxl20	-1.89913	5.55468	1.31e-05	0.000521938	down-regulated	5.41245	8.0172	6.82283	0.88362	1.49409	2.25537
Sult1d1	1.47645	7.02083	1.32e-05	0.000525033	up-regulated	27.733	36.7882	16.0194	77.3027	55.0592	61.8281
Tirap	-3.0881	4.50553	1.33e-05	0.000525271	down-regulated	6.04761	6.2852	4.55974	1.0717	0.679543	0
Ipo7	1.52648	7.42193	1.33e-05	0.000526018	up-regulated	18.0298	21.602	12.0321	45.6011	61.8641	24.869
Ywhae	1.27205	7.90682	1.34e-05	0.000526018	up-regulated	53.4859	72.3125	61.7105	106.138	185.655	109.765
Abcb11	-1.14068	9.22378	1.35e-05	0.000529599	down-regulated	133.587	166.792	143.477	49.988	71.1551	56.1464
Cidec	3.25656	3.55738	1.4e-05	0.000545608	up-regulated	1.71708	1.72664	1.40252	2.96677	16.9305	22.7174
Fmo5	1.20663	9.80317	1.4e-05	0.000546468	up-regulated	88.4926	109.392	81.4085	163.571	260.357	146.462
Sptbn2	-1.72178	6.39116	1.44e-05	0.000557469	down-regulated	10.5854	9.33138	12.135	1.79685	4.88292	2.21127
Fbxl5	1.67648	5.48426	1.45e-05	0.000560342	up-regulated	7.0664	9.4611	5.45705	13.3193	20.2692	28.897
Zbtb22	-7.43972	3.6704	1.54e-05	0.00059358	down-regulated	6.1909	5.7465	3.67764	0	0	0
Scap	-1.7755	6.81504	1.58e-05	0.000607084	down-regulated	22.7412	43.6679	38.8518	10.198	3.80374	11.4837
Cox5a	1.28264	7.40893	1.63e-05	0.000619162	up-regulated	115.556	144.983	138.549	300.403	329.854	217.403
Btbd2	-4.10725	4.05713	1.63e-05	0.000619162	down-regulated	4.24269	8.6264	6.33682	0.837774	0	0
Ndufa1	1.48897	5.69001	1.63e-05	0.000619162	up-regulated	50.5946	65.3796	43.7569	118.271	182.592	103.36
Cdh1	-1.92489	5.94504	1.65e-05	0.000624177	down-regulated	19.6151	13.8794	18.6582	5.148	1.45077	4.92746
Fdx1	1.42601	7.26358	1.67e-05	0.000628551	up-regulated	29.4596	25.9736	26.831	60.3596	94.8252	43.1148
Lamtor1	-2.68798	4.79319	1.73e-05	0.000649941	down-regulated	19.7942	36.1724	30.315	6.41258	0	4.09191
Lrpprc	1.27123	8.05457	1.74e-05	0.000652698	up-regulated	26.1157	35.809	31.3812	69.6729	80.0077	47.2593
Acat1	1.24204	9.00196	1.75e-05	0.000654611	up-regulated	85.6943	90.9159	69.9955	151.069	239.236	128.771
Myh2	-8.09237	4.22013	1.77e-05	0.000657571	down-regulated	6.81401	1.90306	1.57613	0	0	0
Arntl	-7.67264	3.82046	1.8e-05	0.000669347	down-regulated	7.38716	3.23141	6.24193	0	0	0
Rreb1	-1.75265	6.0217	1.82e-05	0.000673528	down-regulated	10.1494	15.8256	12.1775	3.56666	5.02566	1.51727
Hsd3b7	-1.31128	8.03601	1.87e-05	0.000688684	down-regulated	177.295	207.762	171.884	40.0807	85.3197	73.987
Rab9	1.5325	5.83939	1.88e-05	0.000691851	up-regulated	22.2924	18.3408	18.2085	57.7752	53.2859	38.5425
Bach2	-3.38657	4.24579	1.9e-05	0.000695252	down-regulated	2.37544	2.48555	3.10443	0	0	0.571412
Akap1	-1.42843	6.87046	1.95e-05	0.000712004	down-regulated	31.9178	43.7303	40.5012	9.44424	17.9652	10.9767
Shank2	-3.34207	4.22417	1.99e-05	0.000725406	down-regulated	2.58255	2.92069	2.32766	0.307733	0	0.29455
Fzd8	-4.07556	4.01575	2.07e-05	0.000748002	down-regulated	3.94656	6.3768	6.80531	0	0	0.725195
Rpl38	1.47303	6.1605	2.08e-05	0.000748002	up-regulated	123.813	122.444	94.5151	351.876	243.401	229.637
Szrd1	-1.80756	5.85241	2.08e-05	0.000748002	down-regulated	19.6566	24.2576	22.5148	5.46527	1.98024	8.22036
Imp4	-2.75359	4.57186	2.08e-05	0.000748002	down-regulated	9.62287	16.4513	11.7234	0	1.42949	3.23677
Psmd14	1.43056	6.35519	2.12e-05	0.000758875	up-regulated	29.7543	31.9638	19.4428	72.3846	77.1914	45.6642
Dnm1l	1.47083	5.86487	2.36e-05	0.000837747	up-regulated	7.64939	8.01916	6.17455	20.5247	14.1974	17.8594
Sf3b1	1.33678	7.03454	2.36e-05	0.000837747	up-regulated	11.6128	13.199	8.71108	25.7974	32.1959	17.2454
Hibch	1.40697	6.48145	2.37e-05	0.000838473	up-regulated	20.5558	30.9977	24.7776	70.343	57.7216	46.2065
4932438A13Rik	-1.54904	6.88521	2.38e-05	0.000840613	down-regulated	8.72974	10.5326	8.97914	3.19222	1.41689	3.51379
Ei24	-1.67922	7.19456	2.4e-05	0.000843833	down-regulated	62.0614	112.729	69.607	11.7366	16.237	36.7652
Serpinf2	-1.26564	8.71155	2.41e-05	0.000847827	down-regulated	218.547	249.354	249.313	74.0177	73.333	111.805
Zfp385a	-3.36656	4.23813	2.44e-05	0.000854415	down-regulated	8.70767	8.56373	11.1767	2.14931	0	0
Ddx54	-2.8804	4.9173	2.46e-05	0.00085702	down-regulated	4.75893	10.4514	14.6339	0	1.63567	1.85182
Ugp2	1.16913	9.3146	2.47e-05	0.000858473	up-regulated	116.859	167.27	95.5562	248.435	233.751	252.281
A630089N07Rik	-2.16686	5.11279	2.48e-05	0.000858473	down-regulated	21.8606	21.5163	14.6221	2.37926	4.52593	4.55467
Pah	1.22822	10.1313	2.48e-05	0.000858473	up-regulated	278.831	310.558	261.724	618.693	745.597	391.773
Atl2	1.27279	7.29454	2.62e-05	0.000902571	up-regulated	18.3264	29.3111	18.4235	48.065	56.0119	35.437
Bmpr1a	-2.18047	5.1254	2.74e-05	0.000941941	down-regulated	6.29086	10.3534	6.55967	0.462526	2.34623	1.77085
Steap2	-7.34249	3.59603	2.8e-05	0.000959148	down-regulated	1.06414	1.73406	0.927146	0	0	0
Fem1a	-2.62396	4.74816	2.86e-05	0.000977832	down-regulated	4.78963	6.12758	2.9891	0.371934	0.943344	0.712002
Acnat2	-3.03778	4.46384	2.88e-05	0.000979584	down-regulated	13.2264	22.9169	10.0831	1.5235	0	2.91647
Mbtps1	-1.91524	5.64397	2.89e-05	0.000981298	down-regulated	13.5438	15.9562	14.4665	0.600025	3.80464	5.7432
Clock	-1.73226	5.74316	2.98e-05	0.00100862	down-regulated	6.92664	7.75725	5.28873	1.30085	2.63951	1.49415
Gpr146	-1.53446	6.32341	3.14e-05	0.00105826	down-regulated	21.676	26.2792	23.414	3.66875	10.0805	8.19369
Cyp2b9	-7.82732	4.04404	3.21e-05	0.00108064	down-regulated	3.12678	21.4047	5.74644	0	0	0
Atp2b2	-3.93603	3.9042	3.23e-05	0.00108319	down-regulated	1.35536	2.18574	2.28123	0	0	0.271694
4930470H14Rik	-2.32813	5.09005	3.25e-05	0.00108556	down-regulated	27.5002	21.5991	22.1167	7.30999	0	4.1981
Cop1	-1.7454	5.6064	3.27e-05	0.00108872	down-regulated	4.68006	5.5918	3.84674	1.42399	1.28989	0.97356
Sdcbp	1.52414	6.50319	3.37e-05	0.00111942	up-regulated	16.6863	25.7252	9.8696	31.8131	69.3414	35.2081
Ndufa10	1.40569	6.32067	3.38e-05	0.00112056	up-regulated	30.0366	43.9329	29.7383	98.5525	79.7746	60.2109
Jade2	-3.22395	4.12155	3.4e-05	0.00112483	down-regulated	3.27561	3.0227	3.00411	0	0	0.760301
Slc39a7	-1.85585	6.11817	3.45e-05	0.00113534	down-regulated	28.9708	33.9579	48.0783	3.17815	8.0608	15.21
Eps8l2	-1.80905	5.497	3.46e-05	0.00113799	down-regulated	16.7548	18.3663	18.3776	3.30846	6.29348	3.9584
Papss2	1.16463	7.57267	3.48e-05	0.00114085	up-regulated	25.582	37.274	27.9716	52.8294	73.249	52.5888
Comt	-1.2621	8.71232	3.64e-05	0.00118734	down-regulated	284.696	199.698	230.195	78.2368	87.3699	98.3566
Idh1	1.14155	9.05862	3.65e-05	0.00118734	up-regulated	123.513	156.774	122.334	225.168	353.74	206.944
Ints7	-2.70775	4.53593	3.72e-05	0.00120849	down-regulated	4.70085	7.07096	4.25318	0.499823	0	1.43523
Mir107	-7.56081	3.81835	3.73e-05	0.00120849	down-regulated	257.189	203.506	41.3259	0	0	0
Hsd17b4	1.07941	9.66513	3.75e-05	0.00121163	up-regulated	147.817	220.562	164.703	312.521	386.748	282.866
Cyp8b1	-1.44081	8.43181	3.85e-05	0.00123787	down-regulated	289.875	226.405	163.481	53.3022	62.6497	103.282
Mreg	-1.79599	5.55982	3.87e-05	0.00123994	down-regulated	15.8986	20.8982	11.5432	2.87264	4.55371	4.81176
Sh3pxd2a	-1.89341	5.69987	3.87e-05	0.00123994	down-regulated	6.14885	7.21635	5.1956	0.488459	0.929167	2.8052
Cct4	1.36583	6.68539	3.97e-05	0.00126795	up-regulated	29.2926	35.0987	17.6781	64.4737	80.1276	44.4324
Gne	1.23996	7.41476	4.01e-05	0.00127499	up-regulated	18.6321	18.8349	16.9614	29.9809	53.6027	31.5191
Glrx3	1.4288	5.78245	4.31e-05	0.0013663	up-regulated	9.64953	13.9329	6.30543	26.676	24.8082	20.4265
Lasp1	-1.43542	6.54386	4.36e-05	0.00137961	down-regulated	27.9692	34.1666	34.8604	6.44336	13.6187	11.6494
Snora43	4.93797	3.14588	4.49e-05	0.0014143	up-regulated	10.5557	3.266	0	273.572	0	174.568
Mccc1	1.38261	6.08923	4.49e-05	0.0014143	up-regulated	13.4079	15.7566	6.43032	23.8038	35.5776	25.2252
Tug1	-2.48476	4.62632	4.54e-05	0.00142617	down-regulated	6.12514	7.05286	5.06638	0.53585	0	2.05158
Nr1h3	-1.63851	5.90806	4.56e-05	0.0014265	down-regulated	36.5964	50.6597	40.0866	8.77199	7.41619	18.1918
Tial1	-2.2444	4.85848	4.67e-05	0.00145372	down-regulated	8.00132	8.71638	6.53552	1.72809	0.730497	1.65406
Nr2f6	-1.60136	5.77181	4.67e-05	0.00145372	down-regulated	26.4606	34.0787	28.6375	5.71484	10.1463	9.84604
Cyp3a25	-1.34462	6.89415	4.7e-05	0.0014562	down-regulated	68.9926	97.9578	62.615	22.5166	23.5156	31.6941
Syngr2	-1.96393	5.32352	4.71e-05	0.0014562	down-regulated	23.5876	35.597	37.7465	9.98073	4.21905	6.36877
Gdi1	1.41291	5.83652	4.72e-05	0.00145744	up-regulated	11.4585	12.4727	9.9232	31.4861	24.1996	22.8312
Sgms2	-1.55136	5.95957	4.89e-05	0.0015043	down-regulated	11.7202	17.0142	10.3493	3.06489	3.88677	4.60993
Slc16a1	-1.82147	6.38256	4.91e-05	0.00150627	down-regulated	22.3564	27.4639	22.7246	4.57807	1.45143	10.9549
Atxn7l3b	-1.45456	6.51043	5.12e-05	0.00156645	down-regulated	27.9261	35.6342	29.9696	7.74831	7.14625	14.1585
Hao1	1.21536	8.28543	5.18e-05	0.0015811	up-regulated	96.7194	74.1707	80.3299	192.413	169.54	150.685
Eci1	1.18029	6.97267	5.24e-05	0.00159581	up-regulated	54.4669	82.1813	61.5154	111.535	144.391	135.671
Carm1	-2.44476	4.6033	5.28e-05	0.00160331	down-regulated	8.32106	9.94566	8.19327	1.57558	0.999042	1.50808
Ext2	-2.72738	4.53352	5.34e-05	0.00161394	down-regulated	6.97975	10.7979	10.5877	0	0	3.298
Ndst1	-1.42856	7.99741	5.34e-05	0.00161394	down-regulated	90.4139	150.997	115.311	21.9252	34.7559	57.7114
Ints3	-2.29401	4.90416	5.39e-05	0.00162367	down-regulated	7.70646	8.18998	8.75781	2.89462	0.734167	0.554122
Cdk2ap2	-2.42033	4.80503	5.51e-05	0.00165537	down-regulated	41.0699	30.3978	38.1505	2.78277	7.058	7.99067
Slc26a1	-1.36598	7.44204	5.55e-05	0.00165778	down-regulated	51.384	70.6461	59.507	16.8773	14.2687	28.943
Kmt2b	-2.64724	4.48613	5.55e-05	0.00165778	down-regulated	3.07953	2.87189	3.40107	0.599528	0	0.573844
Odf2l	2.75001	3.5541	5.64e-05	0.00168022	up-regulated	2.24153	0.792621	2.09245	8.8524	14.0328	6.35487
Rpl35	1.36694	6.11024	5.75e-05	0.00170862	up-regulated	79.5298	72.3144	95.4519	151.433	213.38	187.893
Bbox1	1.36829	7.33738	5.77e-05	0.00171	up-regulated	45.5134	68.3191	41.9605	85.6454	191.552	83.4669
Hspa9	1.15308	9.43378	5.84e-05	0.0017258	up-regulated	117.206	155.503	113.857	223.343	352.986	183.463
Cyp2u1	-1.52341	6.03815	6.1e-05	0.00179893	down-regulated	28.4825	40.1195	34.4471	7.61293	8.27521	14.5736
Il17ra	-3.31064	4.19209	6.13e-05	0.00180308	down-regulated	3.78822	6.00343	6.64129	0	0.809803	0.611209
Bod1l	1.46381	5.24249	6.19e-05	0.00181642	up-regulated	1.9757	2.27052	1.38323	3.65746	4.94745	5.36785
Atp5c1	1.12451	7.91481	6.71e-05	0.00195948	up-regulated	123.11	128.399	105.957	232.838	273.199	181.207
Tns2	-1.67139	5.54722	6.72e-05	0.00195948	down-regulated	11.1715	11.5377	12.5861	2.66237	2.70104	4.0773
Tnfaip2	-2.39842	5.11239	6.9e-05	0.0020072	down-regulated	11.405	9.91876	14.7708	0	0.900537	4.75784
Acpp	-7.21041	3.48774	6.96e-05	0.00201863	down-regulated	2.69714	3.18631	1.86924	0	0	0
Stxbp3	1.72872	4.79285	7.08e-05	0.00204834	up-regulated	5.48844	7.35868	2.98866	20.0195	14.6983	13.1108
Dsp	-1.35326	6.61379	7.22e-05	0.00208101	down-regulated	12.9256	11.1695	12.7442	3.96441	4.69233	4.04754
Nlrc5	-7.28085	3.52917	7.24e-05	0.00208101	down-regulated	1.10915	2.35321	2.07076	0	0	0
Emc6	-1.74695	5.53607	7.24e-05	0.00208101	down-regulated	35.7864	41.9414	46.946	13.1158	11.8807	7.17369
B4galnt1	-1.5994	5.94179	7.32e-05	0.00209774	down-regulated	37.9294	57.638	52.5499	6.6364	16.832	19.0563
Pef1	-2.36723	4.76349	7.41e-05	0.00211837	down-regulated	23.65	21.9523	15.4539	3.26899	2.0728	4.69343
Sem1	1.49329	5.90938	7.58e-05	0.00216045	up-regulated	77.6951	65.1836	39.0534	129.079	235.717	108.723
Slc29a1	-1.36661	7.15176	7.7e-05	0.00218807	down-regulated	69.8257	94.7919	96.0884	17.4577	30.046	40.5809
Srsf3	1.40883	6.05075	7.81e-05	0.00221369	up-regulated	10.2529	13.8834	10.2465	15.0055	38.0589	28.7254
Srp54b	1.37423	6.86314	7.94e-05	0.00224617	up-regulated	16.8559	23.9006	14.9533	55.547	42.0698	27.3221
Pfkfb3	1.96544	4.16106	8.35e-05	0.00235528	up-regulated	1.46198	1.80938	1.43298	6.06243	6.40677	3.86848
Ndufab1	1.29518	6.89477	8.37e-05	0.00235528	up-regulated	122.492	131.001	95.7021	262.252	338.412	162.941
Hipk2	-1.82032	5.64825	8.43e-05	0.00236685	down-regulated	9.38773	17.481	17.165	1.7857	3.01941	5.69735
Tspan4	1.39882	5.77569	8.47e-05	0.00237253	up-regulated	15.7165	28.4819	23.8407	38.7927	54.1149	61.2659
Sec61a1	-1.27293	7.48211	8.56e-05	0.00239155	down-regulated	71.2137	71.7036	72.9561	15.8496	29.6208	33.5351
Capn10	-3.88183	3.86969	8.58e-05	0.00239155	down-regulated	4.46242	6.31177	6.66501	0	1.11746	0
Mir103-1	-7.1761	3.48747	8.69e-05	0.002416	down-regulated	157.814	174.199	55.7419	0	0	0
Gnmt	1.02561	9.77619	8.79e-05	0.00243774	up-regulated	493.448	662.536	551.236	806.624	1283.88	974.277
Cyp4x1	-1.59498	5.76083	8.85e-05	0.00244828	down-regulated	16.8448	15.4932	16.5407	3.18081	4.03377	6.698
Fam214b	-7.1946	3.45368	8.97e-05	0.00247461	down-regulated	4.01484	3.46315	4.37246	0	0	0
Aopep	1.366	6.21689	9.02e-05	0.00247655	up-regulated	7.48261	5.46916	4.25171	13.4906	11.4055	14.3474
BC004004	-1.66628	5.54185	9.03e-05	0.00247655	down-regulated	19.7182	21.5755	17.9192	2.70748	6.86704	6.91065
Xpo1	1.31101	5.66057	9.04e-05	0.00247655	up-regulated	5.60758	6.94008	4.39709	10.3347	15.072	12.365
Pip4k2b	-2.6271	4.47176	9.47e-05	0.00258696	down-regulated	5.37186	5.88468	3.79482	0.501703	0	1.44063
Fkbp5	2.37888	4.92756	9.71e-05	0.00264774	up-regulated	2.17215	2.74675	3.39417	17.623	2.4832	14.9938
Slc39a1	-1.63671	6.06497	9.85e-05	0.00267716	down-regulated	24.8818	38.3476	43.4592	5.40765	8.22931	15.528
Commd7	-3.7856	3.78577	9.88e-05	0.00268018	down-regulated	5.1374	4.23878	4.84901	0	0	0.755214
Mrps31	1.53584	5.08223	9.99e-05	0.00270247	up-regulated	13.1345	10.9356	9.3629	31.3587	29.3026	25.2761
Nr2f2	-2.13009	5.08198	0.000100671	0.00271764	down-regulated	6.95918	14.7727	7.77094	1.82644	0.772074	2.91367
Wwc1	-1.62761	5.96817	0.000101654	0.0027368	down-regulated	15.5401	18.4815	16.6598	7.27193	2.12814	4.28332
Pgam5	1.70939	4.66767	0.000102025	0.0027368	up-regulated	4.59397	6.77899	6.92747	13.4326	18.5833	18.7014
A230050P20Rik	-3.85238	3.85443	0.000102114	0.0027368	down-regulated	10.4616	9.84554	7.83302	0	1.91023	0
Clta	-1.69711	5.49048	0.000103544	0.00276849	down-regulated	43.7389	59.4636	42.2219	6.8702	20.3292	13.1518
Arhgef26	1.66252	5.37848	0.000104764	0.00279445	up-regulated	2.88938	4.84064	3.91425	15.0986	9.26489	6.9928
Wiz	-3.82211	3.82705	0.000106353	0.0028301	down-regulated	3.45477	4.00848	3.66844	0	0.756985	0
Slc17a2	-1.33996	6.57896	0.000108024	0.00286207	down-regulated	34.905	42.5887	39.0887	16.196	14.0531	9.79086
St3gal3	-1.66253	5.69366	0.000108065	0.00286207	down-regulated	16.8405	26.8846	29.5914	5.8683	8.68226	5.6169
Uox	1.2445	10.8056	0.000110266	0.00291003	up-regulated	445.029	673.571	463.644	892.72	1730.44	701.75
Man2b2	-1.79225	5.76558	0.000110472	0.00291003	down-regulated	15.4885	24.3247	19.1948	4.42942	0.936202	8.47933
Btf3	1.54516	6.15502	0.000110808	0.00291003	up-regulated	36.008	32.0697	27.4874	111.638	94.3829	40.0707
Rtn4rl1	-7.11908	3.39604	0.000110915	0.00291003	down-regulated	2.88303	3.4995	3.98518	0	0	0
Larp1	-1.19403	7.07912	0.000114368	0.00299362	down-regulated	21.127	28.0002	24.6394	7.66472	9.72008	10.6377
Snord47	-6.9916	3.31311	0.000114767	0.00299548	down-regulated	186.227	160.637	110.626	0	0	0
Rbbp7	1.40051	6.47817	0.000115103	0.00299548	up-regulated	20.9883	23.1782	16.8796	30.1267	80.6559	36.3121
Mrpl58	-1.66207	5.55188	0.000115301	0.00299548	down-regulated	65.6757	83.088	74.7045	16.811	34.1105	12.8727
G530011O06Rik	-7.30792	3.57345	0.000115509	0.00299548	down-regulated	7.14172	5.07759	2.97875	0	0	0
Snord88a	3.69841	3.04624	0.000116142	0.00300206	up-regulated	20.3784	25.2208	16.6452	70.4196	133.955	539.222
Sec23a	1.15946	7.60961	0.000116298	0.00300206	up-regulated	24.1088	33.0424	24.5058	51.8376	71.2165	37.8033
Bcl9l	-1.62395	5.58749	0.000117478	0.00302492	down-regulated	6.68402	10.027	7.11395	1.39984	3.10663	2.34477
Cobll1	1.38433	6.00659	0.000117724	0.00302492	up-regulated	4.9312	9.15445	5.75404	15.0928	20.9923	9.78616
Rbm39	1.39937	6.44484	0.000118646	0.00304163	up-regulated	18.1577	17.9455	11.9504	37.0154	56.1008	21.6035
Myh1	-7.52268	3.73105	0.000120419	0.00308003	down-regulated	4.25746	1.16674	1.58972	0	0	0
Apol7b	-7.00926	3.31991	0.000121102	0.00309044	down-regulated	5.60016	4.28085	3.76702	0	0	0
Dnaja2	1.1721	6.99612	0.000122451	0.00311778	up-regulated	25.6118	31.1566	17.5523	49.2169	44.895	52.0673
Col15a1	-7.03301	3.35322	0.00012414	0.00315361	down-regulated	1.44821	2.85921	1.57721	0	0	0
Aqp8	-1.82732	6.85719	0.000124838	0.00316417	down-regulated	114.536	97.7602	91.9404	10.236	10.8173	52.2531
Zfp35	-6.91053	3.23579	0.000127901	0.00323448	down-regulated	2.66068	3.51744	3.55624	0	0	0
Gm6614	-7.40133	3.61889	0.000129128	0.00325185	down-regulated	11.0813	3.48674	5.52282	0	0	0
1700066M21Rik	-2.24847	4.87332	0.000129168	0.00325185	down-regulated	12.6865	13.7385	7.57252	2.5292	3.20743	0.806951
Dis3l2	1.88348	4.47608	0.000130896	0.00328796	up-regulated	2.69627	3.40952	3.83014	5.67138	14.3844	11.6323
Slc25a23	-1.18799	7.58005	0.000134741	0.00337696	down-regulated	57.171	78.5204	72.0069	17.3431	34.425	28.8697
Irs2	-2.91933	4.35261	0.000136592	0.00341571	down-regulated	2.05164	4.10942	4.76276	0.373139	0.473199	0.357154
Bnip3	1.25339	7.40394	0.000137274	0.00342513	up-regulated	49.9247	79.1093	30.712	115.495	128.157	88.4374
Ddx3y	1.28369	6.77164	0.000137994	0.00343544	up-regulated	12.3324	17.7089	8.52347	26.7716	38.1079	18.8263
Eprs	1.07198	7.39091	0.000138981	0.00345234	up-regulated	17.9443	23.5037	19.7869	33.5878	45.8712	33.6327
Isy1	2.33472	3.29938	0.000142605	0.00353451	up-regulated	2.26566	3.64525	0	9.39508	9.92871	11.9901
Zmiz1	-1.6124	5.97591	0.00014328	0.0035434	down-regulated	10.681	10.9555	8.76411	2.35949	5.55696	1.29052
Eny2	1.52894	5.16734	0.000144709	0.00357086	up-regulated	8.75876	7.66279	5.92072	11.4805	25.1476	21.9774
Snord1b	-2.22371	4.85023	0.00014609	0.00359476	down-regulated	519.251	509.983	264.593	98.7703	83.5043	63.026
Dmac1	2.25416	4.68004	0.000146319	0.00359476	up-regulated	18.5663	11.4891	8.19734	52.0199	105.551	16.5971
Snord49b	2.80823	3.14858	0.000148412	0.0036382	up-regulated	64.0463	36.0297	19.023	321.918	153.091	308.127
Mtrex	1.56333	5.20541	0.000150559	0.00368278	up-regulated	5.21006	6.5853	5.07051	16.0886	20.4029	8.06634
Sco2	-1.73973	5.53191	0.000152205	0.00371477	down-regulated	38.6274	46.6944	51.8514	6.20842	23.6198	7.92327
Ubc	1.55596	10.0008	0.00015253	0.00371477	up-regulated	194.068	158.363	226.452	198.976	846.452	526.011
Mob4	1.68331	5.19454	0.000153341	0.00372641	up-regulated	5.97073	6.74696	5.93713	14.353	30.7158	9.44498
H13	-1.49011	6.44143	0.000155508	0.00377091	down-regulated	100.404	70.8298	118.096	34.6958	23.4666	30.9955
Mcat	-2.62981	4.4667	0.000155973	0.00377401	down-regulated	11.4326	12.7103	17.7267	4.0176	0	1.28183
Mphosph8	2.49499	3.75801	0.000156839	0.00378678	up-regulated	1.37336	1.93147	1.63166	6.04007	16.4138	3.30361
Kdm2a	-1.63291	5.58298	0.000157709	0.00379146	down-regulated	8.33087	8.99824	6.10361	1.74474	1.32756	3.33999
Gucd1	-1.4151	6.39376	0.00015771	0.00379146	down-regulated	38.429	37.3805	30.6542	15.9887	9.01168	9.35232
Vmp1	-1.42568	5.97787	0.000168752	0.00404824	down-regulated	31.2463	34.3642	24.6754	11.258	10.3833	7.8369
Fabp2	1.11026	7.9727	0.000170071	0.00407115	up-regulated	163.069	176.65	113.015	236.435	396.451	238.878
Optn	1.1938	6.30166	0.000172538	0.00411519	up-regulated	16.1145	18.0001	16.5088	34.9214	39.4982	27.1016
Cpeb4	-1.48893	6.42792	0.000172645	0.00411519	down-regulated	15.9019	15.9605	9.82078	2.34546	3.82425	6.73494
Opa3	-2.17682	4.80688	0.000177449	0.00422073	down-regulated	14.2829	19.083	9.54519	3.36518	1.42253	3.22102
Serpinb9	-6.8899	3.23445	0.000179436	0.00425894	down-regulated	2.69952	3.40781	2.11678	0	0	0
Hnrnpa2b1	1.19791	7.76807	0.000179936	0.00426178	up-regulated	60.4916	43.5058	54.1406	88.951	150.875	87.2689
Mir99b	2.39215	3.30607	0.000184677	0.00435668	up-regulated	62.8818	45.3974	51.3622	289.726	183.709	242.65
Tbca	1.32895	5.57169	0.000185032	0.00435668	up-regulated	44.0173	50.3498	50.1171	78.3578	122.751	114.707
Pxdc1	-1.7114	5.56433	0.000185382	0.00435668	down-regulated	28.0203	28.3734	35.2109	6.77111	3.43474	12.9621
Tbc1d15	1.41081	5.9557	0.000185498	0.00435668	up-regulated	9.60949	10.2111	5.70842	26.8336	20.4176	12.842
4930511M06Rik	-6.89818	3.22695	0.000188397	0.00441552	down-regulated	3.52954	3.31663	3.41683	0	0	0
Wfdc21	1.09307	8.2533	0.000191964	0.00448972	up-regulated	314.888	529.636	388.539	804.52	902.819	576.156
Hspa4l	1.3856	5.65422	0.000192459	0.00449065	up-regulated	8.04138	6.7624	8.08399	19.2377	19.8786	12.9577
2010003K11Rik	-2.87431	4.33498	0.000192806	0.00449065	down-regulated	12.2584	30.5372	17.4582	2.17233	2.75486	2.07926
Pom121	-2.13343	4.76592	0.000194375	0.00451359	down-regulated	4.20639	6.18205	7.08635	0.908477	0.576047	1.73912
Gpat4	1.08731	7.8896	0.000194597	0.00451359	up-regulated	26.7854	47.3081	33.1215	50.1365	74.1779	73.8286
Skp1a	0.975759	8.29558	0.000195816	0.00453248	non-significant	122.354	158.454	119.516	214.455	258.697	215.281
Zbed5	1.21063	7.15655	0.000197561	0.00456345	up-regulated	28.5674	27.7924	39.9323	55.9738	86.4711	54.55
Spred2	-7.12037	3.40558	0.000198266	0.00457031	down-regulated	4.59791	3.55655	3.33831	0	0	0
Luc7l2	-1.33722	6.0918	0.000199302	0.00458475	down-regulated	15.1198	16.2774	13.9853	4.77151	4.84083	5.93723
Mpc2	1.09604	6.82218	0.000204949	0.00470501	up-regulated	84.1935	91.8086	72.8587	154.119	179.493	135.475
Dhx36	1.28152	5.91303	0.00020607	0.00472106	up-regulated	6.11966	8.12134	6.02237	11.2105	21.3251	11.7057
Med16	-3.15104	4.07684	0.000210279	0.00480376	down-regulated	3.6408	8.09662	6.31938	0.786323	0.997183	0
Acsl4	1.22683	7.11397	0.000210537	0.00480376	up-regulated	14.6585	15.1754	13.8458	34.0895	37.7509	18.3826
Pla2g12b	-1.8194	5.42591	0.000215995	0.00491828	down-regulated	45.4212	54.9368	44.97	7.13444	27.1428	4.55253
Ptpn9	-2.69585	4.16864	0.000216648	0.00492313	down-regulated	3.97921	5.65229	5.61405	0	0	1.79475
2410006H16Rik	2.30607	3.49425	0.000218727	0.00496033	up-regulated	11.9353	6.89331	10.3987	27.4957	55.7903	42.1085
Maf1	-7.01221	3.31132	0.000225795	0.00508991	down-regulated	5.60016	5.99789	7.0373	0	0	0
Acadl	1.02383	7.78049	0.000225876	0.00508991	up-regulated	69.2948	81.3331	54.1395	114.522	145.232	107.125
Ado	-2.53182	4.41249	0.000226159	0.00508991	down-regulated	4.29115	7.14919	5.12274	0.570327	2.1698	0
Spsb3	-6.9202	3.26646	0.000226258	0.00508991	down-regulated	5.50828	6.81718	3.33274	0	0	0
Nr1h4	1.25353	6.76044	0.000227032	0.00509707	up-regulated	21.1943	36.1246	35.2307	73.2392	52.1426	61.4927
Tmem250-ps	-1.63777	5.83898	0.000228167	0.00511191	down-regulated	25.8273	29.0229	35.7206	5.47539	4.1662	14.6743
Pm20d1	-1.58711	7.07	0.000228765	0.00511191	down-regulated	42.1729	53.6689	50.1048	12.1742	4.54084	23.9908
Uprt	-1.99807	4.98459	0.000229441	0.00511191	down-regulated	4.10686	7.52763	4.24621	0.359284	1.82252	1.37557
Pcdh1	-1.35295	6.62169	0.000229518	0.00511191	down-regulated	27.2617	36.7647	28.2567	8.44602	6.59132	15.5465
Shroom2	-2.10683	4.7552	0.000231494	0.0051457	down-regulated	3.47201	4.47861	4.79317	1.35188	0.428598	0.646981
Trir	-1.338	6.00445	0.000233666	0.00518368	down-regulated	80.5593	89.074	82.8361	28.262	25.0885	32.4616
1810058I24Rik	1.21465	5.75099	0.000235021	0.00520344	up-regulated	22.5463	28.977	21.7214	51.9407	53.2019	43.9791
Fam20a	-2.1033	4.7561	0.000236585	0.00522773	down-regulated	10.4678	13.9449	13.3003	1.0048	5.09697	1.92351
Slc16a10	-1.26046	6.79058	0.000238534	0.00525428	down-regulated	64.8619	55.839	50.2593	24.1125	16.6792	20.9814
Trp53inp2	-1.16922	7.1434	0.000239266	0.00525428	down-regulated	41.9585	45.4666	41.1263	19.3323	13.8926	16.0369
Slc22a23	-1.37936	6.42581	0.000239412	0.00525428	down-regulated	11.3253	22.1867	17.0632	5.27217	4.11444	6.98721
Mad2l2	-3.72076	3.75038	0.000239662	0.00525428	down-regulated	12.5049	14.1867	7.78215	0	0	1.96956
Ndufa4	1.06473	8.07678	0.000240307	0.00525657	up-regulated	377.881	349.843	231.492	540.686	718.02	522.406
Rbis	2.37353	3.59284	0.000240824	0.00525657	up-regulated	12.4676	7.30906	2.14392	49.8858	34.5072	26.0447
Lpin2	1.1359	7.93192	0.000241175	0.00525657	up-regulated	22.2599	27.9047	23.1313	36.1465	40.2494	63.289
Sdf2	1.4666	4.89818	0.000242581	0.00527227	up-regulated	14.7534	14.5	6.61606	25.9908	38.0314	28.7047
A130077B15Rik	-1.87882	5.13207	0.000243463	0.00527227	down-regulated	14.6897	19.6062	14.5866	0.99533	2.52447	7.62152
Inhbc	-1.43762	5.88849	0.000243618	0.00527227	down-regulated	36.5697	34.9211	34.5707	7.69769	17.8968	9.82389
Mir1198	1.64985	4.72476	0.000243777	0.00527227	up-regulated	136.417	86.2925	99.0456	230.464	318.835	340.913
F12	-1.02466	8.46444	0.000245123	0.00529115	down-regulated	185.732	241.267	214.031	83.6032	84.8177	104.644
Man1b1	-1.94459	4.9337	0.000247654	0.00533552	down-regulated	6.9598	10.7367	11.5297	2.03242	0.859144	3.24225
Slc12a7	-1.86859	5.93727	0.00024912	0.00535184	down-regulated	13.4182	17.5244	13.6135	1.46425	0.618968	7.94196
Mmab	-2.34297	4.52524	0.000249367	0.00535184	down-regulated	7.98215	8.66304	10.4318	2.54614	1.0763	0.812354
Hprt	1.19514	6.48515	0.000250929	0.00537204	up-regulated	35.3487	38.0275	40.8664	60.1359	104.86	66.5534
Mical3	-2.06534	4.86831	0.00025162	0.00537204	down-regulated	10.1181	11.9943	12.347	1.68501	0	4.83849
Hcfc1	-1.48636	5.5616	0.000251747	0.00537204	down-regulated	6.03989	7.33565	7.06877	2.1806	2.3703	1.78902
Sptbn1	-1.30905	6.6164	0.000253045	0.00538947	down-regulated	15.6469	12.5421	10.4628	5.04275	5.32918	3.48597
Paqr9	-1.27793	8.01046	0.000253684	0.00539284	down-regulated	113.783	142.199	160.66	39.5938	34.8689	73.6898
Xkr8	-6.83629	3.18789	0.000255384	0.00541868	down-regulated	1.81761	2.678	1.97951	0	0	0
Nop10	1.36789	5.47991	0.000257115	0.00543493	up-regulated	28.3309	45.2128	24.3588	51.5265	113.263	65.7588
Zfp280b	-3.74855	3.73807	0.00025712	0.00543493	down-regulated	2.1825	3.07368	4.18007	0	0	0.497846
Retsat	-1.35543	8.2515	0.00025808	0.00543807	down-regulated	186.53	250.893	165.197	58.895	36.5143	103.975
Tk1	2.48243	3.86952	0.000258239	0.00543807	up-regulated	6.16263	2.65288	1.75084	27.7769	18.787	8.86231
Txlng	2.29074	5.58	0.00026357	0.00553992	up-regulated	6.91313	5.21907	6.77602	24.8446	56.9548	3.6585
Fam210b	-1.20356	6.56536	0.000265535	0.00557077	down-regulated	29.7112	32.5526	30.5846	9.84507	14.2687	11.4426
Extl1	-3.84096	3.86209	0.000268646	0.00561797	down-regulated	2.45124	6.28412	2.57424	0	0	0.579117
Gstp3	1.76627	4.1244	0.000268788	0.00561797	up-regulated	10.8037	14.0076	10.0852	24.8888	40.581	40.8387
Rpsa	-1.21181	7.03644	0.000270238	0.0056275	down-regulated	69.3806	79.2807	104.969	31.3312	32.8229	31.2929
Gtpbp4	1.57398	5.26933	0.000270249	0.0056275	up-regulated	8.15135	7.69897	6.54126	27.6737	12.5338	17.0281
Phospho1	-3.69248	3.73493	0.000271882	0.00565102	down-regulated	8.45009	8.43773	5.01969	0	1.6832	0
Polr2f	1.89644	4.09784	0.000272408	0.00565146	up-regulated	12.8932	13.1644	16.8499	40.0983	56.5012	38.3805
Sfr1	1.54281	5.07848	0.000277041	0.00573695	up-regulated	12.9763	9.60715	9.84199	16.0146	38.5871	30.657
Smagp	-2.30891	4.48866	0.000277763	0.00574129	down-regulated	25.1764	20.5097	20.8245	4.40505	0	6.3245
Lrig1	-1.99083	4.83706	0.000284095	0.00586136	down-regulated	6.62223	7.11247	6.9634	1.05213	2.66853	1.00706
2900026A02Rik	-1.27213	6.45857	0.000289239	0.00595651	down-regulated	12.2024	20.897	15.9472	6.27598	5.47178	5.63168
Col5a3	-3.68053	3.69366	0.000291825	0.00599874	down-regulated	1.86046	2.33969	2.94123	0	0	0.397006
Gsta3	1.00038	10.6041	0.000292626	0.00600418	up-regulated	673.331	867.172	526.447	1316.41	1264.92	990.013
Sertad2	-2.45622	4.33688	0.000295945	0.00606119	down-regulated	4.28837	4.26898	2.84282	0.429533	0	1.2334
Tmem104	-3.62523	3.64235	0.000296605	0.00606362	down-regulated	3.37408	2.18735	3.41215	0	0	0.531428
Srf	-3.61086	3.61904	0.00029832	0.00608186	down-regulated	2.68857	2.82832	4.68488	0	0	0.592842
Slc46a1	-2.04679	5.44549	0.000299034	0.00608186	down-regulated	15.4231	29.552	38.8556	2.56849	1.62863	12.2923
Snord88c	3.02072	2.94329	0.000299126	0.00608186	up-regulated	17.4672	32.4267	28.5346	181.079	344.455	57.7738
Osbpl1a	1.09743	6.78426	0.000300301	0.00609469	up-regulated	20.1752	25.2034	22.2469	41.8305	50.8375	34.1996
Stom	-1.65366	5.72454	0.000300946	0.00609673	down-regulated	23.0559	24.7461	20.0026	3.601	2.28332	12.0636
Irgm2	-1.64989	5.45093	0.000309298	0.00625464	down-regulated	15.7622	18.022	9.89047	5.05001	2.74466	4.14314
Slc30a1	-1.4445	5.82837	0.000309967	0.00625687	down-regulated	10.6607	15.3205	12.8324	4.84724	2.45883	4.63958
Cyp1a2	-1.36051	8.40678	0.000310926	0.00626494	down-regulated	275.884	172.4	222.334	101.833	47.5781	76.9504
Gbe1	1.06807	8.02871	0.000311744	0.00627014	up-regulated	45.9127	73.7631	37.3012	91.6303	88.2273	103.134
Eif3b	1.15695	6.92574	0.000316203	0.00634843	up-regulated	22.6319	26.4027	21.8194	30.77	69.3711	41.7234
Fam114a1	-1.88847	4.89941	0.000318936	0.00637726	down-regulated	8.9557	12.7002	14.2237	1.7193	3.27052	3.29129
Icmt	-1.94265	5.29064	0.000319209	0.00637726	down-regulated	6.6151	11.2009	10.6877	3.01439	0	2.88526
Snord1c	-2.42967	4.82654	0.000319347	0.00637726	down-regulated	498.486	407.412	384.119	195.008	0	0
6820431F20Rik	-2.51707	4.39309	0.000320326	0.00638092	down-regulated	5.74741	5.35921	4.11574	0.544131	1.38009	0.52082
Lta4h	1.45259	5.55033	0.000320669	0.00638092	up-regulated	7.63449	14.942	13.922	35.5847	23.3416	24.6643
Sfswap	-6.80147	3.15248	0.000321755	0.00638102	down-regulated	2.99845	2.54269	2.53986	0	0	0
Rn4.5s	-7.09002	3.40051	0.000321814	0.00638102	down-regulated	94.8648	50.8764	34.4383	0	0	0
Sidt2	-1.23257	7.35435	0.000322482	0.00638298	down-regulated	32.6169	59.5367	49.9002	10.7344	18.9068	22.8323
Map7d1	-1.90448	4.90726	0.000323642	0.00638468	down-regulated	10.9415	10.1896	9.55647	0.748702	2.84842	3.58314
Luc7l3	1.66457	4.95753	0.000323708	0.00638468	up-regulated	7.10185	10.2177	4.06058	29.4494	12.4489	17.6174
Khk	-1.03848	8.65575	0.000325236	0.00639437	down-regulated	290.392	429.727	381.325	120.994	158.31	187.502
Denr	1.68043	4.83772	0.000325341	0.00639437	up-regulated	5.90572	7.30906	5.3598	12.4715	31.6316	10.852
Zfhx2	-3.69065	3.69018	0.000325937	0.00639487	down-regulated	1.42957	1.40501	2.19799	0	0	0.278141
Akap12	2.09151	3.98081	0.000330488	0.00647283	up-regulated	0.998204	1.19907	0.959222	2.02906	3.0878	6.60325
Wrn	-2.99995	3.9579	0.000331476	0.00648086	down-regulated	2.86525	2.93096	2.29259	0.808259	0	0
Fnbp4	-6.83033	3.16382	0.000332202	0.00648373	down-regulated	1.95545	1.86551	2.39584	0	0	0
Dpp9	-1.55438	5.68404	0.000334689	0.00652091	down-regulated	11.8042	14.2276	18.42	3.65289	6.94867	2.91367
Csk	-1.4009	5.95271	0.000335274	0.00652097	down-regulated	24.1595	29.217	29.7696	4.77062	10.8898	11.8722
Selenoi	-1.74168	6.44069	0.000338206	0.00655971	down-regulated	13.8544	21.5352	14.7292	1.13989	2.40926	9.09211
Orm1	1.06257	8.39313	0.000338437	0.00655971	up-regulated	246.738	253.794	261.536	520.689	379.682	476.579
Atp5b	0.974893	10.3258	0.000342125	0.00661973	non-significant	355.683	503.623	399.271	644.907	966.699	566.915
Mir451a	1.36197	11.9613	0.000343734	0.0066394	up-regulated	19216.8	50816.7	17560.6	49082.4	97385.2	47148.3
Sod3	-2.4754	4.62954	0.000344876	0.00664999	down-regulated	19.1925	9.76765	12.8929	2.47932	3.14417	1.18655
4930435F18Rik	-3.69638	3.73525	0.000346135	0.00666279	down-regulated	9.24215	9.27774	4.69718	0	0	1.35862
Gclc	-1.04155	8.44961	0.000346976	0.00666753	down-regulated	95.6678	129.278	120.472	55.8547	49.5829	40.0964
Mir181b-2	-3.71944	3.77023	0.000349051	0.00669592	down-regulated	213.262	203.232	69.6774	0	0	28.2151
Nr1h2	-2.38688	4.73938	0.000351077	0.00672068	down-regulated	8.9466	17.5127	22.6686	0	1.60026	6.03908
Aph1a	-1.36292	6.19075	0.000351541	0.00672068	down-regulated	23.0469	33.3244	25.3483	11.0393	4.99987	10.5664
Ssu72	1.35838	5.09129	0.000352669	0.00673075	up-regulated	13.3983	13.7663	11.5633	26.2071	33.2348	28.429
Mrps18c	1.88395	4.18609	0.000358732	0.00683482	up-regulated	18.2675	18.0866	11.9368	75.7501	38.4253	43.503
Rnu6	-1.04076	11.0027	0.000362242	0.00688998	down-regulated	116605	91164.7	66536.3	34270.9	45008.8	38734.2
Trio	-2.12327	4.74894	0.000363802	0.00689741	down-regulated	2.04191	2.8825	3.43993	0.661504	0	0.844221
Copb2	1.1214	7.32128	0.000363864	0.00689741	up-regulated	28.3275	37.7441	25.9934	69.1468	65.5028	39.8702
Tfr2	-1.18206	8.16261	0.000367066	0.00694635	down-regulated	102.789	105.234	99.5193	27.5232	32.0737	58.3841
Tmed7	-1.40351	6.85181	0.000370914	0.00699752	down-regulated	49.5173	40.7682	32.2874	13.9534	6.51924	18.979
Akr1c14	1.06446	8.80889	0.000371377	0.00699752	up-regulated	115.969	125.144	83.3279	232.255	209.068	148.865
0610030E20Rik	-1.85643	5.00971	0.000371644	0.00699752	down-regulated	6.56998	9.01286	9.05175	0.547066	3.46884	2.09452
Eng	-1.39559	6.49187	0.000377832	0.0070937	down-regulated	32.7583	31.3918	27.1765	7.80687	5.4002	16.3035
1700021F05Rik	2.70827	3.12226	0.000378018	0.0070937	up-regulated	4.76377	1.7196	2.59405	13.7181	27.8348	13.1304
Slc22a2	1.80946	4.8394	0.000384166	0.00719701	up-regulated	5.48758	5.19979	8.40429	9.48146	19.539	27.2258
Plec	-1.50722	6.92258	0.00038672	0.00722867	down-regulated	10.5515	9.05348	10.5337	2.02565	6.42213	1.45416
Sphk2	-1.47444	5.68557	0.000387412	0.00722867	down-regulated	14.324	17.3085	16.4431	7.35782	4.24132	3.20119
Hars	1.50096	4.85887	0.000387792	0.00722867	up-regulated	6.27027	9.12969	7.83302	21.6676	14.5471	19.5194
Tbcel	-1.25008	6.27348	0.000391828	0.00729178	down-regulated	15.4794	21.8361	17.4974	7.60532	6.42983	5.8236
Med12	-2.19219	4.63276	0.000393912	0.0073184	down-regulated	2.64892	3.97704	3.68885	1.20048	0.380599	0.287262
Gtf2f2	2.29363	3.62216	0.00039667	0.00735744	up-regulated	3.50058	3.55876	2.45082	5.18426	24.1064	14.8865
Copg2	1.2761	5.50252	0.000399567	0.00739892	up-regulated	5.20623	7.1216	7.16206	10.7313	16.8111	13.2926
Mettl6	-6.97253	3.29708	0.000402497	0.00744088	down-regulated	4.4733	6.45898	4.26279	0	0	0
Dbi	0.998669	9.79631	0.000409963	0.00756642	non-significant	1049.82	938.496	745.204	1515.88	2059.3	1273.19
Pld1	-3.60419	3.63871	0.000412731	0.00760497	down-regulated	2.50081	2.5944	3.1241	0	0	0.486565
Gsn	-1.7425	5.03583	0.000414773	0.00763004	down-regulated	14.9488	15.2721	13.3622	2.924	2.47206	5.59747
Agpat2	-1.14319	7.32513	0.000418669	0.00767734	down-regulated	101.374	147.527	118.779	48.3184	34.7227	58.5814
Zfhx4	-2.25544	4.46056	0.000418714	0.00767734	down-regulated	1.79988	1.82403	1.70453	0.180281	0.685873	0.172557
Rpl36al	1.2511	6.60949	0.000430061	0.00786572	up-regulated	124.162	89.5654	97.3597	235.368	286.047	140.803
Mboat7	-1.9917	4.81989	0.000430392	0.00786572	down-regulated	12.8486	17.647	11.2627	1.08292	1.37331	6.21914
Jag1	-3.76886	3.78946	0.00043162	0.00787531	down-regulated	3.80634	2.23144	1.9636	0.461516	0	0
Cxxc5	-2.26166	4.45835	0.000434227	0.00790123	down-regulated	10.1759	12.7908	9.35073	2.19775	1.39355	2.1036
Slc4a4	-1.2667	6.93965	0.000434451	0.00790123	down-regulated	17.016	28.837	13.5829	4.34322	9.32106	7.99453
Tef	1.41479	6.31753	0.000439819	0.00798589	up-regulated	5.39038	15.147	10.105	13.4359	36.4011	22.2132
Asxl1	-2.27742	4.46074	0.000448711	0.00813416	down-regulated	3.20427	3.34808	4.46223	1.08912	0	0.694974
Hectd4	-1.53699	5.77038	0.000449702	0.00813896	down-regulated	3.98038	4.09051	4.56715	1.30996	0.41531	1.88077
Gm11437	-3.75502	3.78658	0.000451718	0.00816226	down-regulated	17.0124	10.5275	7.80115	0	2.61588	0
Dpyd	0.953069	9.40278	0.000465835	0.00840378	non-significant	80.9445	125.428	79.6089	158.123	191.838	131.133
Mir1981	1.64045	5.44177	0.000467086	0.00841058	up-regulated	335.498	315.567	87.6916	309.159	1058.57	798.97
Hspa4	0.982343	7.51655	0.000467713	0.00841058	non-significant	21.1074	29.1072	23.2458	38.2451	52.6581	36.6067
Arid1a	-1.48275	5.63062	0.00046889	0.00841823	down-regulated	6.82301	9.94349	6.7846	2.39193	3.90002	1.30826
Snord34	2.24457	4.21165	0.000469896	0.00842279	up-regulated	172.29	68.7839	72.6334	729.803	389.687	220.591
Zdhhc7	-2.62131	4.12028	0.00047367	0.00845685	down-regulated	5.52658	7.63516	7.55856	0.888264	0	1.70042
Grk1	-3.65472	3.69878	0.000473684	0.00845685	down-regulated	2.32065	1.74159	1.45189	0	0.432752	0
Serinc2	-2.89568	3.86957	0.000474145	0.00845685	down-regulated	2.35891	4.07864	2.49347	0	0	0.917912
Gabarap	1.0135	7.36312	0.000474816	0.00845685	up-regulated	89.5777	89.4191	88.6555	162.68	177.651	134.085
Tmem259	-1.45811	5.53206	0.000480627	0.00853776	down-regulated	20.1039	30.4687	25.0489	8.24233	5.97291	9.01626
Gpx4	-1.13496	7.44075	0.000481505	0.00853776	down-regulated	219.714	325.502	250.945	80.4284	163.194	80.0622
Idh3g	1.16457	5.99382	0.000482296	0.00853776	up-regulated	21.1354	36.4831	28.1668	49.9717	68.2469	49.6706
Tram1	-1.10296	7.27156	0.000482407	0.00853776	down-regulated	65.5598	57.4601	61.8976	25.8421	21.8479	27.2085
Pola1	2.65341	3.61261	0.000485833	0.00857799	up-regulated	0.960417	0.721671	0.448271	0.474117	6.01256	6.35329
Myl6	1.2041	7.21489	0.000486211	0.00857799	up-regulated	166.836	107.836	108.271	177.694	380.582	245.674
Gcgr	-1.21917	6.94279	0.000490467	0.00863946	down-regulated	63.1317	100.844	67.7197	15.7705	33.3325	37.7372
Dpagt1	-2.43477	4.32292	0.000497532	0.00874026	down-regulated	12.0077	9.36448	8.59876	1.13682	1.44167	2.17623
Cyc1	-1.11419	6.98135	0.000497749	0.00874026	down-regulated	85.726	118.948	90.732	26.7029	46.5623	46.3256
Cetn3	1.72185	4.37005	0.000501651	0.00878274	up-regulated	8.34451	10.5425	10.2238	31.2383	36.5678	16.1
Twistnb	1.77873	4.22927	0.000502341	0.00878274	up-regulated	3.9459	5.37189	1.54706	8.72669	19.367	8.35284
Eif4e	1.48558	5.35159	0.000502722	0.00878274	up-regulated	4.31886	4.71096	3.58746	9.61225	17.3224	5.32658
Yme1l1	1.0224	6.9048	0.000503304	0.00878274	up-regulated	14.8458	18.6218	14.6824	26.6211	35.1664	24.419
C730029A08Rik	-1.67733	5.20003	0.000506947	0.00883254	down-regulated	41.0524	53.3948	38.4995	15.7623	3.33152	15.087
Pim1	-3.04985	3.96714	0.000509585	0.00886473	down-regulated	11.3317	6.75247	12.341	2.90058	0	0
Atp5k	1.17151	6.4227	0.000510713	0.00887057	up-regulated	272.203	191.039	200.646	424.429	407.32	483.104
Fign	-2.59478	4.10171	0.000515802	0.00894509	down-regulated	1.65382	2.27941	1.96488	0.259771	0	0.497285
Snord15a	1.49943	5.4578	0.000516971	0.00894681	up-regulated	208.19	96.6228	145.758	239.807	521.338	393.487
Dcaf5	-1.89441	4.894	0.000517498	0.00894681	down-regulated	4.64569	8.17268	6.0714	0.458676	1.16335	2.63416
Fam222b	-2.42972	4.30995	0.000521018	0.00899379	down-regulated	4.64798	5.81115	7.43802	1.96672	0	0.627489
Elovl6	1.12337	8.01988	0.000525524	0.00905761	up-regulated	19.7309	36.8582	20.1454	38.3526	41.0714	63.6299
Zer1	-2.27474	4.47101	0.00054483	0.00937592	down-regulated	4.22216	8.10477	5.6305	0.595514	1.51041	1.14
B230118H07Rik	2.27557	3.429	0.000555488	0.00954468	up-regulated	1.90222	1.96186	1.55374	9.85996	9.72533	4.19447
Cyp2f2	-0.974307	9.79642	0.0005565	0.00954742	non-significant	571.378	540.029	613.713	190.829	291.462	298.646
Inmt	1.09168	8.08617	0.000558261	0.00956299	up-regulated	140.198	191.486	137.066	215.595	461.968	215.847
Myrf	-1.82863	5.2046	0.000563969	0.00964602	down-regulated	6.35709	8.71935	8.56496	2.71764	0	2.60122
Hnrnpk	1.00278	8.16252	0.000575536	0.00982886	up-regulated	62.6422	65.8497	57.8031	93.289	155.06	84.9579
Phip	-2.44576	4.32372	0.000589376	0.0100499	down-regulated	1.47012	2.39067	2.68085	0.708856	0	0.226163
Akap2	-2.3764	4.2824	0.00059166	0.0100735	down-regulated	3.06123	3.12398	3.50937	0.371172	0.941411	0.355271
Lrrc3	-1.65067	6.37802	0.000604718	0.0102802	down-regulated	20.497	26.636	25.9502	7.08295	0.748526	11.2992
Keg1	1.24207	7.16237	0.000606218	0.0102901	up-regulated	55.484	40.6015	44.6002	115.647	125.432	55.3464
Arfgap2	-1.17452	6.51408	0.000611672	0.010367	down-regulated	27.9983	31.5503	35.95	12.7998	11.458	12.2514
Mrpl35	-1.57951	5.49245	0.000614339	0.0103964	down-regulated	10.5229	18.3678	14.5955	4.11654	6.96058	1.9701
Wdr12	1.68368	4.27344	0.000618118	0.0104446	up-regulated	4.00886	3.10091	2.45584	11.2556	8.78393	7.45851
Elovl2	-0.970509	9.34403	0.000619799	0.0104572	non-significant	204.773	223.449	162.59	62.8271	96.1025	106.012
Gstt1	1.00942	7.63559	0.000621401	0.0104612	up-regulated	153.904	159.07	94.3663	239.537	238.678	240.194
Aifm1	0.989199	7.14168	0.000622172	0.0104612	non-significant	41.8741	40.7046	34.4723	56.9686	75.1351	73.0677
Tmie	-2.41066	4.29737	0.000623193	0.0104612	down-regulated	5.9248	8.71773	9.89389	2.72983	0	0.870962
Eftud2	1.49828	5.05621	0.000623766	0.0104612	up-regulated	3.63179	5.24392	7.551	12.1697	15.4331	10.9203
Trim2	-1.4088	5.91552	0.00062495	0.0104653	down-regulated	7.8231	11.7204	10.762	1.42282	5.41308	3.40466
Phpt1	1.61072	4.66354	0.000629032	0.0105055	up-regulated	24.5379	24.9179	14.3896	34.787	99.2599	49.9451
Ndufs4	1.2063	5.43437	0.000629225	0.0105055	up-regulated	16.9776	19.6801	11.7189	28.0944	37.7239	34.7999
Plekha6	-1.73752	5.14097	0.000636504	0.0106112	down-regulated	3.93474	8.29776	5.41291	0.715626	1.36129	2.39739
Stk11	-1.59426	5.48584	0.000637862	0.0106181	down-regulated	15.5634	21.3822	25.6578	1.97361	8.75999	7.55625
Zfp445	1.10931	6.55833	0.00064156	0.0106638	up-regulated	8.30206	10.2025	8.21381	20.2033	14.3477	15.0834
Cct6a	1.03133	7.07733	0.00065103	0.0108052	up-regulated	34.6367	47.0493	32.0176	73.5659	78.4848	51.4137
Mir22	1.89128	3.79268	0.000654155	0.010841	up-regulated	50.1951	81.2374	75.6917	186.797	304.571	178.795
Glmp	-1.63688	5.26926	0.000656842	0.0108694	down-regulated	22.1948	31.1608	35.8678	11.5457	4.18337	7.89363
Itih4	-1.01701	10.6085	0.000657819	0.0108695	down-regulated	471.133	769.285	562.639	227.767	206.463	329.316
Rab3d	-3.54899	3.56422	0.000667547	0.011014	down-regulated	2.30156	3.20452	5.01313	0	0	0.634379
Cct8	1.03554	7.46611	0.000675747	0.0111329	up-regulated	45.7171	59.9982	28.5704	75.2792	99.4997	67.9948
Tufm	1.02414	6.6691	0.000678834	0.0111674	up-regulated	34.6788	36.1493	34.3956	52.785	75.9857	60.0822
Cps1	1.01787	12.6844	0.000685548	0.0112613	up-regulated	684.423	708.426	715.149	1280.77	1705.14	807.525
Grsf1	1.01542	6.82053	0.00068669	0.0112635	up-regulated	22.2511	29.7647	23.9429	36.8341	46.7115	50.24
Irak2	-2.22722	4.43562	0.000689306	0.0112899	down-regulated	7.57257	6.745	8.99682	1.58593	2.01121	0.758993
Hspa13	-1.63509	5.44031	0.000695223	0.0113702	down-regulated	15.5152	10.692	10.0807	4.87403	1.54526	3.49892
Lgals3bp	-1.14198	6.51298	0.000701808	0.0114612	down-regulated	46.8304	48.3675	49.5498	16.1252	17.5279	23.1515
Ppargc1b	-2.43901	4.34397	0.000709578	0.0115712	down-regulated	1.70477	3.09887	1.85662	0.245459	0.933845	0
Fam160a1	-6.88142	3.2658	0.000714062	0.011618	down-regulated	2.25704	3.10374	0.819361	0	0	0
Gmcl1	-3.69201	3.68584	0.000714523	0.011618	down-regulated	2.86571	5.0116	7.32749	0	1.09202	0
Sult1b1	1.55205	4.89061	0.000723724	0.0117505	up-regulated	4.58687	7.74112	4.99544	15.3701	23.1464	7.35582
Mrap	-1.52317	5.27409	0.000724794	0.0117509	down-regulated	30.5402	50.5996	39.698	11.3478	11.5127	13.034
Etv3	-2.90803	3.87517	0.000727292	0.0117611	down-regulated	2.56362	3.43719	3.48996	0.492158	0	0.471074
Cxadr	-1.26568	6.84791	0.000727524	0.0117611	down-regulated	24.6474	25.6512	24.3308	4.55463	8.08639	14.3864
Slc27a5	-1.04365	9.60516	0.000733897	0.0118428	down-regulated	377.358	474.919	362.107	137.091	133.84	237.443
Map2k1	1.16565	6.0917	0.000734694	0.0118428	up-regulated	18.1047	20.2415	10.4386	24.1839	32.0025	41.2636
Iah1	0.962564	7.03178	0.000739697	0.0119064	non-significant	83.5821	104.424	77.6535	131.409	184.007	141.502
Edem1	-0.974463	7.59086	0.000741377	0.0119163	non-significant	34.6898	43.6305	36.6205	13.4155	19.2083	18.6399
Dysf	2.20761	3.69948	0.000745399	0.0119487	up-regulated	0.825778	0.783536	0.719467	2.28285	1.44751	5.46263
Gcdh	0.926717	9.00996	0.00074553	0.0119487	non-significant	127.173	171.525	159.417	188.937	315.426	264.397
Gck	1.10785	7.26933	0.000751752	0.0120312	up-regulated	44.0915	31.401	37.4042	51.3222	74.5763	90.0599
Apoc4	-0.904322	8.69807	0.000757816	0.012111	non-significant	830.635	1028.45	934.7	411.098	434.448	454.384
Ola1	1.42954	4.97138	0.000770902	0.0123026	up-regulated	13.6789	20.9389	15.2894	47.2689	47.3246	23.8126
Nmrk1	1.89211	3.85647	0.000772513	0.0123108	up-regulated	3.37556	4.31693	5.14672	12.4422	11.834	14.8865
Caprin1	-0.994381	7.70176	0.000778674	0.0123744	non-significant	67.2556	73.4331	67.5329	23.9298	42.3015	27.0691
Zdhhc5	-1.36431	5.83342	0.000778716	0.0123744	down-regulated	9.98282	18.3409	14.4118	5.88316	4.74777	3.58344
Lemd3	-2.8628	3.82757	0.000784309	0.0124456	down-regulated	2.55213	3.25429	4.29553	1.06899	0	0
Lrrc8a	-1.56328	5.72617	0.00078591	0.0124534	down-regulated	11.7269	18.8889	14.3679	4.76748	0.75574	6.84485
Mirlet7f-1	2.28095	5.11133	0.000787611	0.0124627	up-regulated	94.7938	232.088	94.2602	1139.37	72.2453	463.489
Kmt2d	-1.25341	6.39599	0.000788868	0.012465	down-regulated	4.82865	5.73563	4.47296	1.79006	2.91867	0.97907
Snx5	1.42184	5.57242	0.000795649	0.0125544	up-regulated	9.21782	9.77845	11.473	28.3139	12.8238	27.1009
Dennd2d	-6.77866	3.14051	0.000802333	0.0126421	down-regulated	1.26861	3.02799	2.36848	0	0	0
Sys1	-2.12468	4.58112	0.000807845	0.0127111	down-regulated	11.862	25.6913	13.4155	4.72967	1.99933	3.01804
Ptpn21	-2.50042	4.03123	0.000812865	0.0127721	down-regulated	2.63985	3.38667	3.57621	0	1.12864	0.425926
Gkap1	1.86041	3.5816	0.000814147	0.0127744	up-regulated	3.37852	4.77867	2.36537	8.33916	16.9206	11.1747
C3	-1.14204	12.2685	0.000820287	0.0128491	down-regulated	949.325	1302.12	1319.72	438.057	298.407	656.322
Snord35a	-2.34964	4.2576	0.000822274	0.0128491	down-regulated	284.381	242.289	175.055	56.9686	0	54.5281
Gprc5c	-1.38748	6.06567	0.000822582	0.0128491	down-regulated	33.5941	51.6901	33.8177	7.53001	7.95772	22.8235
Dld	0.975645	7.05466	0.000824965	0.0128491	non-significant	33.8297	44.3606	31.0534	48.9875	81.8907	59.6768
Mapk3	-2.20392	4.39509	0.00082538	0.0128491	down-regulated	9.93618	14.9873	16.2319	0	1.81429	5.47743
St5	-1.41357	5.57624	0.000825791	0.0128491	down-regulated	11.8246	12.6388	12.9679	5.71484	3.62367	2.73501
Ncoa4	1.00419	7.51673	0.000827668	0.0128604	up-regulated	26.946	34.7526	21.6391	34.487	67.5904	46.8135
Hpd	0.903654	9.92467	0.000837477	0.0129948	non-significant	433.099	471.484	407.474	619.29	978.253	584.093
Timp2	-3.77887	3.84022	0.000841778	0.0130435	down-regulated	5.36747	5.4522	1.32353	0.699918	0	0
Ndufa12	1.32111	5.27443	0.000846132	0.0130928	up-regulated	20.8094	28.3734	11.5236	29.2512	61.8253	48.9967
Plxna2	-1.77845	5.37342	0.000850332	0.0131397	down-regulated	3.78944	5.90351	3.80116	0	1.74803	1.75913
Mirlet7b	-1.36938	7.36278	0.000854724	0.0131764	down-regulated	3301.3	2811.97	1085.66	536.846	1059.03	884.959
Plscr3	-6.66125	3.04525	0.000855216	0.0131764	down-regulated	2.63419	3.17863	3.01227	0	0	0
Hint1	1.1187	7.08632	0.000857305	0.0131764	up-regulated	112.16	129.251	130.876	237.295	336.037	143.849
Pgp	-1.91564	4.77347	0.000857412	0.0131764	down-regulated	10.8926	10.7672	15.2522	0.977673	6.19922	1.87158
Psmd6	1.13394	6.31415	0.000860144	0.0132003	up-regulated	37.8608	33.4453	33.1658	75.8446	79.351	47.187
Nsmf	-1.41565	5.81269	0.000862259	0.0132146	down-regulated	14.8569	25.9165	29.7102	8.85162	6.73516	6.77794
Wipf2	-2.85254	3.81582	0.000863593	0.013217	down-regulated	1.74004	1.82451	2.68463	0.6681	0	0
Ifngr2	-2.77467	3.76756	0.000867594	0.0132601	down-regulated	6.97027	7.33259	6.26269	0	0	2.30546
C130074G19Rik	-1.28353	6.47591	0.000873731	0.0133357	down-regulated	38.571	39.4621	33.1853	9.77433	7.88798	21.2627
Mtmr3	-1.4744	5.32204	0.000877363	0.0133729	down-regulated	7.11124	10.4012	6.75898	2.68076	2.83303	2.13826
Etnk1	-1.02694	6.99142	0.000890009	0.0135472	down-regulated	20.6381	26.4242	21.7934	8.27435	12.4919	9.05129
Sra1	1.58147	5.26466	0.000893522	0.0135823	up-regulated	28.3791	17.8235	19.3745	49.7653	103.947	28.0196
Slc17a4	-1.28753	6.13107	0.000897421	0.013623	down-regulated	30.4321	44.794	24.6158	11.2308	7.76863	15.6359
Onecut2	-1.53899	6.79927	0.000907078	0.0137431	down-regulated	10.4365	12.9673	8.05471	2.6504	0.720241	5.61732
Sipa1l1	-1.6509	4.97313	0.000907781	0.0137431	down-regulated	4.70144	5.6671	3.84016	1.69233	1.28768	0.971896
Arhgef10l	-2.15076	4.36899	0.000913931	0.0137975	down-regulated	4.52026	4.92098	6.83735	1.15705	0.733664	1.10749
Tedc2	1.12907	6.09339	0.000915028	0.0137975	up-regulated	19.783	15.8126	18.852	33.0418	33.2328	37.0791
Dmtf1	-2.87358	3.8522	0.000915069	0.0137975	down-regulated	3.90409	3.91912	3.11802	0.599599	0	0.573912
Dpm1	1.51449	5.52199	0.000920446	0.0138585	up-regulated	9.73104	15.5135	5.92759	31.9168	11.5645	32.7316
Yap1	-1.24083	5.97218	0.000921593	0.0138585	down-regulated	16.8229	20.9306	15.1224	6.15167	4.68078	8.24339
Syne1	-1.25215	6.22014	0.000940555	0.0141221	down-regulated	7.65876	9.33252	7.16514	1.39907	2.95706	4.46376
Mir149	-1.74312	5.98274	0.000941641	0.0141221	down-regulated	1828.5	956.096	671.859	268.875	97.4217	514.712
Stip1	1.14074	6.37859	0.000954365	0.0142938	up-regulated	27.8526	18.0712	20.4062	46.6655	47.3435	35.7331
Llgl1	-6.63357	3.03461	0.000959758	0.0143554	down-regulated	1.94482	2.04068	1.38134	0	0	0
Ubap2l	1.204	6.00265	0.00096262	0.0143691	up-regulated	7.92131	8.68956	10.8817	11.8201	26.0349	17.8638
Prox1	-1.23987	6.85958	0.000963239	0.0143691	down-regulated	9.91751	25.9624	17.3212	7.26482	6.80957	5.13961
Dido1	-1.67836	5.11228	0.000980812	0.0146118	down-regulated	5.91003	12.1265	7.62212	1.61232	4.08936	1.54325
Ndufa3	1.30793	5.33234	0.000986612	0.0146786	up-regulated	73.1531	68.5487	47.8015	130.005	210.664	89.8704
Rell1	-2.95258	3.90854	0.000989373	0.0147002	down-regulated	6.906	4.1334	3.69893	0	0	1.49784
Tsc22d1	-1.1435	6.40629	0.000991641	0.0147144	down-regulated	18.3126	21.9218	24.2982	7.7374	10.5131	7.40593
Ncl	1.04797	7.2286	0.00099455	0.014738	up-regulated	9.59563	11.216	12.0469	19.0356	27.255	13.812
Rsrc2	-2.89303	3.87601	0.000998413	0.0147694	down-regulated	7.28045	7.38091	5.06103	1.07057	1.35765	0
Tprgl	-1.6666	4.98466	0.000999305	0.0147694	down-regulated	20.6357	25.1484	15.8234	7.27642	5.5366	4.17882
Kmt2c	-1.41722	5.56928	0.00100787	0.014874	down-regulated	2.76978	4.03526	3.064	0.452186	1.52918	1.29844
Alg10b	-1.40307	5.61393	0.00100904	0.014874	down-regulated	14.4677	18.0883	13.1839	2.0406	5.17561	7.81272
Fam149a	-2.45261	4.33733	0.00101412	0.0149293	down-regulated	2.27625	6.66999	3.7185	0.462695	0	1.32862
Fgfr2	-1.73173	4.90997	0.00101658	0.0149459	down-regulated	5.52449	8.56996	7.41769	0.523026	2.65312	2.5031
Sft2d2	-1.27621	6.50153	0.00103104	0.0151386	down-regulated	19.6482	20.1684	18.6513	5.96387	3.49068	10.9777
Pitpnm2	-1.98721	4.82678	0.00103848	0.0152279	down-regulated	5.93339	5.278	2.5963	0.366133	0.92863	1.75224
Fzd7	-1.78652	5.16693	0.00104826	0.0153512	down-regulated	9.07683	7.31607	9.96841	3.16295	0	3.02745
Rsad2	-3.33795	3.44421	0.00106577	0.0155873	down-regulated	2.5197	3.71815	2.53306	0	0	0.641084
Snord111	1.8337	4.02857	0.00107877	0.0157567	up-regulated	149.017	131.227	56.1774	198.055	351.632	568.711
Ccdc15	-2.13452	4.59207	0.00108365	0.0157765	down-regulated	2.75239	1.85631	2.32395	0.641204	0.813148	0
Aak1	-1.77452	4.81524	0.0010843	0.0157765	down-regulated	1.46004	2.06512	1.42488	0.524188	0.498566	0.250866
Zfp467	-2.60462	4.11353	0.00108434	0.0157765	down-regulated	5.98006	4.39046	5.62964	1.401	0.888344	0
Gatad2a	-1.4031	5.49502	0.00108776	0.0158056	down-regulated	7.53621	13.6318	9.94369	2.50406	4.44576	3.35549
Foxa2	-1.84763	4.87481	0.00109677	0.0159011	down-regulated	20.0734	12.9525	13.4532	3.55721	6.01481	2.26988
Rcc2	-2.06836	4.54313	0.00109829	0.0159011	down-regulated	7.40048	8.13465	5.09032	0.672977	3.41377	0.644147
Coa6	1.83357	3.58341	0.00109859	0.0159011	up-regulated	8.17272	10.1148	1.57071	19.9353	25.2811	25.4417
Adra2b	-6.9193	3.13884	0.00110093	0.0159145	down-regulated	1.90527	1.40358	4.14997	0	0	0
Stt3b	-1.20486	6.57578	0.0011149	0.0160957	down-regulated	23.622	30.2718	23.5366	9.84169	5.13917	13.2989
Capn15	-2.91211	3.87831	0.00112589	0.0162334	down-regulated	2.21471	3.34056	3.84409	0.478322	0.606588	0
Prmt9	1.59343	4.1439	0.00113022	0.0162748	up-regulated	2.6716	4.21571	3.05505	7.38559	8.19535	10.6038
Fkbp8	-1.16365	6.55571	0.00114435	0.0164573	down-regulated	51.7546	65.9209	77.5013	25.3361	18.9002	29.9568
Gstt3	-1.45898	5.67253	0.00115861	0.0166409	down-regulated	24.5961	49.2564	21.5139	6.69246	15.2768	8.96806
Pou2f1	-2.28469	4.20612	0.00117617	0.0168619	down-regulated	1.55664	1.61691	1.45311	0.192112	0.243628	0.367763
Nrros	-6.60004	2.98816	0.00117701	0.0168619	down-regulated	1.57938	2.32118	2.58009	0	0	0
Cox20	1.62507	4.18494	0.00118567	0.0169643	up-regulated	19.6506	23.3067	18.7258	50.9284	43.0569	70.4119
Id2	-1.41081	6.61622	0.00121843	0.0173894	down-regulated	109.005	71.3795	97.9866	25.9091	58.1314	13.3534
Arrb1	-2.28225	4.19099	0.00121849	0.0173894	down-regulated	2.68197	3.25544	2.52767	0	0	1.36474
Dusp1	-1.80993	5.08314	0.00122216	0.0174196	down-regulated	23.4215	16.948	20.365	0	8.27734	7.49691
Usp8	1.28654	5.71741	0.00123923	0.0176405	up-regulated	4.79206	9.38141	7.1167	7.82812	20.6182	17.291
4930523C07Rik	-6.66812	3.07451	0.00125239	0.0178052	down-regulated	1.54581	2.92596	1.48544	0	0	0
Tnfaip8l1	-1.38314	5.47283	0.00125814	0.0178644	down-regulated	21.5588	22.6507	20.2698	7.50348	4.07812	9.23404
Mir541	2.06648	4.07205	0.00128224	0.0181835	up-regulated	85.5892	73.1402	79.8968	535.189	142.885	161.767
Hs3st3b1	-1.17213	6.31764	0.00128799	0.0182419	down-regulated	13.0742	14.4041	18.9628	5.48907	5.35463	6.87051
Tpp2	1.35439	5.71501	0.00128971	0.0182432	up-regulated	6.38686	7.95332	3.86431	14.7136	21.4236	6.25925
Camk2b	-6.61946	3.01989	0.00129156	0.0182464	down-regulated	2.38367	1.87217	1.49769	0	0	0
Mrpl24	1.27718	5.30426	0.00129331	0.0182481	up-regulated	32.0814	20.3307	16.4171	42.7415	60.9784	48.5812
Trappc1	1.84213	4.49879	0.0013024	0.0183362	up-regulated	14.2785	13.4059	14.4779	13.6113	90.6218	35.8275
Psen2	-0.956748	7.15692	0.00130283	0.0183362	non-significant	78.8113	87.9206	77.6663	32.8578	38.4636	38.7079
Dock8	-1.44324	5.45131	0.00130772	0.0183819	down-regulated	6.05872	7.64373	5.67768	0.649195	3.29313	2.48553
Mup3	0.979389	11.9468	0.00132362	0.018572	non-significant	3044.06	2279.25	2215.36	5185.69	3780.25	4009.9
Csde1	1.22573	8.51229	0.00132456	0.018572	up-regulated	46.0479	58.2336	39.3965	53.7457	184.563	67.0496
Mxi1	-2.20423	4.13291	0.00133471	0.018691	down-regulated	6.39382	7.5691	8.17436	0	1.21823	2.75843
Irf2bp2	-1.14357	6.113	0.00133893	0.0187266	down-regulated	16.2757	20.7445	15.609	4.47701	7.80664	8.57042
Sowahb	-6.55605	2.97525	0.00136833	0.0191139	down-regulated	1.88108	2.26987	1.53648	0	0	0
Selenot	-1.11782	7.17008	0.00137291	0.0191541	down-regulated	52.2988	59.0039	32.2273	19.8832	13.5081	23.1095
9130023H24Rik	-6.60817	3.01513	0.00138	0.0192291	down-regulated	2.25351	2.47207	1.67335	0	0	0
Cyp2d26	-1.02444	9.02749	0.00139242	0.0193779	down-regulated	373.946	400.987	360.628	130.993	121.17	231.587
4930431F12Rik	-6.68266	3.04287	0.0013944	0.0193814	down-regulated	4.54054	2.60905	3.70874	0	0	0
Tfg	1.13036	6.04297	0.00140406	0.0194915	up-regulated	18.8301	20.1585	21.5328	23.425	52.8118	41.106
Pus1	-6.56423	2.96732	0.00141257	0.0195855	down-regulated	4.80888	5.95159	6.1101	0	0	0
Tmprss6	-1.10136	8.70374	0.00142059	0.0196619	down-regulated	123.534	185.671	168.204	50.8292	44.3159	95.7829
Ppil2	1.22017	5.17154	0.00142159	0.0196619	up-regulated	11.1339	14.0301	9.25956	25.1832	19.5166	25.4434
Rfx5	-3.45176	3.53722	0.00143067	0.0197547	down-regulated	3.13224	2.88121	2.2127	0.585069	0	0
Pcnx3	-1.51094	5.61669	0.00143184	0.0197547	down-regulated	5.85766	10.0619	8.24925	0.697991	1.77033	4.67663
Rnu73b	-1.1583	6.20108	0.00144277	0.0198811	down-regulated	1327.75	1112.56	1114.05	499.88	362.244	512.641
Abcd1	-1.62604	4.95344	0.00144852	0.0199359	down-regulated	7.84299	11.76	9.52716	3.47465	1.76256	2.66064
Plaa	1.10629	6.00865	0.00145247	0.019954	up-regulated	4.57504	6.46155	6.15492	11.9037	12.2653	7.83317
Slc22a1	-1.00886	8.34645	0.00145452	0.019954	down-regulated	158.651	212.978	209.263	64.8722	69.3635	115.664
H2afz	1.02105	6.44185	0.00145518	0.019954	up-regulated	43.5781	56.0566	51.5704	97.2304	96.237	72.6362
Abcb10	-1.63289	5.17277	0.00146703	0.0200919	down-regulated	7.2408	12.6514	9.46293	4.7099	0.746613	2.25407
Ugt2b35	-1.23174	7.49622	0.00148205	0.0202728	down-regulated	70.3473	75.8426	50.679	22.6484	11.4887	36.8528
Bok	-6.57969	2.99809	0.00148728	0.0203196	down-regulated	4.23515	6.4063	3.84366	0	0	0
Tmem125	-6.75494	3.04796	0.00148999	0.0203318	down-regulated	2.95497	4.02286	7.72364	0	0	0
4833420G17Rik	-2.44406	3.9884	0.00149264	0.0203431	down-regulated	6.71173	6.50082	7.62738	1.00839	1.27881	0.965195
Uba5	1.42049	4.49006	0.00149692	0.0203766	up-regulated	5.19216	5.57545	4.49045	9.49873	17.3996	10.102
Faf2	-1.40767	5.27191	0.00150005	0.0203945	down-regulated	9.42064	11.3441	9.70518	1.75968	4.4631	3.93001
Pqlc1	-1.19028	6.28588	0.00150712	0.0204384	down-regulated	37.806	57.517	42.7803	17.8439	9.69809	23.1792
Irs1	-1.53644	5.77932	0.00150848	0.0204384	down-regulated	5.48435	10.3052	5.88566	0.276668	3.15773	3.17778
Sdha	0.849386	9.51651	0.00150875	0.0204384	non-significant	163.326	191.736	143.362	259.806	321.604	207.089
Mrps14	1.32191	4.94212	0.00151317	0.0204735	up-regulated	8.37384	10.4763	6.54242	16.3555	28.7189	13.2464
Gimap9	2.47004	3.64579	0.0015217	0.020564	up-regulated	3.18274	3.28253	3.46624	25.6627	20.9214	1.75452
Lpcat3	-1.20111	6.53859	0.00152605	0.0205981	down-regulated	34.7459	52.7096	45.0258	11.1456	11.5645	26.1853
0610031O16Rik	1.99318	3.61045	0.00152895	0.0206123	up-regulated	8.01286	7.43768	2.90886	12.3063	42.9176	17.6687
Gm2083	2.09736	8.97735	0.00153223	0.0206318	up-regulated	355.569	44.5729	165.96	1266.11	353.969	517.801
Thap6	-6.58123	2.99329	0.0015353	0.0206482	down-regulated	1.59787	2.71915	1.95772	0	0	0
Nat8f1	-1.22154	6.43828	0.00154022	0.0206895	down-regulated	126.067	92.1106	94.2881	41.9893	56.5772	22.6072
Pebp1	-1.022	6.67776	0.00154499	0.0207288	down-regulated	86.2719	108.885	103.42	34.3161	51.678	43.1104
2021-09-07	1.1312	5.74103	0.00154684	0.0207288	up-regulated	11.4839	14.6308	8.82837	28.0122	21.3144	17.8748
Tap1	-1.45557	5.3707	0.00155259	0.020781	down-regulated	14.3345	17.8992	17.981	2.65363	3.36523	9.31316
Gm14296	-1.85955	4.55998	0.00155596	0.0208012	down-regulated	5.17309	7.29156	8.76381	0.66208	2.51887	1.90115
Drg1	1.17971	5.23522	0.00156018	0.0208327	up-regulated	13.3922	14.7485	13.3491	21.9625	33.8203	27.0279
Mb	-6.90668	3.25203	0.00157022	0.0209419	down-regulated	16.5528	3.68751	4.32654	0	0	0
Slc39a9	-1.25443	5.7561	0.00157387	0.0209655	down-regulated	10.1697	13.5845	11.9158	5.81668	4.30295	2.78375
Polr2h	2.40256	3.06046	0.00158381	0.0210729	up-regulated	3.26261	5.19157	3.04562	25.7698	24.5102	6.16646
Mrpl13	1.73106	4.16663	0.00159134	0.021148	up-regulated	9.80029	12.1291	12.198	35.4786	49.0827	15.4358
Mir31	-1.58346	6.24075	0.00161296	0.0214099	down-regulated	1353.05	867.261	350.491	119.58	363.953	297.59
Anxa5	1.02811	6.33369	0.00162384	0.0215289	up-regulated	27.8887	35.9648	22.258	57.3819	59.7083	38.0241
Sema4b	-3.26101	3.37759	0.00162917	0.021574	down-regulated	2.46245	2.81316	3.09437	0.654558	0	0
Gjb1	-0.92311	8.41716	0.00163451	0.0216192	non-significant	202.97	262.387	277.371	120.192	134.373	89.3098
Atxn1	-1.46317	5.46634	0.00163923	0.021656	down-regulated	4.38433	4.01535	6.41741	0.727225	2.4593	1.62416
Csnk2b	1.19343	6.15459	0.00164877	0.0217564	up-regulated	36.4261	52.7457	33.3234	100.699	105.355	40.9638
Pxmp4	-1.28844	5.54574	0.00166102	0.0218923	down-regulated	37.9804	34.1717	35.9209	13.8153	13.14	11.5705
Eefsec	-1.85473	4.56742	0.0016695	0.0219681	down-regulated	9.79745	11.0232	11.6402	2.05189	5.20424	0.981992
Vps35	1.05319	7.05427	0.0016707	0.0219681	up-regulated	21.6919	30.9657	22.8741	46.0063	65.3847	27.3323
Cox8a	-1.10948	7.08271	0.00168428	0.0221208	down-regulated	242.97	264.471	369.431	144.199	94.3829	111.307
Setd1b	-1.44939	5.45102	0.00169162	0.0221911	down-regulated	4.22383	6.12439	7.03539	2.57574	0.725879	1.91753
1110008P14Rik	-2.77567	3.75906	0.00171143	0.0224247	down-regulated	16.7493	22.8023	29.186	7.71721	0	0
Thoc5	1.43162	4.58559	0.0017149	0.022444	up-regulated	4.43127	6.70297	6.97086	12.477	17.2613	11.9425
Hhip	-6.5695	2.96206	0.00172251	0.0225173	down-regulated	0.646505	0.900146	1.05614	0	0	0
Wsb2	-1.41469	5.67031	0.00173273	0.0226245	down-regulated	21.0565	27.1931	26.4218	4.21814	4.01196	15.1404
Dnajc28	1.68645	4.28628	0.00173524	0.0226308	up-regulated	3.37924	2.90057	2.13691	9.04049	12.4202	3.6055
Ifnar1	-1.21201	5.90939	0.00174354	0.0227127	down-regulated	9.46709	9.45104	10.5952	3.97635	2.29211	4.49801
Mcrip2	1.83883	4.05456	0.00177553	0.0231025	up-regulated	8.99046	12.7958	5.87476	49.7079	23.6391	14.8683
Hsph1	1.27635	6.74675	0.00179144	0.0232825	up-regulated	25.3837	13.2808	12.4579	48.9402	39.1481	22.3408
Atpsckmt	-6.74104	2.96505	0.00180993	0.0234955	down-regulated	6.52991	2.45961	11.1311	0	0	0
Atp5h	0.967307	7.11499	0.00181877	0.0235829	non-significant	166.151	151.061	131.537	229.661	358.458	198.686
Slc38a10	-1.45897	6.34825	0.00182577	0.0236463	down-regulated	47.9019	70.9249	60.0298	15.1169	3.83413	34.7263
Ampd2	-1.56681	5.12458	0.00183289	0.0236923	down-regulated	10.36	9.54961	15.8665	2.23752	5.67505	2.85555
Sephs2	-0.822592	9.67041	0.00183354	0.0236923	non-significant	351.17	525.057	417.068	215.036	215.212	202.487
Wdtc1	-1.05675	6.76067	0.00184338	0.023792	down-regulated	24.249	34.7412	31.576	10.9298	18.481	9.29917
Kank1	-1.37891	5.61898	0.00185067	0.0238493	down-regulated	11.9708	8.88082	10.4445	2.82044	5.96128	2.24968
Hacd2	-1.42499	5.28736	0.00185209	0.0238493	down-regulated	11.5042	15.3719	9.97878	2.81444	6.24602	3.36734
Rbm25	1.35439	5.55715	0.00185458	0.023854	up-regulated	6.31686	7.71081	3.95809	14.9511	21.2356	5.72423
Zbtb43	-2.04199	4.27805	0.00186114	0.023911	down-regulated	4.20067	3.70087	4.65237	0	1.24803	1.41295
Ganab	-0.96487	7.49409	0.00188334	0.0241453	non-significant	60.0714	57.2695	42.0133	25.9478	21.3889	23.5944
Man2b1	-1.03061	7.01136	0.00188452	0.0241453	down-regulated	30.4474	41.4612	32.4205	10.5507	12.6367	20.7585
Mrpl39	1.43335	5.29599	0.00188585	0.0241453	up-regulated	10.1121	13.0057	11.0128	19.1846	52.1338	13.1162
Smco4	-6.62287	3.03417	0.00189058	0.0241783	down-regulated	9.57538	8.43224	4.81306	0	0	0
Mir7-2	-2.14521	4.37428	0.00189988	0.0242695	down-regulated	207.985	355.691	135.907	26.1351	0	100.062
Ddx19b	1.09254	5.43636	0.00190931	0.0243622	up-regulated	3.45785	5.10781	3.46215	7.709	7.33218	7.37875
Eif4g2	-0.898154	8.65727	0.00193082	0.0246086	non-significant	49.9411	82.1736	53.7626	31.8297	29.4329	24.4364
Srr	-0.94959	7.59114	0.00194877	0.0248092	non-significant	33.4472	45.4736	33.8102	15.3256	23.7542	12.6317
Slc52a2	-3.35778	3.41307	0.00195501	0.0248377	down-regulated	0.942628	1.21965	1.95985	0	0	0.283437
Ahsg	-0.792924	11.5971	0.00195545	0.0248377	non-significant	2037.81	2402.4	2544.14	1106.81	1276.2	1161.96
Tfcp2l1	-2.77026	3.76893	0.00196032	0.0248714	down-regulated	0.989241	2.03235	1.80996	0.546948	0	0
Etnk2	1.15845	7.70401	0.00196601	0.0249029	up-regulated	39.8987	67.6978	50.4611	83.3916	177.667	54.277
Serpina3m	1.09505	10.8011	0.00196725	0.0249029	up-regulated	904.755	412.106	497.729	1234.7	1197.6	1032.62
Slc35f5	-1.24313	5.68243	0.00197327	0.0249397	down-regulated	17.1115	28.4049	19.9668	5.63148	9.52215	8.98371
Osbpl3	2.50696	3.11808	0.00197461	0.0249397	up-regulated	0.216439	0.770128	0.353578	1.86982	4.74247	0.715888
Cgn	-1.62303	4.82716	0.00199097	0.0250804	down-regulated	7.06963	5.96974	6.01511	1.01791	1.93631	2.43576
Mfap1a	-6.51301	2.94178	0.00199558	0.0250804	down-regulated	2.03843	2.52281	1.75263	0	0	0
Gm14762	-2.46137	3.99793	0.00199696	0.0250804	down-regulated	7.21921	5.23757	4.88002	0	1.09091	1.64676
Synj2bp	-1.15179	6.15044	0.00199884	0.0250804	down-regulated	103.757	103.37	78.7715	32.7302	26.4136	51.2641
Tulp4	-1.41315	5.9828	0.00199914	0.0250804	down-regulated	5.52334	8.05316	9.88821	1.56875	5.30514	1.25129
Pi4kb	-1.8511	4.74145	0.00200024	0.0250804	down-regulated	6.20071	10.432	7.59716	2.0088	4.2458	0
Rps28	1.14424	5.5529	0.00200142	0.0250804	up-regulated	64.5662	72.9601	79.4891	135.809	123.02	148.561
Proz	-1.05411	7.32268	0.00200707	0.0251231	down-regulated	46.9251	64.9863	54.0286	23.748	14.117	29.834
Ppp1r9a	-6.49693	2.92293	0.00201386	0.02518	down-regulated	0.652551	0.878873	0.752481	0	0	0
Cdc42	0.985896	7.20075	0.0020201	0.0252298	non-significant	60.1209	70.0391	50.8964	105.98	145.066	67.6264
Pfkfb1	1.30409	5.39657	0.0020293	0.0252967	up-regulated	14.7652	13.3138	12.4049	36.4449	36.9743	15.3488
Nars	0.965018	6.96273	0.00203105	0.0252967	non-significant	24.777	32.4634	31.6572	56.442	54.5929	39.3734
Mir22hg	-2.32415	4.25772	0.00203222	0.0252967	down-regulated	15.7857	11.5678	7.46487	2.87101	3.6409	0
Snrpa	-2.04218	4.28414	0.00203633	0.0252978	down-regulated	17.7619	14.8216	14.0684	0	4.71741	5.34079
Snora28	2.04015	3.7084	0.00203683	0.0252978	up-regulated	45.4724	46.8981	49.5228	146.659	79.7087	260.699
Hip1r	2.09005	3.56018	0.00204372	0.0253292	up-regulated	0.918697	1.75718	0.545743	6.34931	1.46399	4.41986
Gng12	-1.38117	5.26397	0.00204388	0.0253292	down-regulated	9.02491	10.4177	11.6244	2.99871	5.32397	2.29619
Bcas3	1.16791	5.34041	0.00205522	0.0254416	up-regulated	7.70042	7.27646	5.09979	12.226	11.8564	15.8325
Ctdsp1	-1.09908	6.63611	0.0020588	0.0254577	down-regulated	33.8269	46.8528	44.8988	12.7851	12.7392	24.4748
Timm10b	1.6435	4.54958	0.00208914	0.0258044	up-regulated	14.0522	13.4933	20.5811	33.4888	76.4445	22.4379
Mtmr6	-1.75659	4.93041	0.002095	0.0258483	down-regulated	9.65543	11.2991	5.93447	3.3035	0	3.16198
Gna13	-1.37642	5.32452	0.0021015	0.0259	down-regulated	6.3927	10.1461	5.41498	1.63634	3.11272	2.74092
Cbr4	1.49777	4.58337	0.0021074	0.0259317	up-regulated	12.8301	12.8253	7.52391	13.6418	46.1333	28.291
Ikbkg	-1.18706	5.85239	0.00210871	0.0259317	down-regulated	10.0666	11.1595	7.56287	2.97635	5.18992	3.20495
Ndufa5	1.11815	5.73438	0.00211308	0.0259464	up-regulated	91.4928	73.2383	49.3641	139.228	117.709	155.474
Isg15	2.09725	3.34004	0.00211453	0.0259464	up-regulated	6.30759	5.7047	4.75576	33.5331	12.7576	16.0483
Zfp937	-1.50098	5.17851	0.00213107	0.0261156	down-regulated	6.67892	5.80588	5.1956	1.46538	3.25208	1.05195
Top3a	-3.18842	3.32725	0.00213298	0.0261156	down-regulated	1.57486	1.98969	1.92953	0	0.575119	0
Psma6	1.25658	6.83398	0.00215216	0.0263216	up-regulated	62.9134	68.7563	57.6988	88.9957	257.967	68.1465
Krtcap2	1.34877	5.07291	0.00216125	0.0263898	up-regulated	44.7172	26.4684	25.4089	58.2268	113.601	55.7324
Tymp	-1.75469	4.65125	0.00216244	0.0263898	down-regulated	10.5297	13.9071	11.8099	1.08616	5.50971	3.1189
Lamtor4	1.20281	5.18972	0.00218143	0.0265926	up-regulated	25.9319	27.1763	19.1315	31.7972	73.3162	47.0359
Zfp703	-6.50505	2.91941	0.00218557	0.026614	down-regulated	1.9665	2.43379	2.64559	0	0	0
Eif3c	0.905163	7.5044	0.00220589	0.0268083	non-significant	33.4737	50.249	37.8415	50.1391	91.4723	59.7785
Khnyn	-1.79663	4.81275	0.00220631	0.0268083	down-regulated	6.02857	3.3075	7.10705	0.859066	1.63415	1.64453
Snord91a	-1.72871	5.67154	0.00224313	0.0272262	down-regulated	1039.3	1418.67	619.2	464.769	0	283.092
Farsb	1.05672	5.65814	0.00225562	0.0273481	up-regulated	13.8585	19.4312	10.8898	26.6726	33.825	22.0485
Mat2a	1.09794	6.23704	0.00225928	0.0273629	up-regulated	12.5804	17.2997	13.3204	34.6172	29.6071	16.1818
Ppdpf	-1.65989	4.86354	0.002269	0.027451	down-regulated	29.7049	41.4982	52.9377	12.4422	15.7787	5.9546
Araf	-1.44931	5.31661	0.00228895	0.0276624	down-regulated	16.32	23.5643	18.2815	4.29679	12.2603	3.08454
Arid4a	1.65278	4.4225	0.00230583	0.027821	up-regulated	1.39617	2.35627	1.8661	1.7544	7.23078	6.71696
Chrna2	-6.51458	2.9525	0.00230891	0.027821	down-regulated	2.08001	2.57428	1.35917	0	0	0
Homer1	-2.67477	3.68581	0.00230955	0.027821	down-regulated	2.48134	3.75929	3.35466	0	0	1.13203
Nat8f5	1.59758	4.25152	0.002312	0.027821	up-regulated	12.2766	8.51776	8.50828	28.2821	16.3028	31.9924
Fbrsl1	-2.81678	3.81926	0.00233025	0.0279959	down-regulated	2.33044	4.47052	2.79182	0.536871	0.680838	0
Mfap3	-2.37156	3.93611	0.00233154	0.0279959	down-regulated	3.19098	3.94923	2.97875	0	1.33178	0.502589
Chchd2	-0.956003	7.16692	0.00234503	0.0281278	non-significant	177.762	194.81	169.89	83.5749	63.5918	93.327
Herpud1	0.95281	8.65591	0.00234827	0.0281366	non-significant	112.388	120.75	148.351	229.521	277.914	146.459
Trap1	0.943154	7.37129	0.00235652	0.0282052	non-significant	41.7374	41.1946	43.9888	53.7624	103.58	61.3552
Polr2k	1.93712	3.23003	0.00236704	0.0282785	up-regulated	9.65291	9.64924	4.85203	35.9225	19.5238	29.4717
Ndst2	-2.18106	4.12593	0.00236879	0.0282785	down-regulated	4.13096	6.56502	3.68094	0	0.822861	1.86319
Gtf2a2	1.70164	4.38445	0.00237022	0.0282785	up-regulated	8.15923	11.6347	10.4314	36.7762	40.4196	9.38685
Pcca	0.989591	6.42825	0.00238249	0.0283948	non-significant	15.6805	26.4241	20.1267	25.1575	44.1744	38.8981
Hist1h3f	-1.68032	4.86828	0.00239545	0.0285188	down-regulated	38.1841	26.3938	46.4516	14.0371	7.12052	8.06147
Anks4b	1.10049	5.88157	0.00241526	0.0287068	up-regulated	11.9259	24.7114	16.5304	22.4788	45.9274	32.2737
Slc25a32	1.23945	4.78029	0.00241636	0.0287068	up-regulated	4.48393	7.24508	4.47639	10.3298	14.1915	9.88727
Nxnl1	-6.45113	2.87143	0.00242279	0.0287527	down-regulated	2.37674	2.36955	3.01986	0	0	0
Gask1a	-3.26736	3.38705	0.00243548	0.0288727	down-regulated	4.33707	3.82242	3.00579	0	0	0.869402
Ripk4	2.17575	3.32343	0.00244504	0.0289553	up-regulated	1.2285	1.58378	0.334483	6.36783	6.28089	1.35445
Alg8	-6.56321	2.94772	0.00244884	0.0289698	down-regulated	4.39953	2.83592	4.19248	0	0	0
Atp2a1	-7.24256	3.59602	0.00247136	0.0291956	down-regulated	7.99733	1.97954	0	0	0	0
Tbce	1.93979	3.96851	0.00247385	0.0291956	up-regulated	3.97627	2.82965	5.19654	8.24424	24.395	7.89106
Adnp2	-3.38717	3.47364	0.00247575	0.0291956	down-regulated	3.06551	2.38477	2.86163	0.605326	0	0
Etfb	0.911428	8.00622	0.00248304	0.0292508	non-significant	195.984	158.941	180.298	280.432	391.196	228.155
Cct5	0.942184	7.00547	0.00250791	0.0295127	non-significant	43.3591	49.47	35.416	50.8359	105.185	65.3042
Snrpe	1.50596	4.07457	0.00252397	0.0296341	up-regulated	17.1476	25.3745	9.74351	36.0686	71.8782	34.5234
Mrpl19	-3.18316	3.31538	0.0025254	0.0296341	down-regulated	1.61397	2.17907	2.3969	0.507021	0	0
Thoc7	1.36784	4.36184	0.00252616	0.0296341	up-regulated	14.6237	13.3226	9.29032	28.0742	35.6026	24.1844
Marveld2	-3.2574	3.34796	0.00254002	0.0297655	down-regulated	3.99612	4.32749	6.52811	0	0	1.10145
Foxp4	-2.4344	3.9697	0.00255483	0.0299078	down-regulated	2.82513	5.13188	5.06178	0	0.798737	1.20572
Hif1a	0.961483	6.08112	0.00256477	0.0299928	non-significant	10.1708	11.5642	7.02429	15.4301	16.6689	17.5041
Pyurf	-2.39403	3.94434	0.00257612	0.0300941	down-regulated	2.50869	3.0209	3.98745	0.468596	1.18851	0
Eif3g	1.50972	5.35623	0.00258094	0.0301191	up-regulated	17.5162	19.9782	22.4429	45.1002	93.3169	15.904
Top1	1.37827	6.08339	0.00258505	0.0301356	up-regulated	8.48834	11.3907	8.41347	24.3887	35.1083	6.30915
Pigr	-1.0448	9.98312	0.00261842	0.0304617	down-regulated	312.013	355.548	286.458	153.463	74.3382	165.802
Adrm1	0.96532	6.58788	0.00261846	0.0304617	non-significant	42.0972	45.2703	39.4172	56.7693	105.739	59.4314
Ecm2	1.87473	3.3534	0.00262908	0.0305535	up-regulated	1.32607	1.51493	0.999821	4.93485	5.36416	2.69911
Dvl3	-2.00562	4.25921	0.00265033	0.0307685	down-regulated	3.0964	4.8136	5.42844	1.56585	0.661914	0.499588
Ndufa7	1.05374	5.83666	0.00266045	0.0308541	up-regulated	36.6811	53.4614	50.4611	60.042	93.0634	98.9757
Smarce1	-1.75745	4.64792	0.00266664	0.0308939	down-regulated	8.0452	8.09	13.5534	2.60635	3.30526	1.66313
Sdr9c7	-1.40118	5.70708	0.00267453	0.0309532	down-regulated	23.9476	19.7588	19.7709	8.89823	11.2844	1.70341
Slc12a4	-2.15176	4.09843	0.00268172	0.0310045	down-regulated	3.83493	5.3988	5.6383	1.9878	0	0.634214
Rrp12	1.73137	3.85911	0.0026878	0.0310427	up-regulated	0.764189	2.41699	1.94193	4.10781	6.69774	3.93183
Zfyve26	-1.29477	5.41176	0.00269462	0.0310895	down-regulated	5.01193	5.25791	5.11721	0.81184	2.40226	2.33118
Sbf1	-1.37572	5.34092	0.00270287	0.0311525	down-regulated	6.26176	7.7135	8.22167	2.83116	3.59037	1.16138
Yipf2	-2.59191	3.61087	0.00270712	0.0311695	down-regulated	4.21234	6.67302	7.15658	0	0	2.22922
Mlx	-1.7915	4.65155	0.00274329	0.0315092	down-regulated	11.5151	13.102	19.418	5.13439	0	4.91443
Tpp1	-1.21807	6.45487	0.00274405	0.0315092	down-regulated	24.7775	31.4319	31.3696	9.27564	4.52423	17.7566
Borcs8	1.47772	4.51044	0.00274507	0.0315092	up-regulated	6.18717	6.12591	5.1981	20.7695	10.8455	10.5246
Edrf1	1.30931	4.76979	0.00275742	0.0316187	up-regulated	3.02354	2.50885	3.3677	5.699	7.22724	5.90943
Cyp2d37-ps	-6.60872	2.82981	0.00277961	0.0318404	down-regulated	7.10661	6.08907	23.2189	0	0	0
Tmem131l	-2.26382	4.20228	0.00278492	0.0318687	down-regulated	3.0636	6.24226	2.9296	0	1.30981	0.988593
Alkbh5	-0.96228	7.00089	0.00278784	0.0318695	non-significant	23.9873	27.6152	21.2837	13.0437	9.07114	10.0685
Herc1	-1.35276	5.94436	0.00279516	0.0318936	down-regulated	3.66112	5.66387	5.0365	1.16526	3.37768	0.637337
Hmgcl	1.05839	7.87565	0.00279564	0.0318936	up-regulated	41.9672	54.6975	45.3009	55.6132	152.988	58.9633
9530068E07Rik	-0.964892	6.60778	0.00280179	0.0319313	non-significant	44.6061	50.9731	38.3777	16.4417	22.1539	21.6388
Nr3c2	-2.29231	3.8597	0.00280521	0.0319378	down-regulated	2.21205	2.97925	3.1885	0.449646	0	0.860767
Enpp2	0.922097	6.68042	0.0028195	0.0320679	non-significant	19.4086	23.7521	14.8788	29.2253	29.4598	37.2977
Dnmt3a	-2.12363	4.35298	0.00282533	0.0320763	down-regulated	3.41583	2.13922	1.88245	0.568856	0.3607	0.544486
Palld	-1.07296	6.14238	0.00282983	0.0320763	down-regulated	24.9958	20.9419	20.8368	8.53092	9.01547	10.2068
Ythdc2	-1.72826	4.62863	0.00283279	0.0320763	down-regulated	3.08636	5.8017	4.37599	1.20738	1.02077	1.15566
Aspa	2.03222	3.5867	0.00283494	0.0320763	up-regulated	3.1025	4.43045	2.3392	19.7926	4.18337	11.0511
Ptprg	-1.17264	5.63176	0.00283703	0.0320763	down-regulated	8.54818	9.34758	8.79949	2.42787	3.59209	4.26042
Cldn3	-1.64576	5.27628	0.00283843	0.0320763	down-regulated	41.2408	35.4049	29.4157	0	17.8182	13.4485
Mpnd	-1.73834	4.80025	0.00284029	0.0320763	down-regulated	17.1063	21.0372	17.6867	1.49652	13.2848	1.43241
Pald1	-3.32303	3.3896	0.00286114	0.0322794	down-regulated	1.8023	2.38989	3.92567	0.593146	0	0
Inpp5a	-2.11889	4.0695	0.0028726	0.0323192	down-regulated	4.80255	6.66664	8.48161	0.897065	1.13762	1.71727
Rock2	1.20116	5.05601	0.00287265	0.0323192	up-regulated	2.106	3.22972	1.94457	6.01186	4.41389	4.24002
Ddx1	1.04352	6.06871	0.00287333	0.0323192	up-regulated	16.0452	20.7772	13.1058	23.6158	48.1782	21.6213
Rrbp1	-1.05517	8.0974	0.00288051	0.0323674	down-regulated	54.6992	46.3444	84.9588	17.6287	34.155	29.0599
Sugt1	1.54732	4.78998	0.00288854	0.0324251	up-regulated	3.1538	5.47951	5.9447	12.5749	5.31567	16.8507
Ddx20	1.86827	3.92347	0.00289928	0.0325131	up-regulated	2.70709	1.92646	3.53786	10.2901	4.74526	8.95388
Mir23a	1.37746	4.67046	0.00290349	0.0325278	up-regulated	156.506	320.808	63.9174	338.014	557.252	420.594
Pdhb	0.917708	6.98842	0.0029188	0.0326666	non-significant	47.179	64.9626	52.4575	66.5785	129.896	80.0664
Eif3j2	1.03987	5.73134	0.00294473	0.0329239	up-regulated	15.2267	13.851	11.4422	26.3087	21.3527	25.1816
Alas2	0.917038	7.17812	0.0029623	0.0330874	non-significant	38.7385	44.7321	56.9249	73.0172	79.6013	77.2459
Cdkn2aipnl	-6.52043	2.95162	0.00296584	0.0330939	down-regulated	4.91967	3.89677	2.57178	0	0	0
Arid4b	1.30565	4.9223	0.00299058	0.0333368	up-regulated	2.82024	2.4507	3.33284	7.46473	5.25915	5.16024
Xpo6	-1.26664	5.5819	0.00299999	0.0334084	down-regulated	9.28124	15.3822	11.6022	5.57779	2.12206	4.80495
Plekha3	-2.17024	4.32204	0.00300847	0.0334696	down-regulated	7.07516	5.51049	10.3624	0	0	4.03475
Per2	1.45759	4.32362	0.00301521	0.0334884	up-regulated	1.31969	2.60547	1.64256	3.90885	6.60939	3.32568
Gm12596	-3.44737	3.49498	0.00301614	0.0334884	down-regulated	12.8957	5.32001	9.3629	0	0	1.8957
Polg	-1.46833	5.03847	0.00303047	0.0336142	down-regulated	4.29732	6.04073	5.89346	0.733325	1.39496	2.80764
Sema6a	-3.18837	3.32848	0.00304223	0.0337113	down-regulated	1.58038	1.48379	1.4244	0	0.477629	0
Tmem147	-1.24018	5.43321	0.00305201	0.0337862	down-regulated	46.4852	70.868	51.0861	17.5238	14.8153	27.9551
Nudt4	-0.968106	7.23628	0.00306026	0.0338441	non-significant	59.4797	63.7231	38.7921	19.7254	22.0131	30.2085
Atp8b1	-1.13638	5.76367	0.00307504	0.0339459	down-regulated	9.34114	9.26981	9.86303	3.1492	3.49447	4.52143
Myoparr	-6.18317	2.64384	0.00307552	0.0339459	down-regulated	4.40047	4.0846	7.18866	0	0	0
Mir138-1	-6.51592	2.96516	0.00309003	0.0340724	down-regulated	85.2186	89.4191	36.3167	0	0	0
Os9	-1.11506	6.79583	0.00309946	0.0341428	down-regulated	33.157	25.5073	36.7024	13.1482	7.94003	16.7799
Sgpp1	-1.23584	5.95619	0.00310467	0.0341666	down-regulated	20.5255	25.8809	18.3878	3.81333	5.8031	13.8699
Tbc1d2b	-1.57141	4.78989	0.00310994	0.034191	down-regulated	3.83254	6.65583	5.25105	1.70887	1.08356	1.63566
Neu1	-1.76668	4.48659	0.00311474	0.034209	down-regulated	5.90708	7.13387	6.22572	2.63388	0	1.89078
Itgb5	-1.26257	5.63069	0.00311769	0.034209	down-regulated	14.3206	24.0035	13.9997	5.45519	3.95317	8.95113
Cops2	1.11937	5.45597	0.00312218	0.0342249	up-regulated	7.07958	11.8422	4.69839	16.8192	18.4208	10.9763
Ctsc	-1.11121	6.39548	0.00312728	0.0342472	down-regulated	21.0204	32.1532	19.6224	10.6913	5.58284	12.0392
4930512M02Rik	-6.37855	2.87266	0.00313895	0.0343363	down-regulated	13.0824	9.34102	3.28793	0	0	0
1600014C10Rik	-0.875453	7.3182	0.00314154	0.0343363	non-significant	53.5322	63.7359	45.2517	23.5506	25.0488	28.3589
Irf6	-1.70006	4.60537	0.00314983	0.0343934	down-regulated	5.78145	6.32965	7.84631	2.45888	0.779563	1.76516
Ctsd	-0.92744	8.44001	0.00315345	0.0343993	non-significant	180.057	250.195	205.681	72.7338	80.4987	135.439
Axin1	-1.88117	4.35926	0.00318661	0.0347272	down-regulated	4.65915	6.36693	7.2941	0.67084	0	3.21051
Ppp5c	-1.50887	4.97115	0.00321892	0.0350453	down-regulated	12.4102	17.8825	22.0112	3.67584	4.66155	7.03674
Mfsd14b	-1.27031	5.39918	0.00322616	0.03509	down-regulated	11.6293	16.9484	13.8488	3.00457	7.62054	5.03274
Mettl4	-1.99427	4.25591	0.00322986	0.0350962	down-regulated	3.06759	3.41043	2.20834	0.718669	0.911387	0.343941
Emilin1	-1.92727	4.42165	0.00323665	0.0351359	down-regulated	8.1537	5.11114	7.26544	1.46369	1.85619	1.40098
Abcc6	-0.961135	7.2621	0.00324475	0.0351897	non-significant	32.7747	38.3195	35.7747	9.715	16.8592	21.5341
Gps1	-1.07062	5.859	0.0032629	0.0353522	down-regulated	31.176	40.4156	33.5231	12.2732	15.5644	15.6633
Rnf217	-1.72423	4.60777	0.00327755	0.0354767	down-regulated	10.3887	8.33343	9.6379	0.8864	1.1241	5.09056
Ostc	-1.44305	5.21749	0.00328264	0.0354975	down-regulated	41.7929	29.2817	48.5249	16.7097	12.1089	9.13936
Btbd1	-1.33699	5.04539	0.00330781	0.0357352	down-regulated	11.8563	13.3878	11.1818	3.37901	4.28513	4.85139
Rbfox2	-1.65166	4.70886	0.00331985	0.0358307	down-regulated	4.63117	4.86844	3.64603	0.385626	0.97807	2.21463
Lsr	-0.956805	6.89568	0.00333747	0.0359862	non-significant	49.8741	63.7065	73.7678	25.6189	26.5818	31.209
Ssbp3	-2.12323	4.34102	0.00335178	0.0360772	down-regulated	4.59397	8.01816	10.0063	3.2564	1.03241	0
Borcs6	-6.4426	2.89749	0.00335235	0.0360772	down-regulated	3.66404	4.91259	2.66027	0	0	0
Tefm	1.77665	3.5655	0.00336075	0.0361028	up-regulated	3.99017	4.40923	5.58719	9.84889	14.988	15.0831
Ddx47	1.28547	4.85484	0.00336117	0.0361028	up-regulated	7.07005	11.4523	10.1909	24.4313	21.8702	13.7557
Arg1	0.825999	9.81675	0.00337575	0.0362247	non-significant	336.76	475.796	390.288	520.066	881.545	486.286
Eif4ebp2	-0.956952	6.67613	0.00338809	0.0363222	non-significant	50.5237	79.814	65.7605	28.3886	27.001	31.2483
Ndufs1	0.818919	7.37623	0.00339227	0.0363323	non-significant	39.9156	47.186	36.8754	61.8318	75.9999	54.6304
Lrrc8d	-1.66939	5.19776	0.00343683	0.0367744	down-regulated	10.8463	16.1431	5.19339	0.646216	2.45851	5.56679
Ldha	0.911726	10.0946	0.00346947	0.03706	non-significant	392.349	486.98	394.315	515.456	1131.07	502.344
Adh5	0.818566	8.34404	0.00347014	0.03706	non-significant	124.862	167.268	110.58	207.044	254.548	160.355
Slc19a1	-6.46501	2.91084	0.00348352	0.0371225	down-regulated	2.34334	4.06024	2.55207	0	0	0
Grk6	-2.09861	4.05128	0.00348759	0.0371225	down-regulated	4.64782	7.03894	6.39387	0.845317	0	2.42731
Zfp771	-2.65574	3.66433	0.00348864	0.0371225	down-regulated	7.17478	13.5045	12.6975	0	0	3.95518
Cyp4f13	-1.37192	5.16695	0.00348925	0.0371225	down-regulated	24.2254	22.4201	23.8149	11.8532	5.63691	5.67271
Itsn1	-1.57544	5.03758	0.0034949	0.0371474	down-regulated	6.13255	6.62247	5.50019	0.415523	4.21559	1.19317
Sh3bp5	-1.28366	5.3963	0.00349827	0.037148	down-regulated	14.0501	12.1954	9.85873	3.25849	3.30583	6.23779
Rab11a	1.01474	5.72705	0.0035106	0.0372436	up-regulated	13.836	17.6102	10.7876	29.339	27.5604	18.7214
Gm30963	-6.09645	2.60875	0.00354802	0.037605	down-regulated	9.71684	7.89193	9.92096	0	0	0
Ppp1r21	-1.86122	4.36856	0.00355884	0.037684	down-regulated	7.0203	8.9057	5.35194	1.61729	1.02549	2.32201
Aco2	0.843143	7.54131	0.00357261	0.0377824	non-significant	36.31	47.1523	49.3582	65.0262	69.6875	71.8833
Prmt6	-6.25968	2.76166	0.00357488	0.0377824	down-regulated	1.33386	3.76019	2.42111	0	0	0
Pim3	1.65937	5.17875	0.00358334	0.0378362	up-regulated	6.97532	6.47462	8.42236	34.5839	5.31611	17.0527
D130020L05Rik	-6.62949	3.07513	0.00359571	0.0378968	down-regulated	3.49939	3.32553	0.816662	0	0	0
Hist1h4a	-3.26468	3.35147	0.00359584	0.0378968	down-regulated	23.3791	16.9617	31.6075	0	7.06575	0
Fam210a	-1.116	6.94876	0.00362517	0.0381593	down-regulated	14.5919	19.4701	11.298	4.4646	10.9906	3.51922
Esf1	1.71109	4.23038	0.0036285	0.0381593	up-regulated	1.94652	3.279	3.17985	9.71591	11.3735	2.86144
Acox1	0.739651	12.1104	0.00363423	0.0381593	non-significant	674.079	956.222	640.655	939.234	1352.17	1023
Mrps6	-6.45509	2.90173	0.00363438	0.0381593	down-regulated	10.3459	9.60329	6.1459	0	0	0
Pkhd1	-2.56944	3.60861	0.00363903	0.0381723	down-regulated	0.822827	1.17637	0.92702	0	0	0.375387
Hdac11	-1.4373	5.01775	0.0036482	0.0382328	down-regulated	10.4425	18.3847	15.3771	4.06593	2.57812	6.81055
Dnajc2	1.51167	4.13179	0.00365263	0.0382434	up-regulated	3.42141	6.57449	3.53005	14.9343	11.0478	8.33849
Atl3	-0.90456	7.30218	0.0036612	0.0382974	non-significant	27.6675	33.0318	23.8676	15.504	12.0994	11.4153
Srsf5	-1.28579	5.99125	0.00369039	0.0385667	down-regulated	57.9805	49.2225	36.0083	13.2468	33.5981	7.92456
Usp21	-2.47587	3.52579	0.00369652	0.0385947	down-regulated	4.87735	5.51596	6.04446	0	0	2.22513
Abl1	-1.7134	4.60957	0.0037089	0.0386879	down-regulated	4.51326	4.89707	4.24195	0	1.62561	2.04492
Cyp2d13	-1.61898	4.68212	0.00372257	0.0387934	down-regulated	16.4909	16.8241	18.9306	1.54016	3.90634	8.84508
Psma1	0.907888	6.50157	0.00372594	0.0387934	non-significant	48.5184	48.4721	42.0174	68.6801	99.9058	63.8044
Nedd4l	-1.0765	5.72464	0.00374544	0.0389293	down-regulated	6.61081	7.90529	7.00507	2.77837	3.13192	2.95482
Gstp1	1.18553	10.2339	0.00374594	0.0389293	up-regulated	971.26	568.077	1077.64	2119.4	2406.87	851.232
Acot4	1.30864	5.50539	0.00377143	0.0391578	up-regulated	6.15295	18.159	8.76287	13.0844	22.1242	35.4843
Sar1a	0.889864	6.43717	0.00379292	0.0393445	non-significant	20.1621	24.867	19.0807	28.8299	36.5609	38.6327
Reep4	-6.65582	2.98954	0.00379862	0.0393672	down-regulated	6.15012	2.58249	5.74109	0	0	0
Usp47	0.948657	7.05938	0.00380998	0.0394485	non-significant	15.6259	19.0112	10.8163	21.5072	38.8808	18.3959
Bin1	-6.47142	2.88206	0.00381783	0.0394932	down-regulated	3.75094	2.22441	3.06379	0	0	0
Mycl	-3.32135	3.47304	0.0038269	0.0395505	down-regulated	2.55579	5.50105	1.81529	0.767981	0	0
Wdfy3	-0.945619	6.95759	0.00383437	0.0395774	non-significant	8.37573	11.3358	10.1571	3.37375	4.05327	5.94856
Ifi203	2.04875	3.18513	0.00383657	0.0395774	up-regulated	0.946473	1.56184	0.687186	1.45362	6.45195	4.8697
Spcs3	-1.04408	5.97671	0.0038522	0.0397021	down-regulated	18.9438	20.3673	21.7837	8.04563	10.2031	7.70096
Apoc1	0.746813	10.5589	0.00386803	0.0398286	non-significant	1939.33	1770.01	1763.07	2530.53	3104.66	2492.2
Rexo2	1.00353	5.95217	0.00387806	0.0398952	up-regulated	38.4862	30.56	38.9469	56.4926	74.6267	58.5785
Amy2a4	-6.27392	2.791	0.00389521	0.0400349	down-regulated	2.26609	1.76809	0.64381	0	0	0
Zc3h12d	-3.31536	3.44184	0.00393953	0.0404533	down-regulated	2.86781	3.21653	1.75683	0	0.785467	0
Tubgcp6	-2.5601	3.58908	0.00394848	0.0404959	down-regulated	1.37086	1.82712	2.41172	0.364396	0	0.348786
Mlxipl	-1.1952	6.52899	0.00395091	0.0404959	down-regulated	34.3098	25.3218	32.5666	10.152	5.51759	18.7401
Snrpd1	1.37384	4.69546	0.00396594	0.0406128	up-regulated	19.2828	18.441	12.8866	24.2304	72.979	26.0914
Ubald2	-1.78289	4.48836	0.00401788	0.0410272	down-regulated	10.3954	18.9922	22.6428	1.7106	4.33862	6.54926
Zbtb4	-2.34221	3.91262	0.00401793	0.0410272	down-regulated	1.54713	2.55302	2.14447	0.972049	0	0
Ilvbl	-1.98399	4.64443	0.00402006	0.0410272	down-regulated	12.8278	16.2779	7.95785	0	0	7.51904
Trim21	-3.17614	3.33792	0.00402105	0.0410272	down-regulated	4.17903	4.25444	2.20223	0	1.18152	0
Trappc6a	-6.21188	2.66444	0.0040276	0.0410566	down-regulated	9.80226	5.42725	10.1135	0	0	0
Cggbp1	-1.10076	5.78407	0.00403499	0.0410945	down-regulated	12.8267	15.9777	13.3343	3.45382	6.56999	7.1627
Eif5a	0.767144	8.31619	0.00404701	0.0411156	non-significant	152.302	160.948	155.939	198.287	270.26	235.91
Ndufs8	0.935181	6.62462	0.00404861	0.0411156	non-significant	51.0749	64.9797	68.8497	76.5222	140.868	94.5083
Ythdf3	0.896615	6.70969	0.00404927	0.0411156	non-significant	12.5381	16.1787	10.7067	23.6328	18.1069	21.6778
Lrrc14	-2.35809	3.90842	0.00405332	0.0411156	down-regulated	4.91703	7.91107	9.63902	0	2.87303	1.08423
Cdkn1b	1.53004	4.36846	0.00405541	0.0411156	up-regulated	6.40584	4.34154	1.99327	7.37868	9.35735	17.152
Phf12	-2.09217	4.05596	0.0040824	0.0413507	down-regulated	3.50775	5.06483	3.54733	0.57721	0.731994	1.10496
Zfhx3	-1.53698	5.4229	0.00408598	0.0413507	down-regulated	2.69993	2.98249	3.49934	1.2337	0	1.32846
Timm17a	1.44224	4.90083	0.00409831	0.0414381	up-regulated	24.0007	19.555	6.53463	33.1748	73.6241	23.8152
Cic	-1.50307	4.85089	0.00414592	0.0418816	down-regulated	4.56262	5.98116	5.29594	0.414911	1.57852	2.77995
Pias2	-1.64164	4.57018	0.00414981	0.0418832	down-regulated	4.97295	6.33836	4.36506	2.05189	1.95159	0.490996
Wee1	2.13728	3.61645	0.00415833	0.0419186	up-regulated	2.36029	1.59336	0	1.48295	7.52247	8.51653
Zfp36l2	-1.38539	5.58334	0.0041608	0.0419186	down-regulated	17.7539	13.6205	15.2647	2.15265	2.7299	10.3022
Cdcp1	-6.43884	2.90892	0.00420067	0.0422822	down-regulated	1.81071	2.41789	0.934101	0	0	0
Rab1b	-0.972029	6.27918	0.00422015	0.0424402	non-significant	39.7795	56.1591	47.0237	20.7229	21.024	21.1575
Zfp777	-6.42095	2.86944	0.00422971	0.0424982	down-regulated	1.3996	2.95913	2.28639	0	0	0
Nucks1	-0.918154	6.72158	0.00425221	0.0426859	non-significant	18.3616	21.7934	18.2925	9.98564	7.91462	8.76137
Ndfip1	0.857673	7.17489	0.00426143	0.0427297	non-significant	52.4891	63.8243	41.3719	62.1073	114.563	78.3614
Ryk	-1.77392	4.50329	0.00426615	0.0427297	down-regulated	8.33149	7.80311	6.62128	3.11247	1.97355	0.744782
Mirlet7f-2	1.84975	4.67501	0.00426801	0.0427297	up-regulated	132.582	254.335	14.4392	549.782	116.202	584.699
Map11	-6.41548	2.85078	0.00429214	0.0429329	down-regulated	1.72888	3.29871	3.29504	0	0	0
Susd1	2.07987	3.10268	0.00430764	0.0430495	up-regulated	1.11323	0.964436	1.45487	5.38565	4.87848	2.20926
Fgfr1	-6.22028	2.65867	0.00433833	0.0432754	down-regulated	0.65776	1.22109	1.91026	0	0	0
Mal2	-1.25377	5.70275	0.0043405	0.0432754	down-regulated	24.7184	22.7396	15.9794	11.8762	6.95117	4.37207
Atxn1l	-1.65603	4.57539	0.00434183	0.0432754	down-regulated	3.66762	3.93391	2.71613	0.337969	1.71439	0.970471
Ip6k1	-1.40649	5.40315	0.00437644	0.0435815	down-regulated	11.9721	11.7301	8.96394	1.14919	2.18603	7.14971
Sf3a3	1.56132	4.18879	0.00438497	0.0436277	up-regulated	4.97151	4.54776	8.47461	14.9387	13.2613	14.2988
Tpm1	-1.74932	4.64171	0.00439591	0.0436977	down-regulated	32.1338	18.0089	16.8377	4.19026	5.31391	8.02149
Dynlt1a	-3.24532	3.37502	0.00440663	0.0437655	down-regulated	2.15117	2.24921	1.93885	0	0.650135	0
Hyou1	-1.24356	7.91525	0.00442547	0.0439137	down-regulated	82.4331	35.185	77.8777	21.164	15.2331	36.6822
2021-09-09	-1.04664	6.11535	0.0044387	0.044006	down-regulated	22.7633	28.0193	28.6982	8.5501	8.67431	15.5493
Snora64	-1.96032	4.22929	0.00444432	0.0440227	down-regulated	172.432	168.785	184.377	86.6702	27.4779	0
Rtkn	-6.0922	2.60473	0.00446941	0.0442322	down-regulated	1.06288	2.11932	2.3151	0	0	0
Tgfa	-1.79219	4.31401	0.00447635	0.0442618	down-regulated	4.19489	4.94209	5.2714	2.23013	0	1.0673
Nipal1	-6.72594	3.1454	0.00449609	0.04438	down-regulated	0.697856	3.77862	1.71004	0	0	0
Mat2b	-1.62698	4.70049	0.00449623	0.04438	down-regulated	10.7202	20.2331	11.0914	4.93932	3.13192	3.54579
Cp	-0.83332	9.62909	0.00452847	0.0446589	non-significant	206.37	214.607	158.2	81.2396	79.8271	121.016
Gm20300	-1.31973	5.12018	0.00454486	0.0447811	down-regulated	10.3432	13.1969	10.1032	5.15864	1.86914	4.23227
Abcg5	1.34651	5.90918	0.00456781	0.0448833	up-regulated	11.7148	22.1244	6.95907	18.9265	61.3381	15.0964
Gm7102	-2.26231	3.84888	0.00456861	0.0448833	down-regulated	9.48648	9.64415	8.85555	1.56103	1.97963	1.49415
Ccdc85c	-1.7342	4.46572	0.00456864	0.0448833	down-regulated	4.72694	7.44568	4.77359	2.37592	0	1.7056
Arid2	-1.88879	4.40395	0.00457127	0.0448833	down-regulated	2.11254	3.67041	1.85827	0.561547	1.0682	0.268745
Mad2l1bp	1.86408	3.08251	0.00457676	0.0448979	up-regulated	2.88373	4.46122	0.942179	13.9511	7.58235	7.63051
Sec63	-0.961466	6.90587	0.00458148	0.044905	non-significant	22.2715	24.4384	21.2731	9.25221	6.9333	13.6863
Tmem254b	-0.85851	7.65899	0.00458974	0.0449466	non-significant	199.407	203.755	171.925	70.1833	89.0036	118.068
Fam32a	1.04708	7.46488	0.00459972	0.0450049	up-regulated	41.4907	34.568	23.4768	57.6706	37.5836	82.8
Ube3b	-1.36326	5.73603	0.00461751	0.0451396	down-regulated	9.34549	12.5739	14.3416	2.44654	1.24104	7.96188
Ypel2	-1.59744	4.67523	0.00462179	0.045142	down-regulated	5.83664	4.35267	7.33446	1.03432	2.62335	1.48501
Psmc5	1.00613	5.97181	0.00463596	0.045241	up-regulated	25.2775	34.128	33.7856	65.5117	52.8686	41.8035
Wdr92	0.948481	6.34399	0.00466665	0.045461	non-significant	15.5021	16.5394	12.9241	22.1665	20.6145	32.5325
Wasf2	-1.46867	4.93502	0.00466895	0.045461	down-regulated	5.83236	9.4948	10.2607	3.10067	0.786428	3.5614
Ercc4	-6.36206	2.83368	0.00467068	0.045461	down-regulated	0.930297	1.21908	0.715173	0	0	0
Cul9	-6.17081	2.68903	0.00469052	0.0456145	down-regulated	0.982028	0.665566	0.458357	0	0	0
Tuba1b	-2.29574	3.84749	0.00469782	0.0456458	down-regulated	10.0979	7.70186	12.2761	1.62299	0	3.10692
Hhex	-1.12448	5.95551	0.00473065	0.045925	down-regulated	39.3529	46.9098	32.482	12.8831	27.2297	9.59091
Ncoa1	-1.61666	4.5365	0.00473725	0.0459492	down-regulated	3.30325	4.18109	2.77987	0.3459	0.877314	1.65541
Phf8	1.505	4.40068	0.00474588	0.0459931	up-regulated	2.65345	1.5706	0.753862	5.97996	3.53899	3.43427
Ugt1a10	-6.35054	2.82111	0.00475054	0.0459986	down-regulated	2.14972	2.24046	1.47866	0	0	0
Rcor1	-1.55531	4.76547	0.00476327	0.046082	down-regulated	5.6293	5.72572	4.43949	0.894375	0.567105	2.99621
Picalm	0.905791	6.8557	0.00476796	0.0460876	non-significant	16.9715	23.8193	12.5762	33.8578	25.3022	27.199
Uaca	-6.18073	2.71951	0.00480423	0.0463981	down-regulated	1.59656	1.43256	0.521633	0	0	0
Mapk1ip1l	-1.15483	6.05813	0.0048117	0.0464006	down-regulated	14.2842	19.6807	15.4705	10.3629	4.84174	3.65437
Mkln1	0.905849	6.393	0.00481885	0.0464006	non-significant	13.2192	18.6486	9.06087	19.8055	29.1676	19.5686
Tigd2	-2.51947	3.56963	0.00482165	0.0464006	down-regulated	4.87942	3.77431	3.18843	0	0	1.6139
Ncor1	-0.933316	6.5402	0.00482447	0.0464006	non-significant	32.0067	39.541	26.7075	13.5269	18.1634	13.709
Ndufa6	-1.196	5.92513	0.0048252	0.0464006	down-regulated	125.764	138.219	107.005	49.7967	80.3729	17.3321
Tmem25	-2.07912	4.05072	0.00483644	0.0464688	down-regulated	7.07105	6.83695	7.70089	1.01811	2.58226	0.974499
Mgat1	-1.23831	5.9958	0.00484905	0.04655	down-regulated	18.7766	21.7392	33.2463	7.53499	4.24692	14.4244
Fgg	-0.907474	11.1301	0.00485986	0.0466139	non-significant	1646.77	1228.25	1250.45	659.932	464.377	793.427
Pbx2	-2.53367	3.56815	0.00486884	0.0466601	down-regulated	2.6269	4.43334	5.46169	0	1.04652	0.789877
Clcn5	-6.39632	2.81626	0.00489954	0.0468954	down-regulated	1.16202	1.91752	2.53105	0	0	0
Fn1	-1.12427	11.1028	0.00490177	0.0468954	down-regulated	272.003	393.301	337.836	122.837	61.522	206.872
Megf8	1.44427	4.63034	0.00490793	0.0469041	up-regulated	1.05951	1.58258	1.43241	2.2725	6.08401	1.69178
Mms19	-2.11833	4.08118	0.00491473	0.0469041	down-regulated	4.5331	4.75155	4.53386	2.55748	0	0
C2cd2	-0.871346	6.85996	0.00491718	0.0469041	non-significant	16.7851	22.9895	19.9255	8.50706	9.80756	9.99322
Phldb2	-1.30909	5.28075	0.00491943	0.0469041	down-regulated	6.16325	10.4782	6.57092	4.03536	1.70583	2.14583
Cep104	-6.43003	2.91236	0.00493804	0.0470415	down-regulated	1.79096	3.18627	1.09715	0	0	0
Shmt2	-0.847077	7.18512	0.00496706	0.0472778	non-significant	61.3481	74.0476	77.7741	32.02	36.4059	34.8757
Lats1	-1.24794	5.29993	0.00498191	0.0473789	down-regulated	5.13484	7.3932	5.81369	1.0541	2.22794	3.36313
St3gal5	1.08307	6.49665	0.00500105	0.0475206	up-regulated	14.2403	40.5153	19.2522	40.7246	34.4302	57.3871
Zyg11b	-0.974966	6.29116	0.00503982	0.0478484	non-significant	7.40232	9.01215	8.32414	3.56923	4.82811	2.73306
Atp5a1	0.743309	10.1829	0.00505514	0.0479532	non-significant	291.366	362.376	317.977	453.628	604.367	375.304
Pi15	-6.47894	2.89639	0.00506928	0.0480467	down-regulated	1.43058	0.721322	0.865558	0	0	0
Hfe	-1.23445	5.22397	0.00507404	0.0480511	down-regulated	12.2202	11.2477	11.0719	4.2583	3.60013	4.75518
Cul5	1.06518	5.3403	0.00511644	0.0484117	up-regulated	4.26312	4.37165	3.7806	8.41808	6.40528	7.65458
Akr1c19	0.98387	6.19117	0.00513021	0.048501	non-significant	33.0779	49.8933	27.9832	40.8229	100.951	56.6574
Thtpa	-1.93354	4.20574	0.00516334	0.0487731	down-regulated	5.68498	9.35451	5.90994	0.892957	2.26482	1.70941
Npas2	-6.51326	2.90297	0.00520392	0.049115	down-regulated	2.89587	0.70594	1.43355	0	0	0
Gjb2	-0.903331	7.79164	0.00520966	0.0491278	non-significant	99.1793	121.802	97.2122	46.3996	33.433	65.6084
Pglyrp2	-1.11676	6.8427	0.00521885	0.0491731	down-regulated	42.7946	53.5795	60.3871	26.5302	8.72264	25.3936
Ncoa6	-1.69807	4.43406	0.005225	0.0491897	down-regulated	6.30809	6.64181	4.92177	0.650694	1.65037	2.49127
Uhrf1bp1l	-1.19182	5.46067	0.00523464	0.049239	down-regulated	6.88553	8.8034	7.25095	2.75298	1.49624	4.14079
Apoe	-0.889671	13.7292	0.00524572	0.0493019	non-significant	10604.7	9902.37	16308.5	4910.9	5550.97	7214.69
Dpys	0.82436	7.73465	0.0052529	0.0493279	non-significant	64.4961	80.0371	55.6627	80.4986	149.318	86.2501
Txndc9	1.22826	5.20626	0.00530795	0.0497231	up-regulated	4.78865	4.74124	4.43292	3.86113	13.9901	11.6151
Crtc3	-2.07282	4.02575	0.00531134	0.0497231	down-regulated	4.23519	2.62079	3.28343	0	0.629142	1.42456
Btg1	-1.08025	5.71709	0.00531421	0.0497231	down-regulated	11.9389	13.5975	9.33299	4.5559	3.85174	5.8143
Celsr1	-1.27224	5.26368	0.00531578	0.0497231	down-regulated	3.81749	4.27269	3.47063	1.37653	2.32754	0.658779
Sumf1	-1.60256	4.53294	0.00531717	0.0497231	down-regulated	8.88469	10.6468	9.67608	3.89866	1.23603	2.79873
Pdia4	-1.14614	7.87336	0.00532656	0.0497693	down-regulated	153.614	76.0282	104.822	41.8941	25.9163	64.5502
Epb41l2	1.35812	4.75175	0.00533782	0.0497934	up-regulated	4.51815	3.25103	5.49276	11.6189	10.1301	6.95073
Ppt2	-1.55574	4.64952	0.00533802	0.0497934	down-regulated	13.1901	15.1584	19.8374	2.89396	7.33999	4.15497
Aadat	1.0019	6.48804	0.00536533	0.0500065	up-regulated	32.1474	29.0747	32.3178	39.8781	90.3067	39.5329
Ripk2	-6.09139	2.57672	0.00537312	0.0500375	down-regulated	1.23183	2.11741	3.13028	0	0	0
Bud13	-6.16477	2.6654	0.0053801	0.0500608	down-regulated	1.32902	3.49527	3.25666	0	0	0
Tcp1	0.925797	7.24956	0.00539319	0.0500818	non-significant	34.9633	48.4452	37.2498	82.9976	75.9429	40.2238
Col5a1	-6.55127	3.03043	0.00539328	0.0500818	down-regulated	1.65899	0.702411	0.142639	0	0	0
Cep57	-6.06311	2.62408	0.00539576	0.0500818	down-regulated	1.7405	2.96187	1.42165	0	0	0
Eif2b3	1.93211	2.84397	0.00540891	0.0501622	up-regulated	2.0336	2.67414	1.66106	8.78415	6.68382	6.72627
Ppp1r16a	-1.88468	4.16825	0.00542356	0.0502565	down-regulated	6.19613	8.77614	6.74804	0.951616	2.4136	1.8217
Gstm6	-1.16274	5.74705	0.00543268	0.0502995	down-regulated	40.7567	52.2149	66.5806	19.8055	30.698	12.638
Minpp1	-1.41166	5.35386	0.0054606	0.0504921	down-regulated	11.9049	25.8274	16.4736	0.967967	9.82029	7.41199
Vsig4	1.47941	4.82459	0.0054625	0.0504921	up-regulated	9.20864	14.5626	7.52166	28.2857	44.8385	6.76848
Iba57	-3.07696	3.23958	0.00549788	0.0507772	down-regulated	1.63958	2.81831	2.67844	0	0.798341	0
Mb21d2	-1.73441	4.2736	0.00550828	0.0508313	down-regulated	5.47834	7.95928	7.00394	1.64617	1.0438	2.36348
Arpc2	0.975597	6.51329	0.00553603	0.0510453	non-significant	40.3259	45.9093	34.6276	60.7425	111.016	42.7502
Spns2	-2.17393	4.44472	0.00555394	0.0511637	down-regulated	10.2137	9.98774	4.11981	0	5.52581	0
Ndufv2	0.947274	5.82964	0.005558	0.0511637	non-significant	18.3742	28.2867	20.4989	38.7157	47.1338	28.1634
Fbxo9	-1.35357	5.60419	0.00556832	0.0512167	down-regulated	21.1163	35.0913	22.2554	16.477	5.97013	3.37953
Slc22a7	-1.54379	5.41673	0.00558275	0.0513072	down-regulated	25.77	20.4707	28.0654	7.57879	0	13.2992
Svip	-2.23364	3.82316	0.00559494	0.0513771	down-regulated	4.07168	5.55795	5.08647	1.65531	0	0.792198
5033406O09Rik	-6.34392	2.83223	0.00560071	0.051388	down-regulated	3.81874	4.85744	2.07944	0	0	0
Hlf	-1.50271	5.08008	0.00562203	0.0515414	down-regulated	4.53252	9.81673	6.13506	0.447503	3.97254	2.14166
Etfa	0.843782	8.28734	0.00563056	0.0515774	non-significant	133.044	180.163	107.239	188.748	320.613	159.115
Dr1	-2.04872	4.02347	0.00564287	0.0516479	down-regulated	4.88287	7.4434	4.28018	0	1.0438	2.36348
Snord11	-6.2992	2.75557	0.00565648	0.0517302	down-regulated	104.803	86.4712	114.138	0	0	0
Arf5	1.32337	6.69503	0.00567529	0.0518599	up-regulated	44.4826	56.1115	55.8979	49.6616	254.914	58.8517
Nup160	-2.18416	3.78219	0.00568626	0.0518879	down-regulated	2.71042	2.47593	2.31931	0	0.565608	0.853801
Glt28d2	-6.52769	2.95072	0.00568761	0.0518879	down-regulated	4.02058	1.99039	1.75148	0	0	0
Szt2	-1.82764	4.35771	0.00571823	0.0520996	down-regulated	2.14235	1.98857	1.96862	0.694042	0.880156	0
Tmem132e	-6.0138	2.54281	0.00572012	0.0520996	down-regulated	1.24624	0.976841	1.35725	0	0	0
Ern1	-1.12494	5.72019	0.00574639	0.0522964	down-regulated	12.2701	16.3275	16.2768	5.73842	8.89439	3.66172
Rnf115	1.2267	5.02863	0.00576212	0.0523756	up-regulated	8.25931	9.42021	7.40765	10.0733	14.1939	26.7826
Mrto4	1.84216	3.8544	0.00576445	0.0523756	up-regulated	6.51844	7.51734	0.968055	16.3819	5.19373	27.4402
Dpy30	-2.0466	4.26435	0.00577128	0.0523952	down-regulated	24.3316	19.0339	38.9984	0	16.0947	3.03692
Itih3	-0.880114	8.66825	0.00578163	0.0524402	non-significant	150.396	184.361	165.494	91.7929	52.4978	87.8605
Zdhhc8	-2.42436	3.4944	0.00579174	0.0524402	down-regulated	2.26054	2.51793	2.21571	0	0	0.996919
Sdhaf4	-3.20954	3.37709	0.00579471	0.0524402	down-regulated	10.4489	24.5023	10.7807	0	4.81997	0
Rnf43	-2.31628	3.90834	0.00579496	0.0524402	down-regulated	3.19835	6.86527	2.61243	0	0.875999	1.32234
Tmem170	-6.54427	2.85332	0.00580917	0.0525061	down-regulated	0.755143	4.55609	6.78485	0	0	0
Immt	0.906654	6.78484	0.00581161	0.0525061	non-significant	19.0155	32.2471	34.1466	39.1251	50.8891	48.0115
Snapin	-2.03699	4.01456	0.00581812	0.0525225	down-regulated	7.65784	11.9654	6.88046	0	1.67793	3.79932
Snx4	1.20758	5.02406	0.00582494	0.0525417	up-regulated	9.16276	7.99381	5.8892	8.30501	25.0137	15.8985
Acsm5	0.846415	6.72189	0.0058408	0.0526424	non-significant	23.708	36.0846	24.5368	45.7968	52.9151	34.0938
Chkb	-1.74886	4.29107	0.00584863	0.0526705	down-regulated	11.2896	11.686	12.7424	2.83727	3.59812	2.71573
Snord89	1.13305	6.97575	0.00586072	0.0527155	up-regulated	1213.6	420.167	624.725	1294.52	1504.86	1677.9
Snora24	1.50742	7.37509	0.00586303	0.0527155	up-regulated	584.075	707.151	562.35	1326.06	296.762	2818.47
Zfp457	-6.34011	2.81674	0.0058745	0.0527762	down-regulated	2.08021	4.29087	2.83188	0	0	0
D17H6S56E-5	1.12676	5.34511	0.00592375	0.053074	up-regulated	9.59487	8.46253	3.24295	16.0064	16.4322	10.2138
Ptp4a1	0.836767	7.95608	0.00592481	0.053074	non-significant	31.715	50.466	37.1523	62.6255	48.2744	71.1084
LTO1	-3.2944	3.36545	0.00592974	0.053074	down-regulated	6.79942	2.98958	5.84611	0	0	1.18366
Tm9sf4	-1.06253	6.25688	0.00593435	0.053074	down-regulated	20.6243	24.651	21.846	4.55603	8.25396	14.9515
Mthfr	-2.21532	3.80556	0.00593576	0.053074	down-regulated	2.93058	2.22907	1.99476	0.421955	0	0.807757
Aox1	0.870025	7.10077	0.00593606	0.053074	non-significant	22.3502	24.6049	13.9482	33.5546	27.1456	35.9933
Ces1b	-0.994208	9.05812	0.00599049	0.0534632	non-significant	288.595	412.85	275.065	134.173	76.8962	203.752
Camk2g	-2.41499	3.4918	0.00599276	0.0534632	down-regulated	2.89692	3.21441	3.26376	0.690388	0	0.660812
Aga	-2.111	4.52478	0.0059939	0.0534632	down-regulated	17.3453	11.9652	34.3742	7.86079	4.98437	0
Snora19	2.2711	3.35626	0.00603182	0.0537585	up-regulated	106.709	86.6677	0	507.021	58.453	308.827
Cast	0.923077	5.77177	0.0061454	0.0547273	non-significant	8.29496	11.1613	8.5086	13.9987	20.2887	12.761
Mief1	-1.34855	5.136	0.00615926	0.054772	down-regulated	8.28826	7.26213	7.9082	3.54844	0.642855	3.39642
Lrp5	-1.00425	6.65087	0.0061602	0.054772	down-regulated	15.8866	23.7871	27.3429	9.31303	6.8376	12.1982
Kif5b	1.00902	6.22305	0.0061954	0.0549899	up-regulated	6.63057	10.013	6.55869	18.4983	13.862	8.0481
Cdk13	-1.33241	5.052	0.00620087	0.0549899	down-regulated	3.88516	5.83415	6.09296	1.43206	2.72412	1.37071
Rnf167	-1.59303	4.53525	0.00620142	0.0549899	down-regulated	11.6512	16.7816	13.1265	4.16501	7.04253	1.32886
Gys1	-6.41695	2.86418	0.00620434	0.0549899	down-regulated	2.59089	1.47995	1.30231	0	0	0
Eif3d	1.00411	5.91792	0.00621381	0.0549906	up-regulated	19.3968	22.3422	17.5689	39.8184	45.4465	20.3267
Tcf20	-1.11717	5.6884	0.00621424	0.0549906	down-regulated	6.58762	10.3765	6.68524	2.06947	2.62442	4.62191
Zfp644	-1.40555	4.79251	0.00624805	0.0552421	down-regulated	4.96017	5.24046	4.74321	2.09029	1.59049	1.20045
Ostf1	1.16337	4.94506	0.00625251	0.0552421	up-regulated	9.84439	13.7728	8.39056	16.2696	35.6379	14.157
Rundc3a	-6.27159	2.72204	0.00626749	0.0553308	down-regulated	2.68923	2.6626	4.10027	0	0	0
Mapkapk2	-1.27303	5.68518	0.00628109	0.0553909	down-regulated	16.8707	26.3368	18.791	1.76662	6.72108	13.5275
Rap1b	0.93402	6.14054	0.0062842	0.0553909	non-significant	26.8906	28.4759	13.6117	30.1019	41.4935	46.3503
Baz2b	-3.11599	3.29422	0.00629686	0.0554261	down-regulated	0.873359	1.792	0.901092	0.317682	0	0
Tmco4	-3.3079	3.3609	0.00629808	0.0554261	down-regulated	1.43544	3.55308	5.41143	0	0.967766	0
Tnrc6a	-1.70333	4.60576	0.00632166	0.0555899	down-regulated	2.98501	4.28328	2.12015	0	0.758325	1.71707
Abcc3	-0.954633	8.25677	0.0063316	0.0556336	non-significant	54.9771	100.638	64.7222	23.0744	24.7101	49.0797
Kpna1	-1.1285	5.55615	0.00635061	0.0557569	down-regulated	10.5793	15.0121	13.7068	5.04248	7.194	3.61984
Inip	-6.36211	2.81147	0.00635867	0.055784	down-regulated	2.50928	1.69393	1.86326	0	0	0
Pigq	-1.18752	5.3419	0.00640904	0.0561819	down-regulated	11.1868	15.3753	17.3131	4.06919	7.22453	5.45281
Serpinc1	-0.746432	10.4071	0.00641888	0.0562241	non-significant	720.381	718.459	674.926	327.3	331.757	442.407
Mgam	-0.950264	7.70832	0.00642746	0.0562554	non-significant	30.6995	49.7496	32.8798	14.4573	10.9014	24.3099
Zfand3	-0.993144	6.11748	0.00643761	0.0563002	non-significant	18.404	24.6099	24.5358	8.77199	7.41619	12.5943
Ppp2r5b	-6.13134	2.69189	0.00645175	0.0563766	down-regulated	2.03182	2.93373	0.885119	0	0	0
Zmat2	1.30246	4.81686	0.00645657	0.0563766	up-regulated	8.45111	6.23535	6.37192	10.109	11.3954	23.6522
Crip2	-1.21663	5.43098	0.00646145	0.0563766	down-regulated	40.7237	44.3305	31.0782	8.21752	26.0528	11.7982
Anp32b	1.10438	5.39357	0.0064679	0.0563838	up-regulated	15.1844	18.9268	10.6309	31.4827	39.925	15.7845
Kdm4a	-1.34164	4.94703	0.00647647	0.0563838	down-regulated	8.9095	8.94232	12.7797	2.25276	2.85686	5.03125
Api5	-0.942031	6.20074	0.00647736	0.0563838	non-significant	20.6889	23.2387	21.4639	10.8425	11.1719	7.78348
Gnl2	1.25704	4.62212	0.0065025	0.0565047	up-regulated	5.30705	6.66472	6.62973	15.1028	15.0486	8.26043
Cyp4a30b	1.77578	3.81022	0.00650272	0.0565047	up-regulated	2.8826	6.3919	3.9242	8.30093	6.31614	23.836
Rcn3	-6.33781	2.82165	0.00650639	0.0565047	down-regulated	5.58853	4.71579	2.48986	0	0	0
Rps15a	0.923447	5.64323	0.00651971	0.0565766	non-significant	6.50171	7.73718	4.43525	8.88817	13.7764	9.45267
Mgat4b	-1.40761	5.0913	0.00654424	0.0567357	down-regulated	10.4199	22.9884	14.3084	6.2621	1.32356	6.9928
Map3k13	-1.83738	4.3586	0.00655056	0.0567357	down-regulated	3.44449	3.04499	3.57267	0	2.39597	0.361679
Vcp	0.843118	9.23244	0.00655325	0.0567357	non-significant	126.254	120.649	104.842	193.479	251.181	115.652
Arap1	-1.26237	5.44483	0.00656824	0.0568216	down-regulated	8.2605	9.53262	12.4003	1.02865	4.56572	5.4152
Tpcn1	-1.03835	5.92235	0.00657784	0.0568607	down-regulated	10.7328	15.1878	18.3068	4.90877	6.2251	7.30874
Fmo1	0.835261	7.59747	0.00660003	0.0570086	non-significant	49.3274	79.9985	44.8879	98.384	73.9895	93.0743
Ss18l2	1.46502	4.04891	0.00661511	0.0570601	up-regulated	12.0615	21.0742	20.8628	49.0349	43.5289	32.854
Agpat3	-0.916584	7.559	0.00661618	0.0570601	non-significant	47.2513	73.1981	69.3492	22.8521	22.4362	40.9238
Ank	-1.46065	4.71383	0.00663321	0.0571338	down-regulated	6.92492	9.86899	7.88455	3.62572	2.7588	1.38816
Uqcc3	1.51111	3.66439	0.00663493	0.0571338	up-regulated	7.50395	11.1991	4.32654	12.2027	27.0811	23.3598
Htt	-1.17325	5.46133	0.00664944	0.0572148	down-regulated	3.57959	4.49887	2.99182	0.767109	2.43204	1.28493
B4gat1	-2.58235	3.62167	0.00668783	0.057501	down-regulated	4.14577	8.03099	7.06704	0	1.57981	1.19238
Ndufaf1	1.14893	4.74493	0.00669923	0.0575548	up-regulated	11.8009	10.3453	10.4423	18.6904	19.3929	24.3951
Gramd4	-6.27624	2.73509	0.00671191	0.0576195	down-regulated	0.983646	1.71541	2.04514	0	0	0
Yif1a	-1.21084	5.28092	0.00674144	0.0578288	down-regulated	32.185	30.5588	22.476	6.79197	15.0733	11.3768
Mir32	-2.18892	3.80432	0.00674984	0.057835	down-regulated	188.645	256.171	171.207	108.647	0	0
As3mt	1.02551	5.56555	0.00675249	0.057835	up-regulated	13.7343	21.8357	15.8781	27.746	46.2978	19.5686
Nfx1	-1.31404	5.29894	0.0067824	0.0580468	down-regulated	8.26188	12.7292	9.6405	4.07854	5.91113	1.11538
Adra1a	-3.03696	3.20377	0.00681106	0.0582289	down-regulated	1.62951	2.38822	2.52188	0.59273	0	0
Noct	1.71279	5.26934	0.00681407	0.0582289	up-regulated	1.07569	13.0911	4.29553	14.8687	27.2362	10.2784
Tox	-6.18164	2.56632	0.00685285	0.0585156	down-regulated	1.28615	1.4326	3.78193	0	0	0
Mir30c-2	2.07166	3.09491	0.00686098	0.0585404	up-regulated	39.3011	64.8534	14.2673	30.1798	267.91	202.208
Glt8d1	-6.00373	2.56136	0.00686927	0.0585665	down-regulated	2.25037	3.13326	2.45082	0	0	0
Pon1	0.839839	8.9898	0.00689375	0.0587306	non-significant	246.561	227.437	179.015	296.572	269.858	450.659
Ago1	-1.3803	4.88219	0.00691384	0.058857	down-regulated	3.45186	4.93177	5.30729	0.701662	2.22455	1.67901
Cdk5rap1	-3.0852	3.21696	0.00692621	0.0588754	down-regulated	3.91017	4.26321	6.69186	1.28686	0	0
Gm19619	-6.2817	2.76771	0.00692748	0.0588754	down-regulated	2.31183	2.38432	1.6785	0	0	0
Adi1	0.873229	7.41773	0.00693178	0.0588754	non-significant	73.5811	78.4629	45.7916	108.972	142.032	70.9842
Trmt10c	1.36231	4.62073	0.00693819	0.0588852	up-regulated	7.1072	7.57437	7.74027	23.1953	19.0334	7.83585
Fbxl6	-6.2085	2.77814	0.0069894	0.0592724	down-regulated	4.06616	4.89995	0.699213	0	0	0
1110038B12Rik	2.26946	2.90391	0.00699439	0.0592724	up-regulated	2.50668	11.3752	5.45992	23.0989	14.6465	44.2187
Ston2	-1.68535	4.40462	0.00701015	0.0593611	down-regulated	1.92746	2.68366	2.42209	0.256175	0	1.4712
Tstd1	-6.3383	2.76265	0.00703549	0.0594944	down-regulated	8.65433	11.1228	17.4004	0	0	0
Marcksl1-ps4	-6.04171	2.58638	0.00703652	0.0594944	down-regulated	2.81351	6.96412	5.74521	0	0	0
Matr3	0.92703	5.96662	0.0070469	0.0595372	non-significant	10.7451	10.1515	5.62779	15.8727	14.378	14.6502
Snord104	0.775094	10.3347	0.0070631	0.0596291	non-significant	13788.1	11445.7	9899.54	19204.3	15590.1	17650.3
Gm10069	-5.91345	2.49418	0.0070854	0.0597723	down-regulated	2.70982	3.81106	3.21948	0	0	0
Trat1	-6.2406	2.76257	0.00709745	0.059829	down-regulated	1.94863	1.1576	0.509329	0	0	0
Urod	0.905822	6.522	0.00712878	0.0600479	non-significant	35.2276	40.5497	44.2679	47.6716	97.16	55.407
Ms4a4d	2.29248	2.70972	0.00713607	0.0600642	up-regulated	1.93185	2.24148	0	11.6825	2.11647	6.38973
Plekha7	-6.02999	2.59012	0.00714842	0.0601054	down-regulated	1.10843	1.37182	0.776032	0	0	0
Arl4c	2.24491	3.00825	0.0071517	0.0601054	up-regulated	0.647422	0.744032	1.20873	4.47447	0.81062	4.28278
Hgsnat	-1.18336	5.7807	0.00717007	0.0602091	down-regulated	20.8119	28.7229	20.5781	9.46288	2.40009	13.5862
Grpel1	-0.846987	7.25313	0.00717479	0.0602091	non-significant	39.9997	53.0407	61.0356	25.0624	27.9307	21.808
Itga3	-3.11707	3.28849	0.00720017	0.0603365	down-regulated	1.8202	2.88937	1.29283	0	0	0.523517
Gtf3a	-5.98785	2.55165	0.00720184	0.0603365	down-regulated	3.10857	4.89648	3.69322	0	0	0
Rpl39	0.879438	5.99117	0.00720867	0.0603365	non-significant	105.648	107.74	71.7966	122.666	192.599	156.548
2310039H08Rik	-1.77408	4.29479	0.00721151	0.0603365	down-regulated	17.083	36.1182	31.0078	3.27957	4.15901	12.5563
Swi5	0.99561	5.85834	0.00722349	0.0603916	non-significant	61.6018	53.0214	51.2315	112.241	68.7158	103.728
Recql	2.06145	3.20001	0.00723758	0.0604643	up-regulated	0.837194	1.62821	1.56303	5.78602	7.3376	1.58233
Myh11	-2.22857	3.82766	0.00727369	0.0607207	down-regulated	2.00291	2.47885	2.36309	0	1.46288	0
Zfp235	-6.21705	2.61247	0.00731168	0.0609924	down-regulated	0.56669	1.25241	2.3805	0	0	0
Trip11	1.01371	5.47069	0.00733269	0.0611221	up-regulated	4.38034	4.32993	4.27487	7.07691	5.9831	9.40796
Hmg20b	-2.18172	3.77525	0.0073425	0.0611584	down-regulated	6.6477	9.84344	12.4111	3.28169	2.08085	0
Gtpbp1	-1.7156	4.24933	0.0073833	0.0614526	down-regulated	5.18155	6.34601	6.70117	0	1.89224	2.85639
Kdelr1	-0.958843	6.19645	0.00738914	0.0614555	non-significant	46.1821	65.789	49.5098	24.9355	16.8651	28.6407
Eif2s1	1.08222	5.45849	0.00739642	0.0614704	up-regulated	11.0555	7.20136	6.84395	13.6728	23.4591	11.5474
Avpr1a	-2.03283	3.97843	0.00743302	0.0617288	down-regulated	7.00387	4.50404	7.62773	0.949122	0	2.72539
Senp2	-1.56624	4.49727	0.00744141	0.0617526	down-regulated	4.29598	6.95275	5.39843	1.14194	0.72408	2.73255
Mast3	-1.72877	4.26001	0.00746392	0.0618936	down-regulated	3.16335	4.29803	4.26895	0	1.20544	1.81965
Gnai2	-1.09321	5.89957	0.00747936	0.0619624	down-regulated	27.4689	34.8254	30.0981	6.94549	8.80799	21.0518
Pid1	-1.04455	6.27554	0.00748753	0.0619624	down-regulated	33.559	31.916	32.8035	20.912	12.0544	8.18842
Cmtm4	-1.07675	6.33371	0.0074888	0.0619624	down-regulated	9.91508	15.9701	10.2299	5.24595	2.07897	6.90417
Spp1	-1.66249	4.58544	0.00749799	0.0619627	down-regulated	20.3112	20.0503	10.2702	1.67113	8.47704	4.79862
Srxn1	-1.64405	4.70341	0.00749991	0.0619627	down-regulated	7.30491	15.902	7.67145	0.901531	1.14329	6.04037
Pdcd5	1.35966	3.88765	0.00753539	0.0622081	up-regulated	15.4266	14.1425	7.46699	27.6413	35.0536	26.4572
Tcirg1	-1.73879	4.27402	0.00754071	0.0622081	down-regulated	7.7959	6.57089	8.78308	1.8579	1.17806	2.66746
Cfap36	-6.33195	2.74824	0.00755211	0.0622563	down-regulated	3.61271	3.4279	6.29521	0	0	0
Zfp180	-2.03538	3.99362	0.00762642	0.0628226	down-regulated	3.92711	3.47163	6.10987	0.646216	0.819505	1.23706
Pmm2	-1.71504	4.26274	0.00764994	0.0629498	down-regulated	9.88175	12.9637	10.3315	2.73179	3.46435	2.61476
S100a11	-6.21601	2.69581	0.0076531	0.0629498	down-regulated	10.917	11.2593	14.2673	0	0	0
Exosc9	1.84907	4.12513	0.00766413	0.0629697	up-regulated	4.76377	4.77276	5.92926	9.4067	37.7758	4.50186
Washc1	-2.1676	3.77745	0.00766675	0.0629697	down-regulated	5.71752	4.9533	3.73608	0.878111	1.11358	0.840492
Rbmx	-3.13423	3.27507	0.00768441	0.0630233	down-regulated	4.96096	2.97688	3.92935	0	1.31759	0
Pde9a	-2.15007	4.13139	0.00768454	0.0630233	down-regulated	11.9071	8.46802	6.3871	0	6.23046	0
Cadps2	-1.68875	4.43874	0.00769107	0.0630308	down-regulated	13.8699	20.5376	12.9475	5.13526	6.51232	1.63842
Abcb6	-1.29541	6.02617	0.00770137	0.0630691	down-regulated	21.4636	28.877	25.214	1.66674	6.34106	18.3463
Amd2	0.983382	5.58104	0.00773552	0.0633024	non-significant	10.7852	10.153	7.12248	15.8593	13.0729	19.7338
Nckipsd	-5.97135	2.54191	0.00777318	0.0635527	down-regulated	1.27809	2.2936	1.67032	0	0	0
Vaultrc5	1.20778	11.7345	0.00777745	0.0635527	up-regulated	4429.37	4818.7	6739.12	3990.03	22075.8	8369.67
Bfar	-1.42267	5.12648	0.00779189	0.0636243	down-regulated	12.562	16.238	16.4171	1.9293	12.2333	1.84665
Asb7	-2.23838	3.79848	0.00780458	0.0636815	down-regulated	1.94992	3.61991	3.67548	0	0	1.48835
Apon	-0.773431	8.25817	0.00782848	0.06383	non-significant	213.784	248.591	175.546	95.5756	95.3745	131.973
Zfp523	-2.53111	3.51713	0.00784774	0.0639406	down-regulated	2.75403	3.97653	6.85564	0	0	1.73507
Ndufb9	0.906258	6.51321	0.00786006	0.0639528	non-significant	76.3521	87.8872	94.2014	158.675	173.147	91.8327
Guf1	1.7629	3.56901	0.00786066	0.0639528	up-regulated	0.848742	1.4324	1.51256	1.59977	6.76255	3.06248
Mitf	-6.35404	2.7707	0.0078827	0.0640856	down-regulated	2.15003	0.570199	1.2544	0	0	0
Srcap	-1.00051	6.40731	0.00790742	0.0642399	down-regulated	7.43444	10.5125	8.57293	4.88235	4.71741	2.0028
Orc4	1.68379	4.15038	0.00791478	0.0642531	up-regulated	1.37451	4.0827	0.898165	5.06641	2.40938	10.3049
Ess2	-6.19482	2.68516	0.00793423	0.0643342	down-regulated	1.562	2.33592	2.55171	0	0	0
Ptk2	-1.58669	4.35285	0.00793901	0.0643342	down-regulated	4.73679	5.65667	4.34418	1.14867	1.45669	1.64918
Sugct	1.07497	5.24104	0.00794699	0.0643342	up-regulated	8.72345	22.1194	9.73221	26.4686	26.1072	22.5197
Psmb9	1.83622	3.38586	0.00794773	0.0643342	up-regulated	4.551	10.7016	1.48691	22.017	27.9211	9.03164
Bckdk	-2.237	3.80697	0.0079701	0.064468	down-regulated	4.36526	4.60806	7.13114	0	3.37583	0
Npm1	1.13396	6.44505	0.00797577	0.064468	up-regulated	39.519	32.6612	38.1286	97.1515	88.3347	28.0723
Plcl2	-2.40305	3.48345	0.00798637	0.064507	down-regulated	2.35425	3.13781	2.95841	0.625797	0	0.598988
Gas7	-2.33736	3.43052	0.00800685	0.0646259	down-regulated	1.48121	1.73497	1.3827	0	0	0.699885
Cluh	-0.826851	8.17812	0.00807696	0.0651449	non-significant	50.2946	70.8256	62.1765	17.8495	41.698	32.3713
Ttc13	-1.74543	4.26621	0.00808336	0.0651495	down-regulated	5.24887	8.46008	7.17875	0	1.06986	4.03744
Spata5	1.65858	3.35668	0.00809982	0.0651755	up-regulated	1.58449	1.89097	1.10933	2.3466	5.95171	5.24082
Homer2	1.17143	4.98825	0.0081031	0.0651755	up-regulated	1.77284	2.11131	1.20217	3.93004	1.75903	4.20423
Ccdc157	-2.44096	3.4963	0.00810669	0.0651755	down-regulated	2.13593	1.80638	3.02404	0.492062	0.624013	0
Zfp36	0.938909	6.08977	0.00810985	0.0651755	non-significant	21.6138	23.5346	29.8764	44.5259	36.4297	41.2437
Aldh2	0.69857	11.124	0.00813884	0.0653284	non-significant	405.322	416.642	367.252	464.802	757.38	495.717
Echs1	0.752952	8.04245	0.00814054	0.0653284	non-significant	103.303	150.368	106.121	143.465	241.868	150.243
Atp5f1	0.763349	8.14716	0.00815013	0.0653585	non-significant	108.542	131.949	78.2175	169.661	176.038	126.157
Casd1	-1.47729	4.5761	0.00815864	0.06538	down-regulated	6.09009	7.53724	6.12236	1.29507	0.821179	3.71878
2210016F16Rik	1.3074	4.1114	0.00817276	0.0654464	up-regulated	3.50953	4.50435	2.12341	8.08503	10.2531	5.15911
Fignl2	-2.97288	3.15107	0.00822381	0.065728	down-regulated	1.83057	2.15767	2.27842	0	0	0.57664
Tspan9	-1.35204	5.03498	0.00822501	0.065728	down-regulated	7.55253	9.86649	10.6624	1.28882	1.63443	6.16803
Pde4b	-1.61173	4.5442	0.00822839	0.065728	down-regulated	3.57566	9.33636	5.41383	1.20547	2.29309	1.73074
Cfb	-0.846536	9.67894	0.0082314	0.065728	non-significant	343.309	340.356	341.604	135.661	124.056	236.732
Mir423	0.810241	7.63652	0.00829752	0.0662088	non-significant	1423.49	1405.65	791.638	1511.76	1946.65	2137.1
Phf7	-5.97227	2.51313	0.00831323	0.066272	down-regulated	2.45946	2.06549	2.86985	0	0	0
Romo1	-1.38271	4.87767	0.00831727	0.066272	down-regulated	58.43	60.7642	100.755	16.8259	28.4506	26.8418
Ptdss1	-1.11318	5.53539	0.00832463	0.0662835	down-regulated	13.6054	19.4238	11.9005	8.14432	4.69468	4.96072
Rad54l2	-1.11576	5.34456	0.00834027	0.0663275	down-regulated	4.32653	5.98743	3.9837	1.63099	1.72363	2.34168
Serbp1	0.849695	6.94468	0.00834666	0.0663275	non-significant	10.8828	12.58	13.1758	20.235	24.6929	13.1557
Ddx5	0.744184	8.3195	0.00834793	0.0663275	non-significant	51.6215	64.9324	60.0037	84.3891	110.499	65.6699
Cyp2a5	0.779677	7.62914	0.00838183	0.0665497	non-significant	59.8875	102.309	73.3746	96.0827	114.35	138.657
Tmed10	-0.935607	6.37038	0.00839961	0.0666121	non-significant	30.1688	26.1363	21.4131	8.6277	13.6766	13.7635
Ubxn2a	1.07165	4.99103	0.00840936	0.0666121	up-regulated	8.32665	7.59335	7.63649	13.1248	19.205	11.5962
Vps13a	1.0058	5.21377	0.00840985	0.0666121	up-regulated	2.13568	2.74483	1.2882	3.63326	4.89552	2.82556
Kbtbd2	1.52222	4.82503	0.00841347	0.0666121	up-regulated	5.0261	5.51623	0.309837	13.7635	6.64926	7.52792
Lsm5	2.14009	2.53372	0.00842038	0.0666197	up-regulated	5.85726	4.53068	2.39212	25.3005	19.251	9.68663
Lmo4	-3.04524	3.20085	0.00846468	0.0669229	down-regulated	4.02568	6.5942	7.73694	1.63661	0	0
Sms	2.03494	2.57958	0.00847112	0.0669266	up-regulated	0.966704	0.864079	0	2.96938	3.76564	1.42108
Arhgap31	1.55585	4.39498	0.00848335	0.066976	up-regulated	1.37756	1.82248	0.931198	1.31319	2.49799	6.91311
Crebbp	-1.24501	5.64184	0.00849006	0.0669768	down-regulated	6.20554	9.73622	6.86472	5.06548	1.71302	1.29293
Rab22a	-1.79049	4.10174	0.00849705	0.0669768	down-regulated	9.03096	10.5824	8.78906	1.32797	5.05225	1.27109
Hbp1	0.857185	6.87993	0.00850418	0.0669768	non-significant	23.0093	35.0166	27.0985	55.4728	44.5539	32.7427
Zfp395	-1.5761	4.65071	0.00850737	0.0669768	down-regulated	5.20422	8.26578	6.23456	0	2.28062	3.44266
Slc35d2	-1.84065	4.36561	0.00853565	0.0671228	down-regulated	13.3767	10.5715	4.21248	1.11384	1.41253	4.2645
St3gal1	-0.879779	6.64131	0.00853789	0.0671228	non-significant	16.9326	19.8574	20.9273	6.57444	8.89327	11.7465
Arhgef11	-1.19672	5.19292	0.00855303	0.0671706	down-regulated	6.58295	6.61127	4.23107	1.49168	2.83753	2.4986
Lin52	1.70518	3.43712	0.00855982	0.0671706	up-regulated	2.22413	4.02309	0.558979	5.91209	11.996	4.52705
Prpf40a	1.15516	5.59169	0.00856196	0.0671706	up-regulated	4.83729	11.3366	8.40665	18.494	21.6493	7.4892
Zdhhc18	-1.89584	4.16043	0.00860048	0.0674256	down-regulated	3.99408	7.5742	9.68191	1.7809	1.12923	1.7046
Cdc14b	-1.26381	5.59065	0.00860716	0.0674308	down-regulated	10.293	11.7652	7.06862	6.34343	1.14921	2.60215
Ube2e1	1.19009	4.87379	0.00865747	0.0677775	up-regulated	11.9094	17.196	7.78215	10.9745	34.7935	31.513
Zzz3	-1.22612	5.05155	0.00871265	0.0681619	down-regulated	4.18046	5.92584	4.28812	2.01572	1.27813	1.92937
Sec61g	1.04136	5.76647	0.00875573	0.0684511	up-regulated	53.6796	37.0056	36.9228	104.138	70.1586	56.0681
Khdrbs1	1.20096	4.90131	0.00881774	0.0688757	up-regulated	4.89211	5.75187	3.19672	4.05725	11.148	13.592
Rpl36	-1.35038	5.93155	0.00882234	0.0688757	down-regulated	128.879	128.83	273.848	62.2876	110.587	17.8858
C1qc	-1.70892	4.6039	0.00885311	0.0690464	down-regulated	24.3612	34.0265	17.0558	0	3.05021	16.1153
Ndufa9	0.811182	6.82308	0.00885653	0.0690464	non-significant	53.551	63.0138	55.2992	70.9523	126.457	71.5836
Zkscan17	-2.20536	3.81352	0.00886747	0.0690837	down-regulated	2.33761	6.32863	2.86406	0	0	1.93295
Ly6e	-0.784791	7.3591	0.00891002	0.0693669	non-significant	70.8418	105.695	79.0066	43.5464	38.8059	45.0604
Fau	-0.89945	6.94701	0.00891797	0.0693723	non-significant	198.719	266.214	346.736	103.373	168.549	113.08
Npr2	-1.20756	5.21157	0.0089231	0.0693723	down-regulated	12.2335	9.67308	10.151	3.35509	5.9567	3.21136
Pcbd2	-2.38642	3.46446	0.00893886	0.0694466	down-regulated	22.1699	17.4605	21.9497	9.2861	0	0
Eppk1	-1.09853	6.35748	0.00894843	0.0694728	down-regulated	8.06537	6.57479	8.07071	2.26257	5.99944	1.57501
Dsc2	-1.20114	5.83018	0.00895997	0.0695142	down-regulated	13.8434	16.5883	12.0264	2.21213	2.80534	10.5868
BC005561	-6.35304	2.81208	0.00897245	0.0695629	down-regulated	1.76998	0.963851	0.925267	0	0	0
Mllt6	-1.63078	4.38255	0.00900925	0.0697999	down-regulated	2.87556	3.80861	2.47239	0.34866	0.884312	1.33489
Ryr1	-6.0504	2.6257	0.00904599	0.0700361	down-regulated	0.358167	0.458052	0.156028	0	0	0
Eif3a	0.86611	7.10164	0.00906208	0.0700527	non-significant	18.7091	19.5149	13.4293	34.2846	30.4349	17.8143
Vma21	-1.27591	5.07869	0.00907028	0.0700527	down-regulated	9.33577	9.50593	6.65498	2.34623	1.4877	5.05287
Cda	-2.55018	3.62258	0.00907284	0.0700527	down-regulated	23.124	12.626	8.88839	6.26725	0	0
Mrpl17	1.11788	5.34063	0.00907314	0.0700527	up-regulated	2.6232	4.2949	4.28529	7.17625	10.0586	3.97669
Mthfd1	0.735478	8.08344	0.00908515	0.0700971	non-significant	52.638	61.5951	53.0001	83.1307	100.587	61.3195
Mical2	-1.34915	4.95703	0.00911856	0.0703064	down-regulated	5.37411	4.10606	5.91253	2.27398	0.961255	1.8138
Tapt1	-1.10959	5.57825	0.00919639	0.0708427	down-regulated	11.9852	22.1847	11.6788	5.0862	4.60722	8.34566
Slc35c2	-1.88851	4.15788	0.00920075	0.0708427	down-regulated	6.06889	9.83057	13.4133	3.70088	1.56444	1.18078
Rbm26	1.23677	4.53124	0.00926064	0.0712294	up-regulated	2.78944	4.2138	1.87635	7.37114	8.62872	3.25632
Pgm2	0.811628	8.27164	0.0092637	0.0712294	non-significant	83.7661	101.823	77.5348	119.478	203.859	88.3687
Car3	0.683811	10.7499	0.00927864	0.0712953	non-significant	769.607	735.295	817.518	961.649	1347.78	1010.91
Atraid	-1.17134	5.2498	0.009293	0.0713567	down-regulated	38.192	67.0053	38.3943	14.5029	22.0704	19.4342
Mogs	-1.39055	4.99117	0.00930976	0.0713662	down-regulated	14.4132	14.7288	8.20857	6.39716	1.15895	4.37365
Tk2	-2.00285	3.99399	0.00931103	0.0713662	down-regulated	8.67351	8.00212	4.12193	1.0899	1.38217	2.08642
Snord33	-2.17168	3.7586	0.00931334	0.0713662	down-regulated	196.825	132.87	189.998	0	39.2063	59.183
Bace1	-1.64392	4.5493	0.00933631	0.0714501	down-regulated	3.7797	8.24192	7.35066	2.48784	0	2.38126
Hs2st1	-2.02318	3.65086	0.00933705	0.0714501	down-regulated	1.82904	2.37319	1.9277	0	0	1.1709
Nrn1	-1.05164	6.40432	0.0093653	0.0716074	down-regulated	58.5721	72.4903	48.0267	25.0072	9.91035	37.3998
Eef1e1	1.72002	3.4144	0.009375	0.0716074	up-regulated	5.64867	4.80627	4.61387	9.75979	12.377	21.0188
Hax1	-1.35005	4.86344	0.00938226	0.0716074	down-regulated	27.4507	38.4328	22.4219	7.11442	18.0444	6.80964
Sppl2b	-2.20141	3.80625	0.00938317	0.0716074	down-regulated	4.34701	5.69643	5.43042	0	3.36171	0
Ppp1r3c	-1.06503	5.71237	0.00946246	0.0721148	down-regulated	17.6826	24.3443	23.7361	12.3155	4.80556	9.06764
Tmppe	-2.98792	3.19178	0.00946253	0.0721148	down-regulated	0.74903	2.01957	1.04882	0	0	0.353924
Tlr5	-2.15941	3.76962	0.0094759	0.0721352	down-regulated	5.50388	4.54116	2.62243	0	0	2.27556
Armcx3	-2.51372	3.54977	0.00947808	0.0721352	down-regulated	4.27892	2.25067	4.19406	0.739313	0.937567	0
Cog4	0.983067	6.13314	0.00951178	0.0723424	non-significant	12.1347	20.0787	15.9449	16.4084	47.3972	21.8132
Aacs	0.912921	6.68436	0.00952276	0.0723768	non-significant	26.11	16.3716	18.8732	28.7445	30.3772	42.7981
Myo10	-0.956008	6.1953	0.00953711	0.0724368	non-significant	16.0441	12.2777	12.0045	5.92512	4.83043	7.29166
Nme6	-2.8431	3.04393	0.00955712	0.072519	down-regulated	8.58874	6.42207	8.18455	0	0	2.36732
Srebf2	-1.07841	5.80287	0.00956089	0.072519	down-regulated	10.3542	15.596	15.4724	4.99255	2.81393	8.49541
Pgm3	1.02327	5.41408	0.00958971	0.0726884	up-regulated	5.20356	5.9942	6.53891	8.8524	8.41969	13.2393
Tmem203	-2.32501	3.42092	0.00959973	0.0727152	down-regulated	10.8358	11.6722	13.1122	5.54728	0	0
Micu2	0.947236	5.50496	0.00962249	0.0728383	non-significant	11.5919	17.196	8.81977	16.4617	30.6183	18.9078
Irf2bpl	-1.32659	4.9319	0.00966173	0.073086	down-regulated	9.0097	8.88738	6.1205	1.84954	1.56368	4.72082
Synpo	-3.02724	3.1074	0.00970006	0.0732946	down-regulated	1.6101	1.04164	2.8694	0	0	0.484138
Slc38a7	-1.62258	4.38135	0.00970239	0.0732946	down-regulated	5.69998	9.12927	5.47738	0.772427	2.93868	2.21801
Clybl	1.09654	4.85189	0.00971362	0.0732994	up-regulated	10.0496	19.0223	14.4857	30.6419	23.3153	25.4186
Slc27a4	-1.27987	5.00407	0.00971851	0.0732994	down-regulated	6.78609	10.8622	8.57304	4.37734	1.58605	2.99273
Samd4b	-1.97672	3.97318	0.00972266	0.0732994	down-regulated	2.92379	4.8592	3.54814	0.577341	1.46432	0.552608
Bcr	-1.03198	5.47801	0.00973669	0.0733558	down-regulated	6.84579	8.16	7.33334	3.10247	2.95082	3.34076
Etl4	-1.90787	3.92088	0.00976876	0.073548	down-regulated	2.09997	2.02478	2.23383	0.675038	0.856056	0
Mcc	-1.30957	5.42705	0.00978267	0.0735826	down-regulated	6.70252	5.27876	6.5849	0.323934	4.51879	2.1704
Myl12a	0.816924	6.27828	0.00978649	0.0735826	non-significant	32.5779	28.1979	26.273	42.7505	50.6002	42.2831
Fgd6	-1.00863	5.73536	0.00979736	0.0736149	down-regulated	6.47528	7.13919	8.34327	2.83639	4.39633	2.41323
Nadk	-0.785016	7.67197	0.00980724	0.0736397	non-significant	64.6176	97.3121	64.7172	26.7117	51.8706	37.552
Cnst	-6.04655	2.62293	0.00984982	0.0739099	down-regulated	0.807064	1.79792	0.791057	0	0	0
Lipe	1.3161	4.21288	0.00988239	0.0741047	up-regulated	4.2147	4.56419	2.15162	4.55136	10.3893	10.4553
Cyp4a12a	0.879447	6.71583	0.00993872	0.0744675	non-significant	36.6508	24.2732	22.2669	46.0547	39.8214	49.0911
Slc35b2	-1.6592	4.39484	0.00994411	0.0744675	down-regulated	8.35922	16.75	12.3552	2.75106	0	6.58302
Mir29a	1.6653	3.4447	0.00995072	0.0744675	up-regulated	37.5147	85.1201	68.0938	230.464	109.599	165.443
Srp54a	-6.17225	2.67734	0.00996044	0.0744905	down-regulated	1.20435	1.49053	1.40531	0	0	0
Tubgcp3	-6.14654	2.6682	0.00998844	0.0746501	down-regulated	1.40733	1.86616	1.31373	0	0	0
Cox6b1	0.929603	6.99056	0.0100173	0.0748162	non-significant	233.966	257.661	161.953	349.433	573.472	196.743
Rassf8	-1.02004	5.63071	0.010034	0.0748909	non-significant	10.6509	11.0408	8.20098	5.15742	3.56751	4.03893
Acta2	-6.16525	2.66958	0.0100841	0.0752145	non-significant	2.13925	2.29458	2.3298	0	0	0
Pigb	-6.20891	2.71163	0.0101904	0.075957	non-significant	2.84349	2.89814	2.18596	0	0	0
Slc11a1	-3.16454	3.35715	0.010216	0.0760967	non-significant	2.22888	7.68445	3.12097	0	1.39536	0
Asb1	-3.20811	3.37096	0.0102711	0.0763609	non-significant	2.73265	1.49437	0.830528	0.439207	0	0
Ephx2	0.720341	10.2191	0.0102824	0.0763609	non-significant	410.749	438.485	349.475	545.104	784.396	420.498
Mrnip	-5.96243	2.56082	0.010286	0.0763609	non-significant	2.89587	6.76978	3.15382	0	0	0
Dsg2	-0.868118	6.92618	0.0102915	0.0763609	non-significant	20.7844	26.9427	23.2588	12.2999	7.24206	13.4549
Gpaa1	-1.84148	4.12086	0.0102946	0.0763609	non-significant	5.94536	9.25339	13.5385	1.24514	4.73711	1.1918
Abcd3	0.734425	9.84596	0.0102958	0.0763609	non-significant	173.769	246.818	140.079	303.793	284.674	214.145
Gdf10	-6.18293	2.59082	0.0102991	0.0763609	non-significant	1.76493	0.728105	2.24249	0	0	0
Gale	-1.81405	4.11058	0.0103188	0.0764173	non-significant	12.0392	10.7787	16.7382	3.54065	4.49011	1.69448
Dclre1c	2.00194	2.82231	0.0103243	0.0764173	non-significant	1.53111	0.609088	0.35732	2.26754	4.79266	2.89386
Slc7a8	-6.18831	2.69529	0.0103272	0.0764173	non-significant	1.54581	1.51925	1.18835	0	0	0
Prelp	-1.08807	5.61629	0.0103388	0.0764523	non-significant	18.6359	14.872	10.9797	4.92663	4.46268	8.7575
Baat	0.745341	8.24034	0.010349	0.0764774	non-significant	104.049	118.626	94.2256	144.603	214.768	112.223
Paics	0.827489	7.81252	0.0103984	0.0767917	non-significant	70.3284	72.2134	65.3291	108.409	155.609	64.9956
Slc1a4	-2.99843	3.22677	0.0104106	0.076831	non-significant	1.96205	3.58461	0.915781	0	0	0.618059
Rpl9	0.84867	7.06582	0.010422	0.0768648	non-significant	102.201	141.515	122.325	216.795	133.031	210.855
Plekhg2	-6.1801	2.67878	0.0104292	0.0768671	non-significant	1.16171	1.12325	1.18612	0	0	0
Scd2	-2.75175	3.77995	0.0104378	0.0768801	non-significant	4.64317	1.87386	0.879436	0	0	0.890296
Xrcc4	1.94974	2.736	0.0104763	0.077034	non-significant	0.948444	3.37472	0.774694	4.91617	10.3908	4.70556
Tmem185b	-3.12456	3.25893	0.0104795	0.077034	non-significant	1.685	4.3312	4.65829	0	1.13601	0
Usp14	0.991745	5.3497	0.010481	0.077034	non-significant	6.02361	8.12257	4.69981	8.07754	17.3353	8.92096
Gm44504	1.70897	3.94706	0.0104862	0.077034	non-significant	5.2534	6.69296	8.07718	8.5429	43.335	8.17692
Osbpl11	-1.39674	4.66177	0.0104964	0.0770587	non-significant	6.40965	5.82404	5.83188	1.68222	2.13332	2.14687
Slco2b1	-0.810282	7.43201	0.0105298	0.0772432	non-significant	33.8716	45.5933	45.7661	15.8615	18.7277	27.2229
Rnf144b	-1.04658	5.64191	0.0105385	0.0772432	non-significant	11.4729	12.2993	12.6708	2.79197	4.95692	7.4826
Pml	-1.53374	4.45431	0.0105422	0.0772432	non-significant	4.02489	3.84151	5.57212	0.471472	0.597902	2.70764
Smarca5	0.975555	5.67152	0.0105554	0.0772608	non-significant	5.13962	9.10101	6.97525	7.1042	16.6325	13.0766
Ctso	-1.23217	5.12872	0.0105584	0.0772608	non-significant	10.3655	14.0721	8.63936	2.924	1.85405	6.99683
Znrd2	1.62288	3.70827	0.0105706	0.0772797	non-significant	7.84902	9.06652	13.677	28.9313	18.3448	27.6919
Sbds	1.01057	4.95632	0.0105748	0.0772797	non-significant	13.7524	15.5531	7.74694	22.9421	20.7816	23.5278
Ino80d	-1.30128	4.8251	0.0105876	0.0773224	non-significant	2.33171	2.53345	1.86026	0.936915	0.950526	0.538067
Pdgfrb	-1.85323	4.13176	0.0106039	0.0773911	non-significant	4.33695	3.10309	2.65683	0.468336	0	1.79309
Epn1	-0.90718	6.62708	0.0106295	0.0774992	non-significant	34.3215	48.6716	47.1905	13.8368	16.2939	29.3261
Abcg2	0.829504	7.13127	0.0106325	0.0774992	non-significant	51.7891	42.0228	34.7377	80.5924	60.12	58.9893
Gapdh	0.713036	10.704	0.0106461	0.0775097	non-significant	867.504	954.984	862.622	1070.55	1852.24	1005.65
Acy3	0.918476	6.07184	0.0106478	0.0775097	non-significant	25.9967	36.0633	41.0684	65.1546	60.0919	41.5756
Fgfrl1	-1.54467	5.07402	0.0106875	0.0777403	non-significant	7.87207	22.2201	13.9879	0.954482	1.21044	10.0495
Dstn	0.741348	7.02101	0.0106934	0.0777403	non-significant	50.1951	53.8795	35.9535	61.3762	79.5269	66.4095
Mug2	-0.714061	9.14871	0.0107109	0.0778176	non-significant	125.93	156.803	134.773	66.9482	63.6757	89.7122
Acsl5	-0.825506	8.77772	0.0107538	0.0780405	non-significant	160.298	174.977	141.106	57.9269	61.2171	113.971
Tbc1d10a	-3.04188	3.11668	0.0107556	0.0780405	non-significant	3.83493	2.84772	8.14421	1.3252	0	0
Timd4	-2.95156	3.14875	0.0107693	0.0780753	non-significant	3.71027	4.27883	3.85709	0	1.47812	0
AW209491	1.41162	3.63669	0.0107743	0.0780753	non-significant	2.73739	5.53351	1.19249	7.56748	7.99731	8.4505
Cald1	-0.754213	7.52047	0.0108399	0.0785	non-significant	48.5445	56.5358	45.7402	18.2201	32.6671	28.2641
Hc	-0.778915	9.40861	0.0108534	0.0785472	non-significant	122.338	170.083	135.74	71.0821	51.5952	90.8651
Asb3	1.6368	3.28547	0.0108877	0.0787447	non-significant	1.7061	1.82997	0.743226	6.28863	2.99062	3.00961
Chrd	-5.85015	2.4565	0.0109073	0.0788349	non-significant	1.34281	1.66189	1.09681	0	0	0
Chmp2a	1.05905	5.55595	0.0109468	0.0790697	non-significant	21.3676	35.9947	38.7848	41.0211	93.6384	41.8814
Psme3	-1.0821	5.44106	0.0109741	0.0792057	non-significant	17.4869	19.8528	16.1953	6.66131	3.6204	10.9302
Pecr	0.80445	7.58463	0.0109798	0.0792057	non-significant	97.2418	121.491	103.558	133.986	253.525	116.032
Gm15506	-5.834	2.43329	0.0109959	0.0792708	non-significant	0.195936	0.242496	0.232788	0	0	0
Slc27a1	-6.16663	2.69356	0.0111246	0.0801472	non-significant	1.76936	2.12137	1.08392	0	0	0
Vmac	-2.88414	3.08303	0.0111462	0.0802516	non-significant	2.39866	5.36639	4.82274	0	0	1.22057
Senp6	-1.16582	5.32889	0.0111641	0.0803169	non-significant	7.8391	8.32895	10.873	5.1111	3.24084	1.95686
Rnd1	-5.8401	2.44643	0.0111767	0.0803169	non-significant	2.16457	2.26678	1.63203	0	0	0
Calm2	0.852763	6.2001	0.0111804	0.0803169	non-significant	38.3836	52.2932	32.3633	77.0159	73.2513	45.049
Bri3bp	-1.04359	5.42622	0.0111981	0.0803169	non-significant	5.43538	8.23252	6.25779	2.8621	2.7222	2.73949
Aifm3	-5.85906	2.4664	0.011203	0.0803169	non-significant	1.76506	2.58165	1.57277	0	0	0
Tapbp	-0.938726	6.14534	0.0112036	0.0803169	non-significant	21.2083	33.8417	31.3776	11.0623	9.35249	17.6473
Ndufv1	0.715887	7.45637	0.0112055	0.0803169	non-significant	76.1908	81.8734	67.8228	91.4403	139.953	98.0862
Cbx6	-5.82441	2.42279	0.0112404	0.0804672	non-significant	0.807805	0.833132	0.879759	0	0	0
Rnf152	-1.34273	5.32959	0.0112471	0.0804672	non-significant	4.90285	6.01466	5.05854	1.48617	4.14633	0.2845
Atg3	0.955392	5.91292	0.011248	0.0804672	non-significant	16.0354	22.1011	19.6468	44.0778	28.7474	22.9029
Amigo1	-3.11235	3.13432	0.0113139	0.080887	non-significant	0.859041	1.26763	3.23848	0	0	0.437129
Fam160a2	-1.79057	4.09774	0.0113614	0.0811314	non-significant	1.30716	2.28148	1.31409	0.231643	0.587521	0.44344
Nfam1	-6.24483	2.75659	0.0113727	0.0811314	non-significant	1.48131	2.00518	0.90746	0	0	0
Fcf1	1.35488	4.38369	0.0113746	0.0811314	non-significant	18.443	14.2659	16.7382	53.1097	35.9209	20.3338
Tmem28	-5.81284	2.42574	0.011381	0.0811314	non-significant	1.00074	1.00036	0.754534	0	0	0
Ccdc43	-5.81284	2.42574	0.0113859	0.0811314	non-significant	2.06699	2.0662	1.55845	0	0	0
Atp5g2	-1.08721	6.05653	0.0113916	0.0811314	non-significant	87.8758	123.492	140.776	27.4277	94.4102	30.0031
Plin2	-0.709357	9.43757	0.0114031	0.0811374	non-significant	371.282	493.669	368.363	154.498	303.262	210.888
Gpr19	-5.99528	2.57497	0.0114069	0.0811374	non-significant	3.78155	2.70956	1.30054	0	0	0
Arhgef12	-0.711142	7.75884	0.0114268	0.0812272	non-significant	21.5606	27.1388	19.5549	11.8531	12.8842	11.5768
Mir122	0.770439	8.4044	0.0114966	0.0816139	non-significant	3745.91	4639.47	2051.89	4801.34	5358.19	5294.19
Psmc6	0.836347	6.57373	0.0115013	0.0816139	non-significant	42.9197	50.7963	26.8196	64.8364	82.2229	44.9927
Rnf166	-6.17847	2.69972	0.011503	0.0816139	non-significant	2.45222	4.42593	2.67064	0	0	0
Swsap1	-6.15148	2.66681	0.0115276	0.0817365	non-significant	2.18576	3.93477	3.24608	0	0	0
Phldb1	-5.85693	2.45675	0.0115487	0.0818341	non-significant	0.940368	0.872867	0.658369	0	0	0
Myo9b	-1.30312	4.81861	0.0115603	0.0818645	non-significant	4.02918	5.24234	3.54422	1.78503	0.905483	1.70856
Bloc1s3	-2.97707	3.14075	0.0115823	0.0819453	non-significant	3.52514	4.60518	6.39857	1.3535	0	0
Abce1	0.871918	6.56105	0.0115863	0.0819453	non-significant	14.6224	16.1921	17.9155	32.5781	24.4513	19.7277
Dennd3	-6.19328	2.71122	0.0116028	0.0820103	non-significant	1.24601	1.24224	0.678497	0	0	0
Hist1h4d	-1.52159	4.98302	0.0116245	0.0821118	non-significant	97.6833	70.9334	123.753	61.9999	17.4724	6.59375
Arhgef5	-1.51097	4.46053	0.0116813	0.082461	non-significant	5.02016	4.82772	2.88143	0.937712	1.18917	1.79508
C730036E19Rik	-3.12168	3.18849	0.0116963	0.0825138	non-significant	2.36204	2.75136	6.35543	0.960267	0	0
Slf2	1.22858	4.42719	0.011707	0.0825138	non-significant	1.33999	2.21121	1.6215	4.45899	2.60986	3.28305
Aldh9a1	0.745228	8.37443	0.0117109	0.0825138	non-significant	79.2404	86.372	72.7616	96.6436	172.491	88.2208
Trmt5	-6.12482	2.62504	0.0117385	0.0826568	non-significant	2.85712	3.26404	4.30839	0	0	0
1810037I17Rik	1.79773	4.03638	0.011811	0.083115	non-significant	9.39577	9.07017	4.91169	5.19489	62.5855	12.4308
Golph3l	1.89573	3.08461	0.0118734	0.0835013	non-significant	1.24483	1.54063	1.80762	5.73553	6.06131	2.74491
Mtch1	-1.14138	5.07788	0.011897	0.0835721	non-significant	20.8736	25.161	18.4705	9.01638	9.5285	7.19176
Fam13a	1.09299	4.6898	0.0118984	0.0835721	non-significant	2.64876	5.18162	3.34997	6.49573	9.73537	5.08701
Pnpla3	-5.83012	2.4362	0.0119111	0.0836007	non-significant	1.10461	0.976498	0.773361	0	0	0
5033403H07Rik	-2.97725	3.18115	0.0119174	0.0836007	non-significant	19.1446	21.3244	12.5099	0	6.71173	0
Atxn10	0.794863	6.33365	0.0119541	0.0838055	non-significant	22.9975	24.5487	15.9668	28.808	40.3124	29.4755
Serpinb8	-5.86608	2.47615	0.0120044	0.0841058	non-significant	2.97978	5.16298	2.92068	0	0	0
Snord96a	1.40128	4.35348	0.0120687	0.0845035	non-significant	66.6929	218.143	171.207	460.928	292.265	252.104
Nrg4	2.10319	2.77505	0.0120855	0.0845684	non-significant	0.570763	2.47237	1.24321	2.62978	8.33744	6.29279
Timm9	1.68956	3.5349	0.0121898	0.0852379	non-significant	6.90359	7.68964	7.51852	22.2657	36.304	6.08909
Mir221	1.37788	3.99963	0.0121964	0.0852379	non-significant	81.0845	138.582	50.4611	213.482	135.365	280.963
Rnf130	-0.922653	5.96433	0.0122405	0.085493	non-significant	6.59748	11.4428	8.19714	3.53213	4.4793	3.99551
Tm7sf2	-1.10873	6.37961	0.012278	0.0857012	non-significant	63.2432	60.008	70.4972	30.8532	6.52113	37.7346
Anxa7	0.807098	6.41739	0.0123002	0.0858027	non-significant	19.0519	23.5791	15.3596	34.2004	26.0229	27.825
Rnf215	-2.95881	3.12007	0.0123278	0.0859418	non-significant	3.95483	4.03804	6.46066	1.36663	0	0
H2-T23	-1.03663	6.30351	0.0123528	0.0860625	non-significant	58.2107	78.5923	68.2489	32.7234	9.76436	40.5338
Rmc1	1.33664	4.76291	0.0123622	0.0860741	non-significant	8.44233	7.14332	5.62918	7.1445	34.7314	9.1179
Hsdl2	0.805936	6.87313	0.012374	0.0861033	non-significant	28.3241	35.2281	26.5712	53.2992	34.4104	47.3056
Sdc3	-1.02162	5.781	0.0123832	0.0861139	non-significant	12.5418	13.3307	10.6058	7.64814	3.23302	4.3923
Oasl2	-5.86247	2.44394	0.0124265	0.086236	non-significant	1.63755	1.30286	1.52864	0	0	0
Tent5c	1.66652	3.17221	0.0124298	0.086236	non-significant	2.35019	2.68491	1.18132	2.49887	9.5069	7.17546
Psmb3	0.842583	6.76025	0.0124345	0.086236	non-significant	112.402	77.9394	100.008	117.912	211.103	139.416
Vav2	-1.24356	5.05745	0.0124389	0.086236	non-significant	5.69582	8.30249	4.75576	2.18694	1.10936	3.34921
Ranbp10	-0.951194	6.20391	0.0124393	0.086236	non-significant	15.053	22.4087	10.2075	7.36093	8.71251	5.63647
Ccnl2	-1.91338	3.9229	0.0124917	0.0865461	non-significant	4.9569	7.52905	7.3615	3.11438	1.31651	0
Zadh2	-0.871047	6.36106	0.0125336	0.0867419	non-significant	23.4158	33.491	25.261	16.0305	10.6486	11.6905
Adgrl1	-5.96021	2.45683	0.0125355	0.0867419	non-significant	0.403187	0.526716	1.02457	0	0	0
Ttf2	-6.16238	2.69087	0.0125652	0.0868936	non-significant	0.888553	1.7995	1.05567	0	0	0
Lias	-1.31707	4.73225	0.0126147	0.0871823	non-significant	9.15755	10.704	9.97325	3.51609	5.57371	1.68273
Mylip	-2.11088	3.75013	0.0126233	0.0871877	non-significant	5.28758	5.25045	2.81232	1.6997	1.07775	0
Pank1	0.678309	8.34106	0.0126672	0.0874374	non-significant	29.8668	44.2621	28.0079	44.5285	46.8982	49.8448
A730017L22Rik	-2.0613	3.70055	0.0126955	0.0875784	non-significant	6.02342	5.54326	5.04611	1.06741	2.7073	0
Heatr1	0.96238	5.27993	0.012749	0.087873	non-significant	2.81496	4.65631	3.71421	5.98608	8.54022	4.65533
Resf1	-1.45388	4.71476	0.0127539	0.087873	non-significant	4.96181	6.25319	2.57009	1.67278	2.12136	0.800561
S1pr2	-6.21873	2.72875	0.0127751	0.0879651	non-significant	2.60611	2.17714	1.27721	0	0	0
Ivns1abp	0.775025	6.89129	0.0127873	0.0879826	non-significant	23.6617	26.4762	20.8273	41.0695	30.3026	33.5922
Snord42b	1.38359	4.13542	0.0127933	0.0879826	non-significant	253.433	165.081	87.1601	553.114	292.265	352.946
Cmtr1	-1.08031	5.39014	0.0128168	0.08809	non-significant	7.64668	7.86271	5.8232	3.97352	2.01562	2.66231
Marf1	-0.81101	6.48444	0.0128277	0.0881073	non-significant	12.0932	13.9145	11.7299	5.55013	7.45248	5.93735
Fzd4	-1.29742	4.81644	0.0128351	0.0881073	non-significant	7.96333	10.3484	6.17926	3.43976	2.6173	2.63392
Zfyve19	-2.95774	3.16187	0.0128654	0.0882578	non-significant	5.15023	4.72152	3.1161	1.31831	0	0
Snx19	-1.06909	5.18233	0.0128812	0.0882578	non-significant	6.15654	7.98817	7.1375	2.28759	3.48123	3.06542
Zmym6	-6.21004	2.70579	0.0128856	0.0882578	non-significant	1.86293	1.32572	1.21732	0	0	0
Axin2	-2.78349	2.99882	0.0128885	0.0882578	non-significant	1.29219	1.97241	2.25167	0	0	0.569869
Snx15	-2.35515	3.43457	0.0128989	0.0882748	non-significant	7.83882	5.27876	7.53269	0	2.02069	1.52514
Insig1	-0.918125	8.10229	0.0129157	0.0883362	non-significant	132.429	99.8639	122.651	24.8915	72.8456	72.3919
Nfib	-0.790748	7.18332	0.012943	0.088466	non-significant	15.8277	24.5364	13.8611	7.33015	8.93827	10.794
Hectd1	0.759426	8.51994	0.0129547	0.088466	non-significant	25.8743	29.2194	27.4678	42.5902	29.6883	48.0549
Pxdn	-1.75787	4.07119	0.0129584	0.088466	non-significant	2.71753	3.3976	1.63079	0.383294	0	1.46749
Rhou	-0.861541	6.53979	0.0129799	0.0885586	non-significant	25.8195	39.7749	26.6955	9.03512	20.0515	15.8548
St6galnac6	-1.31264	4.91457	0.0130309	0.0888463	non-significant	9.93007	16.4794	14.7471	1.03983	3.95601	8.95755
Rora	-0.8347	6.66403	0.0130379	0.0888463	non-significant	69.6476	94.0192	73.323	46.3521	29.391	37.5408
Mlec	-1.12115	7.09349	0.0130594	0.0889391	non-significant	25.2059	31.4243	24.9677	11.074	2.7007	17.5302
Unc119b	-1.35122	4.62442	0.0130914	0.0891025	non-significant	6.94755	8.66077	5.92153	1.39177	3.52997	2.66429
Slc44a1	-1.17101	5.47164	0.0131823	0.0895842	non-significant	14.3082	19.1717	14.2949	2.45175	13.4732	3.91119
Tm9sf1	-0.877856	6.08621	0.0131851	0.0895842	non-significant	24.4929	33.0196	31.4379	15.1139	14.0557	12.5376
Smarca2	0.830738	6.78812	0.0131908	0.0895842	non-significant	12.9359	14.0573	10.7207	18.7527	29.312	12.1054
Rnf149	-1.10436	6.26998	0.0131941	0.0895842	non-significant	33.1546	44.297	32.0047	9.37385	5.28335	27.9137
Slc9a1	-2.06183	3.68506	0.0132247	0.0897373	non-significant	2.28875	2.87982	3.24041	1.05454	0	0.50468
Lamtor5	-1.459	4.43228	0.0132356	0.089757	non-significant	22.4324	25.9634	31.2168	8.61304	10.9227	5.49604
Hibadh	0.706091	7.90262	0.0132829	0.090023	non-significant	100.27	102.367	82.9378	97.9539	172.426	144.135
Rsph3b	-1.65931	4.22489	0.0133052	0.0901182	non-significant	14.3179	11.5322	10.3955	4.71209	3.98379	1.50341
Gls	1.69167	3.06226	0.013313	0.0901182	non-significant	0.747069	1.18142	0.813613	2.29473	3.63761	2.19643
Prodh	0.760965	6.80563	0.0133721	0.0904632	non-significant	28.9207	40.8636	30.9718	54.4109	54.9197	39.3257
Ccs	0.763452	6.95898	0.0133984	0.0905865	non-significant	77.7347	86.328	75.9662	139.107	118.62	96.4173
Thrap3	-0.989338	6.02952	0.0135054	0.0912552	non-significant	14.2122	17.1182	19.0713	6.43131	12.6046	3.91732
Furin	-0.92365	7.66118	0.0135244	0.0913282	non-significant	40.4372	63.3951	58.3195	20.4632	14.0875	38.054
Ppip5k1	-6.0501	2.49583	0.013551	0.0914487	non-significant	0.397914	0.943898	1.73343	0	0	0
Rft1	-1.90399	3.91316	0.0135585	0.0914487	non-significant	4.33729	9.87316	5.56713	1.07057	0	3.07411
Zfp623	-2.30897	3.40158	0.0136177	0.0917928	non-significant	4.42652	3.65224	4.8208	1.01975	0	0.976066
Igsf11	-1.44197	5.17975	0.0136521	0.0919691	non-significant	9.35303	15.7667	11.2399	2.22899	0	8.534
Zc3h15	0.939672	5.3792	0.0136717	0.0920459	non-significant	11.4044	16.6596	13.4383	27.1342	24.5789	17.3145
Spata13	-1.15087	5.08541	0.0137477	0.0925019	non-significant	4.66965	5.59867	4.29097	1.00853	2.98427	1.93065
Zfp691	-5.8718	2.4512	0.013786	0.0926168	non-significant	1.70709	3.30115	3.4859	0	0	0
Fgl1	0.886764	6.94585	0.0137979	0.0926168	non-significant	69.7595	80.6614	63.1327	106.384	68.8911	162.489
Tle5	-0.780855	7.7005	0.0138016	0.0926168	non-significant	137.273	153.645	181.361	51.8426	92.0426	99.2434
Pum2	-0.954987	6.01071	0.0138024	0.0926168	non-significant	10.7064	13.5025	9.6956	5.22785	2.5499	6.92846
Terf1	1.82363	3.10104	0.0138061	0.0926168	non-significant	1.85173	2.29174	1.1	1.16343	8.85246	7.79509
Gm6548	-5.88733	2.48364	0.0138234	0.0926771	non-significant	1.43847	3.22677	2.34991	0	0	0
Spns1	-1.49637	4.28184	0.0138403	0.0926918	non-significant	6.70161	8.37871	8.0433	1.89046	1.1987	3.61894
Pkp4	-0.971667	6.15908	0.0138421	0.0926918	non-significant	14.2805	23.7879	16.5472	5.73813	5.0938	12.6323
Gata4	-1.54513	4.31115	0.013862	0.0927697	non-significant	6.9961	5.72795	5.62653	0.743869	0.943344	3.56001
Tle2	-5.86517	2.457	0.0138756	0.092782	non-significant	2.15692	1.50157	1.32134	0	0	0
Tbc1d4	-5.86517	2.457	0.0138804	0.092782	non-significant	0.883748	0.615233	0.541388	0	0	0
Neo1	-1.56667	4.50092	0.0138952	0.0928254	non-significant	3.12877	4.51761	2.10938	0.686462	0	1.97116
Rnaset2a	-0.815584	6.62342	0.0139147	0.0929003	non-significant	111.654	118.71	100.381	56.9686	42.6904	61.9638
S1pr1	-0.915501	5.80376	0.013936	0.0929869	non-significant	17.6805	21.2824	21.3656	8.36945	11.6752	8.0109
Fbxo45	-2.99189	3.19331	0.0139523	0.0930399	non-significant	1.72254	3.14169	1.48103	0	0	0.599728
Hes6	0.994725	5.21559	0.013961	0.0930432	non-significant	17.0354	18.363	17.9543	30.3833	21.6736	38.1697
Gm10639	-2.29977	3.38856	0.0139951	0.0932148	non-significant	8.81353	12.2064	16.4547	0	7.35679	0
Rpl15	-1.03026	6.69996	0.0140156	0.0932955	non-significant	60.3713	64.6068	69.0037	45.4419	24.448	11.8623
Ntn4	-3.06669	3.2666	0.0140412	0.0934108	non-significant	4.41207	4.98976	1.49123	0	0	1.00643
Mknk2	0.923361	6.79118	0.0140664	0.0934863	non-significant	16.1703	23.8968	21.8975	22.7924	25.1748	52.7806
Rap2c	-1.18578	5.25808	0.0140693	0.0934863	non-significant	11.0778	12.4929	12.1773	0.715525	7.2592	6.16385
Ranbp6	1.01226	4.84743	0.0141251	0.0938019	non-significant	3.91908	4.99026	1.96992	7.29227	7.92665	4.98562
Ppp1r12b	-2.9125	3.11613	0.0141788	0.0940534	non-significant	1.13825	0.860886	0.826423	0.291358	0	0
Hist1h4h	-1.16382	5.01954	0.0141798	0.0940534	non-significant	71.6757	88.1857	82.6518	40.7948	36.9531	16.7345
Prr14l	-1.15205	5.15926	0.0142591	0.0945232	non-significant	2.29561	4.79974	4.2047	1.20193	1.21939	1.8407
Arl6ip4	-1.90301	3.8668	0.0142679	0.0945261	non-significant	12.1029	9.79385	18.2505	2.14476	0	6.15863
Snord82	-5.85814	2.43349	0.0142818	0.094562	non-significant	80.9141	53.4087	70.4972	0	0	0
Sema4g	-0.732909	7.57329	0.0143508	0.094963	non-significant	38.0194	65.5693	44.2839	20.6202	27.644	28.7594
Cadm1	-1.18743	5.10531	0.0143885	0.0951366	non-significant	10.0254	8.28914	7.15658	4.07573	1.47677	3.90113
Csnk2a2	1.35364	3.95249	0.0143941	0.0951366	non-significant	2.24021	2.71227	1.90938	4.71209	3.41468	7.0875
Ythdc1	1.16523	4.82019	0.0144449	0.0953797	non-significant	7.83882	5.70677	1.50654	9.56042	13.1345	9.15085
Akt1s1	-1.26344	5.21713	0.0144555	0.0953797	non-significant	25.6127	38.1142	40.845	2.10732	10.6897	24.2045
Esam	1.61855	4.002	0.0144569	0.0953797	non-significant	5.50708	4.01639	3.21301	9.51514	3.44763	20.8172
Scpep1	-1.07634	5.64653	0.0144649	0.0953797	non-significant	23.6994	29.2216	27.7366	7.33396	4.65031	19.8894
Map7	-1.50268	4.75505	0.0144805	0.0954263	non-significant	8.28738	6.81835	7.69224	3.25431	4.12698	0
Mnt	-2.45461	3.44926	0.0145055	0.095535	non-significant	2.47953	1.53436	3.6586	0	0	1.05822
Atmin	-2.25582	3.35992	0.0145503	0.0957739	non-significant	1.88031	2.18749	2.21162	0	0	0.99508
Eml2	-2.87018	3.11345	0.0145794	0.0959093	non-significant	3.74131	4.83165	1.59439	0	0	1.07605
Tmem65	-6.0806	2.61659	0.014602	0.0960011	non-significant	1.40926	1.68185	1.31553	0	0	0
Zfp398	-6.11747	2.64336	0.0146193	0.0960587	non-significant	1.58199	1.76212	1.37832	0	0	0
Zfp362	-5.90787	2.48749	0.014632	0.0960857	non-significant	2.1637	1.41768	1.24752	0	0	0
Mprip	-1.10661	5.65063	0.0146427	0.0960997	non-significant	6.55616	5.37492	7.09466	4.04047	2.19598	1.38121
Aldob	0.640144	12.154	0.0146513	0.0961001	non-significant	1503.23	1917.58	1390.28	1814.02	2934.53	1866.17
Cyp26a1	-6.48375	2.60221	0.0146944	0.0963258	non-significant	1.4417	1.52939	9.42073	0	0	0
Elk1	-5.90928	2.4135	0.0147037	0.0963308	non-significant	0.723696	1.27952	2.36448	0	0	0
Adcy9	-1.13796	5.2984	0.0147793	0.0967694	non-significant	3.78975	7.99087	4.89164	1.29342	2.87046	2.47602
Pdcd10	1.04451	4.74341	0.0148088	0.0969062	non-significant	8.20222	11.3316	6.2322	9.22815	21.7337	17.6656
Nae1	1.06565	4.49281	0.0148548	0.0971037	non-significant	7.50663	9.91812	5.30288	12.6194	12.4471	17.4472
Ccdc6	-0.963363	5.48745	0.0148564	0.0971037	non-significant	8.5862	9.22611	8.48115	3.68006	4.08355	3.96271
Maob	0.72293	7.6912	0.0148761	0.0971762	non-significant	58.7019	77.3562	41.7371	71.4706	115.961	72.4329
Neb	-1.80599	4.10245	0.0149033	0.0972478	non-significant	1.0765	0.68634	0.586196	0.225453	0	0.323692
Etv5	-5.91927	2.51836	0.0149044	0.0972478	non-significant	1.63155	1.30657	0.627133	0	0	0
Ufd1	0.963105	5.27749	0.014982	0.0976972	non-significant	13.5992	10.8035	13.2094	21.5916	20.9388	20.6666
Casp2	-6.09231	2.61603	0.0150087	0.0977834	non-significant	1.35124	1.67233	1.698	0	0	0
Veph1	-6.07271	2.60828	0.0150127	0.0977834	non-significant	0.855568	0.882393	0.745422	0	0	0
Chmp5	0.901287	5.57366	0.0150434	0.0979076	non-significant	25.666	21.8384	20.0907	27.7162	37.4917	45.9833
Spata2l	1.08433	4.6321	0.0150493	0.0979076	non-significant	7.16154	8.75521	5.70691	8.45035	15.3091	17.3321
Usp31	1.54397	4.21582	0.0150798	0.0980492	non-significant	0.539533	1.33548	1.05767	3.23165	0.630499	3.09321
Ino80c	-2.78054	2.9798	0.0150945	0.0980883	non-significant	3.26399	2.5007	4.06255	0	0	1.02818
Plpp2	-1.91005	3.93188	0.0151417	0.0981831	non-significant	6.8517	16.0511	8.79451	5.07359	0	1.61875
Naprt	-0.951362	5.86047	0.0151422	0.0981831	non-significant	32.9935	38.6718	29.1687	6.70663	22.1132	17.9741
Terf2ip	-1.8887	3.91059	0.0151443	0.0981831	non-significant	4.68833	5.42397	2.33097	0	0.893281	2.02265
Ergic1	-1.04662	6.31735	0.0151445	0.0981831	non-significant	25.0983	36.5438	38.589	3.71036	19.9977	19.5328
Pdhx	0.978104	5.02544	0.015153	0.0981831	non-significant	8.42909	8.72335	7.59716	16.0704	12.7374	13.4592
Trim35	-6.04978	2.59028	0.0151675	0.0982204	non-significant	1.49353	1.47874	1.30125	0	0	0
Rrm1	1.34435	4.09368	0.0152221	0.0984786	non-significant	2.20252	3.12341	1.79903	1.90276	8.84766	6.07081
Cyp2b13	-6.33307	2.89428	0.0152249	0.0984786	non-significant	0.391056	7.74369	2.55533	0	0	0
Thoc1	-3.03899	3.1612	0.0152395	0.0985157	non-significant	1.23697	2.47301	3.73059	0.657615	0	0
Ctbp1	-1.17575	5.17305	0.0152908	0.0987906	non-significant	14.2622	22.4111	15.1835	8.86013	1.40451	8.48056
Mir26a-2	1.10514	4.82901	0.0152996	0.0987906	non-significant	244.541	208.071	156.94	301.798	267.91	577.738
Usp22	-1.14285	5.24501	0.0153517	0.0990269	non-significant	7.84489	12.3151	7.8242	3.99499	5.79004	1.63879
AU022252	-1.54395	4.65248	0.0153624	0.0990269	non-significant	16.7	13.6168	13.4802	8.1471	5.16591	0
Rab43	-0.800761	7.02456	0.0153627	0.0990269	non-significant	27.4893	43.7495	30.8735	16.0299	12.7994	21.0259
Cables2	-1.59098	4.68074	0.015385	0.0991131	non-significant	7.84688	11.7925	9.35972	6.88653	0	0.823939
Ints8	1.08623	4.55315	0.0154106	0.0992213	non-significant	3.84382	2.76695	2.56298	5.42152	6.87536	5.18927
Cox7a2l	0.789055	6.35414	0.015474	0.0995589	non-significant	46.8702	56.5365	51.0452	53.9883	101.21	80.8834
Paqr7	-1.10952	5.86526	0.0154808	0.0995589	non-significant	13.9925	20.5137	16.2616	1.29806	7.40764	11.8033
Raf1	-0.939405	5.90846	0.0154993	0.0996205	non-significant	21.1622	24.1932	18.7502	11.5683	12.5746	5.53635
Rbpms2	-0.965723	5.97197	0.0155193	0.0996922	non-significant	30.5676	38.0632	37.9877	20.737	19.7234	7.44325
Tecpr2	-1.82881	3.85945	0.0155316	0.0997141	non-significant	2.01441	1.85532	1.83671	0.323768	0.821179	0.309898
Dhx9	0.827076	6.36767	0.0155533	0.0997484	non-significant	9.78056	15.4015	10.9116	18.1354	26.4832	12.0983
Usp6nl	-1.3271	4.61448	0.0155548	0.0997484	non-significant	5.27049	5.93875	5.65429	1.63099	2.75781	1.56112
Tmem245	-1.14524	5.15498	0.0156172	0.100091	non-significant	4.18002	8.16306	4.96621	2.62627	1.42737	2.51376
Sf3a2	-2.26426	3.34293	0.0156274	0.100098	non-significant	5.47806	5.28822	7.87513	0	0	2.89905
Ctnna1	0.733053	7.09513	0.0156445	0.100098	non-significant	26.5429	27.7868	22.1694	25.5166	49.8505	38.2854
Nras	-1.29575	4.69884	0.0156451	0.100098	non-significant	5.30169	6.30519	7.57829	0.572517	2.90417	3.28794
Dhrs9	-6.12114	2.54377	0.0156574	0.10012	non-significant	2.60426	0.725198	2.55261	0	0	0
Mrps21	1.20768	4.55799	0.0157208	0.100468	non-significant	25.8925	27.1494	30.5488	44.7371	94.5564	33.3049
Aldh8a1	0.690314	8.42775	0.0158189	0.101037	non-significant	101.883	120.729	97.7783	150.321	197.797	108.181
Gdi2	0.740784	8.20599	0.0158606	0.101246	non-significant	71.4193	95.2481	59.9002	127.653	128.309	73.3109
Cul3	0.783834	6.10587	0.0158921	0.101301	non-significant	7.92201	11.5135	8.5485	12.5575	19.1099	11.058
Rpia	-5.87967	2.44412	0.0158951	0.101301	non-significant	3.31206	1.92145	2.70531	0	0	0
Blmh	0.938284	5.78265	0.0159122	0.101301	non-significant	14.174	17.2529	13.7402	11.8413	39.5892	26.7894
Hmgn5	0.955742	5.14444	0.0159122	0.101301	non-significant	10.9639	15.2356	9.42673	14.623	32.0312	16.5414
Pgrmc1	0.694348	9.79551	0.0159144	0.101301	non-significant	314.241	381.629	292.884	349.763	431.521	612.465
Lrit1	-2.47053	3.58703	0.0159676	0.101582	non-significant	1.44447	4.9425	1.94328	1.17447	0	0
Poldip2	-0.945451	5.80692	0.0160255	0.101755	non-significant	25.0055	42.6982	27.0281	9.09571	14.8305	18.6558
Prpf6	0.936601	5.95395	0.0160273	0.101755	non-significant	12.4872	12.2595	14.5148	26.5543	27.361	11.9141
Zfp637	-2.88523	3.1096	0.0160278	0.101755	non-significant	6.44066	8.54048	5.01025	2.11965	0	0
Il22ra1	-2.76114	3.00499	0.0160362	0.101755	non-significant	0.755661	1.75355	1.4402	0.435211	0	0
Stat5b	-0.846459	6.38151	0.0160403	0.101755	non-significant	13.505	12.2696	11.7333	7.34104	6.64972	4.34977
Ptov1	-1.13306	5.2407	0.0161036	0.102099	non-significant	22.6657	23.0332	24.4582	8.62281	16.4026	4.1267
Aldh3a2	0.679425	9.32852	0.0161191	0.102139	non-significant	134.091	198.466	110.404	150.192	250.119	219.586
Mrpl46	1.6411	4.04101	0.0161399	0.102176	non-significant	4.99062	11.6913	8.15273	34.4912	28.1188	4.71623
Gabarapl1	-0.676386	7.75262	0.0161431	0.102176	non-significant	131.373	145.564	119.642	58.6234	81.5969	78.0093
Lclat1	-1.09652	5.40521	0.0161748	0.102319	non-significant	9.99192	14.6146	6.4752	4.5657	5.06628	3.27758
Pole	2.64906	2.65198	0.0162124	0.102499	non-significant	0.15436	0.382079	0.336219	0	1.35289	3.4037
Sh3bp2	-1.85833	3.84835	0.0162296	0.10255	non-significant	3.73661	5.16405	6.91806	0	1.09165	2.47182
Spryd3	-1.6507	4.17896	0.0162608	0.102632	non-significant	6.77328	7.5445	9.83547	0	1.31921	4.97846
Mospd1	2.00442	2.80417	0.016261	0.102632	non-significant	1.3077	1.51729	1.06814	1.12973	4.29802	8.65063
Smim14	-1.0051	5.46134	0.0162731	0.102651	non-significant	24.2898	21.1303	23.0029	6.0823	13.884	10.4791
Gm10845	-1.2685	4.68035	0.0162962	0.102738	non-significant	6.81885	8.23824	9.54801	3.7402	0.948633	3.57997
Prrc1	-1.07012	5.57647	0.0163065	0.102746	non-significant	11.6897	11.1579	9.73539	3.16822	8.70525	2.52708
Uqcrc2	0.694687	7.70615	0.0163435	0.102921	non-significant	77.9619	92.8692	61.1325	107.762	138.368	85.0952
Zcchc24	-0.794071	6.71975	0.0163705	0.103033	non-significant	21.2121	33.4644	25.2017	9.27124	14.6968	16.0842
Prxl2c	-1.00379	5.40124	0.0164244	0.103314	non-significant	12.6739	18.3249	14.7318	7.58005	6.40847	5.64303
Med21	1.38059	3.80861	0.0164687	0.103535	non-significant	6.58378	13.3864	10.7553	22.7509	16.4868	27.9981
2810021J22Rik	2.99107	2.02317	0.0164866	0.103589	non-significant	0	0.510396	0	3.10929	0	0.992028
Vdac1	0.704274	7.72375	0.0165232	0.103708	non-significant	69.1721	78.6798	68.4492	83.6298	147.212	83.6313
Susd6	-1.01942	5.4662	0.016524	0.103708	non-significant	8.35994	12.3431	8.14621	5.575	2.57091	3.88085
Nr3c1	-0.851515	6.48131	0.0165616	0.103886	non-significant	16.3103	19.5861	9.8753	7.09451	7.99731	7.16784
Sntb2	-2.28835	3.31796	0.0166098	0.10413	non-significant	1.3687	2.22329	3.91285	0	0	1.13176
Sgsm2	-2.887	3.1024	0.0166622	0.1044	non-significant	1.31004	2.14588	1.76243	0	0.675403	0
Apaf1	2.1062	2.7802	0.0168191	0.105324	non-significant	0.279709	0.450027	0.731097	1.15988	1.47091	2.22038
Zfp825	1.46761	4.02982	0.0168544	0.105486	non-significant	4.77411	9.68346	4.3328	21.9966	4.64919	17.5452
Svil	-1.13246	5.06552	0.016868	0.105502	non-significant	6.20211	6.0676	5.01767	2.85761	1.0354	2.73519
H2-T-ps	-1.63891	4.42176	0.0168758	0.105502	non-significant	18.2125	25.3577	8.36778	9.83361	2.49412	1.88247
Cyp3a59	0.734373	6.32419	0.0168993	0.105512	non-significant	24.4295	35.1221	24.005	33.0059	46.6863	42.5276
Ptprk	-0.874245	6.18752	0.0169064	0.105512	non-significant	13.1831	14.3314	11.059	4.1041	9.88885	5.10677
Sod1	0.660387	9.52658	0.0169136	0.105512	non-significant	786.023	838.462	803.358	1233.72	1271.84	860.894
Ilrun	-0.737198	7.58238	0.0169151	0.105512	non-significant	51.9201	75.8578	55.3978	21.1077	35.0752	39.7102
Ntn3	-2.88607	3.09776	0.0169732	0.105798	non-significant	0.748746	2.45567	1.95705	0.517474	0	0
Inhba	-2.13057	3.75968	0.0169799	0.105798	non-significant	2.64555	2.45564	1.12742	0.397477	0.504063	0.380449
Rbm34	1.71214	3.05594	0.0169919	0.105814	non-significant	1.72566	1.33482	0	2.9816	3.78114	3.56733
Lars2	-0.782003	10.2774	0.0170104	0.105871	non-significant	448.016	231.541	295.865	168.728	177.553	160.927
Slc6a8	-2.87752	3.10708	0.0170599	0.106064	non-significant	1.75155	2.73822	1.50597	0.637121	0	0
Rb1cc1	0.857636	6.00242	0.0170604	0.106064	non-significant	5.20594	7.34502	5.61296	11.8732	6.84413	9.29826
Cd151	-1.06856	5.17541	0.0171029	0.106269	non-significant	22.5919	21.0973	21.4728	5.67773	9.00033	12.2276
Gars	0.815282	5.61044	0.017201	0.106794	non-significant	15.0408	16.6204	9.02599	19.0928	22.8676	22.336
Clu	-0.643517	10.2107	0.0172253	0.106794	non-significant	752.053	705.652	680.292	387.755	365.695	443.496
Npc1	-0.758443	7.20448	0.0172313	0.106794	non-significant	25.1395	38.6518	30.3697	13.627	13.5781	20.4965
Slc30a5	-1.23663	5.26615	0.0172385	0.106794	non-significant	11.6539	14.566	14.3256	0.797454	3.03389	10.6861
Spg7	0.892357	5.3256	0.017254	0.106794	non-significant	7.71631	15.2091	7.93677	12.8385	21.2908	17.0148
2810459M11Rik	-0.919099	5.82889	0.0172576	0.106794	non-significant	16.2978	21.329	18.3492	6.08851	6.75605	12.3838
Cth	0.635555	8.41972	0.0172623	0.106794	non-significant	124.239	167.877	115.786	180.174	214.209	158.982
Fbrs	-1.55405	4.77966	0.0172671	0.106794	non-significant	4.33405	8.04589	8.98634	4.60823	1.46099	0
Mtm1	1.308	4.64568	0.0172731	0.106794	non-significant	3.10041	6.81424	2.44511	3.69441	18.7404	6.36506
Ptges3	0.818031	7.32075	0.0173244	0.107052	non-significant	61.01	57.2695	43.5466	98.6018	106.945	47.1889
Ddc	-1.21108	5.29919	0.0173676	0.107182	non-significant	25.4477	17.772	20.7858	5.02499	17.5243	3.60729
Morf4l1	0.773339	7.78454	0.0173744	0.107182	non-significant	68.8016	99.0178	72.575	80.156	192.964	94.9274
Lman2	-0.893018	7.78154	0.0173753	0.107182	non-significant	49.0498	59.0219	66.6578	22.3254	15.6462	42.7379
Ddx11	-5.6903	2.33914	0.0173837	0.107182	non-significant	0.95298	1.07221	0.849163	0	0	0
4930556M19Rik	-5.94816	2.42766	0.017409	0.107279	non-significant	7.2973	3.31148	9.53675	0	0	0
Tmem164	-2.90166	3.10572	0.0174258	0.107322	non-significant	1.2126	2.20421	1.7333	0	0	0.501343
Zbtb48	1.82892	2.66765	0.0174351	0.107322	non-significant	0.988708	2.24336	0	4.55544	4.33277	3.27022
Dhx15	0.810925	6.45253	0.0174555	0.107388	non-significant	15.1125	23.4169	20.1454	29.2448	41.3256	19.9942
Slc22a28	-0.797482	6.73436	0.017602	0.10823	non-significant	62.7825	56.1804	54.4207	35.4206	27.2722	24.2166
Orai1	-1.92124	3.56873	0.0176481	0.108454	non-significant	5.88152	5.94461	7.68649	1.35495	0	2.5938
Cyp4f14	-0.834339	7.66632	0.0176706	0.108533	non-significant	113.133	84.0921	109.641	35.5925	42.2249	73.6303
Tnfrsf14	-5.78505	2.40463	0.017708	0.108657	non-significant	5.33991	5.08369	4.02615	0	0	0
Traf7	-2.91019	3.07651	0.0177282	0.108657	non-significant	2.6857	2.7116	4.61831	0.976919	0	0
Map2k4	-1.07273	5.32281	0.0177354	0.108657	non-significant	10.2543	13.4162	11.1677	7.42443	2.56783	3.8762
Rrm2	2.01562	2.8312	0.0177373	0.108657	non-significant	1.00957	2.29069	0.549748	1.16289	10.3231	4.4523
Upf3b	1.68848	3.36659	0.0177393	0.108657	non-significant	1.72138	2.22726	3.06771	5.40765	10.9724	3.10559
Pde4d	-1.83471	4.09407	0.017752	0.108675	non-significant	3.17427	2.06088	2.38024	0	0	1.72117
Phf1	-6.0287	2.59503	0.0177765	0.108766	non-significant	3.45198	1.57888	0.98073	0	0	0
Rap1a	0.92093	5.4779	0.0178138	0.108935	non-significant	10.442	14.3078	10.7222	18.5571	13.0741	25.6564
Znrf3	-1.63238	4.20044	0.017855	0.109127	non-significant	1.52859	3.75211	2.99654	0.352147	1.33973	0.674122
Trim24	1.09572	4.43488	0.0178663	0.109136	non-significant	2.54244	3.18592	0.830672	3.95355	5.57081	3.78418
Foxn3	-1.3771	4.63304	0.0179898	0.109831	non-significant	12.0818	10.5191	7.34402	1.94186	1.2313	6.50537
Usp16	1.14832	4.52512	0.0180191	0.10995	non-significant	4.14688	7.30961	2.46341	7.81636	15.4193	5.81895
Ankrd33b	-1.09152	5.04143	0.0180333	0.109976	non-significant	19.1152	20.9182	17.75	8.34374	7.05412	7.98629
Abca1	-0.724663	8.58058	0.0180462	0.109995	non-significant	38.8977	47.0124	38.6635	15.0723	20.3674	30.2721
Dazap2	-0.837009	6.33137	0.0180736	0.110054	non-significant	55.5652	53.0716	34.8617	23.6536	21.174	25.3038
H2-Bl	-2.79222	3.00682	0.0180754	0.110054	non-significant	3.24873	8.0414	7.7195	0	0	1.95371
Heyl	-5.77144	2.3908	0.0180911	0.110061	non-significant	0.728441	1.15196	1.05777	0	0	0
Prss8	-5.77207	2.33814	0.0181106	0.110061	non-significant	1.38047	2.31868	3.86597	0	0	0
Cul7	-2.88046	3.07745	0.0181118	0.110061	non-significant	1.45955	1.31372	1.73406	0.45851	0	0
Pcbp4	-5.77209	2.33814	0.0181159	0.110061	non-significant	1.2599	2.11617	3.52832	0	0	0
Adipor2	-0.682695	9.15829	0.0181262	0.110064	non-significant	141.53	182.213	134.22	67.7738	72.0104	106.948
Bccip	1.00262	4.85193	0.0181618	0.110221	non-significant	14.4483	20.8011	7.70708	28.5301	31.0121	19.5056
Hs6st2	-5.71322	2.34658	0.0181865	0.110286	non-significant	0.744709	1.07528	1.08139	0	0	0
Zfp930	-5.71323	2.34658	0.0181922	0.110286	non-significant	1.1019	1.59103	1.60007	0	0	0
Serpina1c	-0.832433	10.0673	0.0182101	0.110334	non-significant	885.858	787.44	897.997	548.323	248.343	444.745
Rgn	0.630837	9.93422	0.01825	0.110516	non-significant	461.659	438.832	414.966	608.812	698.54	490.233
Ccn1	-2.99794	3.22565	0.0183002	0.110675	non-significant	4.88357	5.82018	1.77286	0	1.58526	0
Chmp1b	-1.48903	4.28244	0.0183033	0.110675	non-significant	7.39713	9.60364	7.10825	3.00724	2.54244	1.91894
Nme7	-2.84824	3.06633	0.0183059	0.110675	non-significant	5.27027	4.17447	4.13259	1.45696	0	0
Tmem126a	1.36081	4.02847	0.0183277	0.110747	non-significant	11.3887	12.3331	12.4031	36.0752	16.6361	25.1126
Il4ra	-1.09592	5.12321	0.0184149	0.111212	non-significant	5.76326	7.4372	8.72603	1.45724	3.69602	3.71949
Mthfsd	-5.9587	2.45631	0.0184244	0.111212	non-significant	1.16968	3.61905	5.35023	0	0	0
Pacs1	-5.83274	2.40111	0.0184362	0.111223	non-significant	1.35167	0.679601	1.10406	0	0	0
Pisd-ps3	-5.9669	2.59176	0.0184736	0.111357	non-significant	2.04994	2.37849	0.4186	0	0	0
Dtwd2	-5.65233	2.30037	0.0184784	0.111357	non-significant	1.15551	1.50954	1.67792	0	0	0
Hadha	0.664318	8.85709	0.018535	0.111639	non-significant	107.099	129.373	122.669	141.876	232.004	132.225
Hdac5	-1.32363	4.6101	0.0185604	0.111732	non-significant	5.7819	7.36629	4.72269	2.93823	2.23569	1.12494
Atad1	-0.954371	5.482	0.0185728	0.111746	non-significant	15.7782	18.9626	16.6156	9.0121	6.85727	6.90082
Sh3bgrl3	-5.73991	2.38358	0.0185943	0.111772	non-significant	4.80538	8.26008	5.23341	0	0	0
Ssr1	-0.82914	6.50664	0.0185971	0.111772	non-significant	23.6353	21.4608	17.4127	6.93964	10.1545	13.7957
Dnajc10	-1.15327	4.90566	0.0187403	0.112573	non-significant	8.23379	8.23065	7.09493	3.12667	1.58605	4.18982
Fabp5	1.49697	4.65035	0.0187994	0.112791	non-significant	29.1567	9.02127	10.7553	65.0027	45.3386	15.5545
Tfb2m	0.988892	5.10464	0.0188142	0.112791	non-significant	9.54692	9.23086	7.79798	18.5571	19.6111	8.88105
Ahcyl1	0.79175	7.02353	0.0188147	0.112791	non-significant	23.7387	21.7409	22.0269	31.5001	51.5985	21.9849
Agpat1	-2.74097	2.987	0.0188169	0.112791	non-significant	2.45548	4.90909	4.31986	1.30541	0	0
Ildr2	-1.32982	4.8504	0.0188295	0.112806	non-significant	2.933	6.10753	2.89003	0.321755	2.44822	1.53985
Txndc17	1.0382	5.15048	0.0188469	0.11285	non-significant	15.7277	16.7964	13.2609	28.051	13.3399	38.5958
C2cd3	1.15088	4.23495	0.0188678	0.112914	non-significant	1.4556	1.8596	0.92047	2.92063	2.05768	3.41673
Thpo	-1.80585	3.84293	0.0188947	0.112973	non-significant	5.86187	9.01352	6.384	1.22765	3.11372	1.17506
Tacc1	-0.935154	5.95858	0.0188978	0.112973	non-significant	10.409	8.62713	6.9248	3.58066	2.47682	5.60825
Cyp17a1	-1.78014	4.31665	0.0189197	0.113044	non-significant	5.77811	20.8369	8.46272	0	1.74629	6.59017
Tm7sf3	-1.01576	6.14623	0.0190363	0.113655	non-significant	15.8375	31.2518	26.0533	5.35801	6.79481	18.316
Itgav	-0.955453	6.07977	0.0190422	0.113655	non-significant	10.5546	10.6817	10.5321	5.03068	1.82277	6.87881
Akap17b	-5.76157	2.40788	0.019085	0.11385	non-significant	0.715379	0.885371	0.38955	0	0	0
Errfi1	-0.673323	9.72042	0.0191039	0.113902	non-significant	250.558	443.548	239.848	169.672	194.076	140.113
Notum	-1.63162	3.9496	0.0191466	0.113939	non-significant	8.35725	6.1834	9.49739	2.51125	0	3.6055
Gpd2	0.843562	6.37804	0.0191483	0.113939	non-significant	6.95951	13.236	8.97013	17.2096	19.5861	8.86972
Zfp646	-1.90224	3.92881	0.0191494	0.113939	non-significant	2.26713	3.63323	1.3295	0.80352	0.509496	0.384549
Znhit1	1.2947	3.70991	0.0191508	0.113939	non-significant	5.9163	7.93234	6.44329	13.6296	17.2845	13.0457
Fabp1	0.667826	11.4291	0.0191899	0.11411	non-significant	4148.83	4040.99	3068.69	4931.57	7089.14	3838.8
Fuom	1.54146	3.52193	0.0192077	0.114156	non-significant	2.82162	3.3951	1.02432	3.25013	13.739	4.14787
Insc	-1.56572	4.34808	0.0192233	0.114188	non-significant	11.0628	7.92156	8.77797	1.09225	6.92572	1.04546
Dync1i2	0.852368	5.93994	0.0192577	0.114332	non-significant	16.8249	17.9507	13.2687	18.0434	41.9503	19.1894
Emc7	-1.1052	5.3345	0.0192736	0.114366	non-significant	31.48	50.818	42.4824	4.72967	20.9929	24.8988
Cfl1	0.718406	7.30317	0.0193218	0.114575	non-significant	94.4909	93.7471	87.0497	102.775	195.502	108.619
Hp	-0.67515	10.7808	0.0193294	0.114575	non-significant	1361.97	1644.09	1347.26	782.207	604.739	961.58
Eri2	-5.71376	2.33425	0.019435	0.11514	non-significant	1.23505	1.01902	1.34506	0	0	0
Socs4	-1.98501	3.64341	0.0194505	0.11517	non-significant	5.61966	7.06041	4.45107	0	2.98507	1.12651
Aspdh	0.766161	5.93105	0.0194613	0.11517	non-significant	39.8707	48.4051	42.1815	52.4866	83.2018	60.2858
Mob3c	-2.2032	3.33076	0.0194708	0.11517	non-significant	3.54651	3.29194	3.31064	0.875382	0	0.83788
Reep3	-0.744616	6.86916	0.019516	0.115311	non-significant	21.2459	30.4834	18.3939	11.58	11.7483	12.8574
Uqcrh	0.656709	7.26401	0.0195208	0.115311	non-significant	181.39	239.043	179.987	222.866	329.735	279.981
Ggcx	-0.766934	6.68931	0.0195256	0.115311	non-significant	38.3037	32.1047	29.9342	15.2579	20.317	16.7949
Commd10	-2.73943	3.00784	0.0195648	0.115482	non-significant	5.44651	5.71497	2.32108	0	0	1.56649
Casc3	-1.83209	3.85836	0.0196377	0.115851	non-significant	2.35261	5.64131	4.16352	0	1.71829	1.2969
Notch3	-5.96567	2.48626	0.0196688	0.115937	non-significant	0.910878	0.310014	0.595208	0	0	0
Timm10	1.17149	4.10909	0.019673	0.115937	non-significant	12.1169	21.4717	12.5963	30.4517	28.9632	32.7906
Mfsd4b3-ps	-1.79623	3.82924	0.0197009	0.116021	non-significant	8.21524	10.0403	5.3682	0	0	5.43449
Crem	1.11186	4.72453	0.019708	0.116021	non-significant	6.50551	9.90939	5.44998	6.91707	24.8538	12.138
Tex2	-0.802307	7.41778	0.0197536	0.116229	non-significant	32.8808	47.5377	36.133	16.9281	12.3601	27.4958
Primpol	-5.69074	2.35112	0.0198025	0.116455	non-significant	0.765185	1.47971	0.937511	0	0	0
Ssb	1.14979	5.45112	0.0198386	0.11652	non-significant	14.5941	14.2073	8.72236	24.6007	45.2366	7.06405
Zfp74	-5.93268	2.4884	0.0198418	0.11652	non-significant	1.96556	0.695035	0.917416	0	0	0
Ndufs6	0.905481	5.40258	0.0198447	0.11652	non-significant	52.4015	47.2389	46.5008	89.4217	102.061	51.3545
Alkbh2	-5.75808	2.32677	0.0198789	0.11666	non-significant	2.42386	4.99971	7.91928	0	0	0
Snord73a	-1.13905	5.50833	0.0199072	0.116752	non-significant	1078.86	587.495	493.48	335.529	378.226	178.419
Uty	1.09735	4.21117	0.0199154	0.116752	non-significant	1.88789	3.07207	1.3707	4.34921	4.90266	3.2378
Sec22a	-1.84436	3.87349	0.0199979	0.117159	non-significant	4.31866	3.58221	3.30235	0	2.41602	0.607841
Ttc27	1.20359	4.20528	0.0200152	0.117159	non-significant	4.29246	4.74902	2.12491	6.29281	5.70021	11.186
Cd55	1.28929	3.78047	0.0200166	0.117159	non-significant	2.75036	3.76221	2.83769	4.00174	7.61227	8.6182
Gstm3	-1.59048	4.36138	0.0200278	0.117159	non-significant	9.15501	29.4592	16.9498	4.21814	5.34928	6.05616
Cdc5l	1.07002	4.55889	0.0200372	0.117159	non-significant	6.12781	4.32284	4.00418	7.6231	10.7415	8.91798
Gna12	-0.929673	5.96079	0.020054	0.117196	non-significant	23.9988	51.6757	35.0611	9.43922	18.8107	21.9418
Pgk1	0.699282	8.57343	0.0201155	0.11744	non-significant	138.082	164.55	131.337	215.31	273.048	132.959
Prr12	-1.94124	3.90386	0.0201198	0.11744	non-significant	1.17311	2.47478	3.6586	0	1.40206	0.35274
Nr6a1	-2.68112	2.93531	0.0201273	0.11744	non-significant	1.06752	1.21109	1.16261	0	0	0.39232
Dgcr2	-0.897001	5.68673	0.0201536	0.1175	non-significant	11.6005	15.9152	13.5153	4.35051	6.3053	8.32827
Ifnar2	0.855118	5.56202	0.0201624	0.1175	non-significant	25.4163	25.6307	30.7558	41.2036	44.0023	41.5141
Mrpl44	1.15531	4.53103	0.0201689	0.1175	non-significant	8.24294	12.1145	9.2577	24.9238	24.8343	8.52002
Txndc5	-0.795804	7.16451	0.0202316	0.117746	non-significant	57.4027	56.3082	69.462	18.6117	31.056	43.1295
Smad9	1.71357	3.43347	0.0202321	0.117746	non-significant	0.409083	1.13915	1.78208	2.82726	4.18298	1.80409
Dcun1d4	-0.842986	5.7857	0.0202599	0.117846	non-significant	13.2795	17.7567	13.9566	6.41799	7.32513	7.98595
Aimp2	1.56695	3.50584	0.0203258	0.118166	non-significant	7.92173	5.32833	2.25061	19.043	18.1122	6.83521
Phf14	1.48155	4.21851	0.0203359	0.118166	non-significant	3.8048	5.14492	2.30206	18.5044	3.70525	4.66097
Abcc10	-5.94232	2.38766	0.020385	0.11837	non-significant	0.40331	0.74872	1.75694	0	0	0
Atp5g3	0.623931	8.81578	0.0204019	0.11837	non-significant	471.223	556.473	412.582	627.165	800.136	524.356
Mrps35	1.33972	3.84736	0.0204174	0.11837	non-significant	8.93822	6.38201	7.86238	21.3833	18.0783	11.3707
Fkbp14	-5.68595	2.31086	0.0204188	0.11837	non-significant	1.55924	1.20609	1.69813	0	0	0
Zfp358	-2.91471	3.00788	0.0204278	0.11837	non-significant	3.48644	2.271	7.19431	1.26819	0	0
Arhgap26	-1.3864	4.36869	0.0204344	0.11837	non-significant	2.04325	3.18971	3.18616	0.64188	0.814006	1.22876
Mcm10	0.934525	5.92496	0.0204653	0.118487	non-significant	9.98577	12.5352	7.76803	23.6619	9.16881	16.357
Snora70	1.62311	3.47215	0.0205222	0.1187	non-significant	62.5569	29.913	37.1613	176.868	99.6874	75.2404
D130043K22Rik	-5.89177	2.43786	0.0205317	0.1187	non-significant	0.293038	1.26935	1.43613	0	0	0
Scp2	0.606639	12.2099	0.0205338	0.1187	non-significant	1285.49	1348.71	1175.96	1656.76	2119.14	1346.23
Snord118	0.750701	12.8889	0.020703	0.119616	non-significant	44285	43906.2	24152.7	52811.6	41512.3	68207.7
Stard3nl	-2.65007	2.92293	0.0207405	0.119771	non-significant	4.86245	7.14623	4.96459	0	0	2.01036
Tmem87a	1.44327	3.56298	0.0208073	0.120095	non-significant	2.38597	2.17584	2.05144	6.07523	6.60373	3.32284
Rin3	-1.3898	4.65259	0.0209016	0.120577	non-significant	4.17585	8.28076	9.30234	3.93548	1.66361	1.25563
Gm12185	-5.67691	2.32446	0.0209131	0.120581	non-significant	0.485658	0.98746	0.906716	0	0	0
Plac8	1.84261	3.00769	0.0209485	0.120723	non-significant	7.37838	4.56583	3.44383	7.28478	36.9531	10.4591
Srsf6	-0.871509	5.94281	0.0209723	0.120798	non-significant	17.6888	21.06	17.5746	8.57903	13.5995	5.47434
Pcif1	-2.0292	3.69444	0.021007	0.120936	non-significant	3.86537	6.68094	3.48387	2.76356	0	0
Nup50	0.806304	5.74995	0.0210191	0.120944	non-significant	7.64672	9.60715	5.55189	13.8793	12.1854	9.1971
Fzd5	-1.50751	4.1023	0.0211121	0.121262	non-significant	2.1016	2.50096	3.52123	0.744852	0.944592	0.712943
Lsg1	1.2613	4.32682	0.0211148	0.121262	non-significant	5.57705	6.50788	2.60307	7.70883	20.9486	5.27042
Tor1aip2	-0.686947	7.40426	0.0211174	0.121262	non-significant	66.6929	81.0479	65.8337	42.17	34.8231	37.5474
Shmt1	0.659064	7.60594	0.0211251	0.121262	non-significant	65.1911	81.2316	53.9738	96.9846	107.423	72.8538
Eif2s3y	0.909426	5.76691	0.0211286	0.121262	non-significant	17.2714	21.3755	21.4969	21.3153	55.8646	24.4826
Cnot3	-1.70942	4.02319	0.0211469	0.121305	non-significant	7.32359	3.98497	6.18822	1.74534	1.10668	1.67057
Ppa2	0.917752	5.30573	0.0212209	0.121624	non-significant	15.118	20.3517	21.664	23.8296	44.1673	26.3178
Rapgef4	0.722563	6.64969	0.0212277	0.121624	non-significant	16.2213	15.4347	17.9511	23.5067	26.7528	21.3458
Aadac	-0.688444	8.64656	0.0212351	0.121624	non-significant	399.693	331.534	283.405	199.831	161.491	187.519
Mcu	-1.35178	4.61184	0.0212946	0.121902	non-significant	8.17405	9.4051	10.0149	4.41348	0	4.22441
Gltpd2	-1.09067	5.03199	0.0213226	0.121995	non-significant	26.2225	35.0952	25.9017	4.21464	13.3621	18.1534
Cyp1a1	-1.68859	4.39609	0.0213325	0.121995	non-significant	11.196	4.50336	10.5167	3.86891	0	2.77738
Atp6v1h	0.739206	6.00231	0.0214041	0.122342	non-significant	19.3807	26.6267	18.5896	31.9499	35.8425	27.0526
Chmp6	-2.20755	3.28421	0.0214387	0.122477	non-significant	7.04953	4.07151	7.67746	0	0	3.10891
Sppl3	-1.51555	4.2854	0.0215054	0.122796	non-significant	6.77109	8.94411	5.9561	0.899931	0	5.16827
Rpl24	0.810571	6.43481	0.021552	0.122999	non-significant	82.6539	92.6	81.1911	171.745	94.6957	117.93
Fpgs	-0.756896	6.54945	0.0215917	0.123141	non-significant	40.5226	47.243	46.6035	16.8036	31.2542	22.5173
Mrpl11	-1.66318	4.00714	0.0216083	0.123141	non-significant	6.36382	6.61586	3.74256	2.6389	1.11552	0.841951
Prkcb	-2.79664	3.0389	0.0216175	0.123141	non-significant	0.872468	1.00266	0.678702	0.287134	0	0
Impa1	-1.24648	5.6206	0.0216208	0.123141	non-significant	13.3226	15.1325	11.4547	0	7.682	7.53752
Sfxn5	-1.14228	5.08691	0.0216624	0.123264	non-significant	8.13127	14.4119	7.54362	2.77516	7.03868	2.65627
Phf5a	1.222	4.82095	0.0216645	0.123264	non-significant	7.79028	10.8811	12.3627	19.9978	37.0652	7.36196
Uchl3	1.27577	4.26711	0.021683	0.123267	non-significant	11.0438	12.6917	12.8866	27.2592	41.4828	10.4366
Npm3	-2.81054	3.03738	0.021687	0.123267	non-significant	7.65962	10.0064	9.73221	2.94096	0	0
Zfp598	-1.09061	4.96462	0.0217192	0.123388	non-significant	8.43117	11.1799	10.3747	4.54049	4.79838	2.89731
Gm14288	1.29802	4.06772	0.0217819	0.123681	non-significant	31.7103	21.2137	11.2005	47.3851	75.1149	28.347
Pa2g4	0.914952	5.96448	0.021838	0.123937	non-significant	15.2335	17.1733	17.7402	19.8055	48.9112	16.9616
Gnl3	1.5515	4.31122	0.0219199	0.124339	non-significant	4.18994	7.1891	4.97799	21.0601	20.0306	1.25987
Glce	-1.28923	4.68445	0.0219331	0.124351	non-significant	3.47688	7.4836	6.42072	1.56714	0.66246	3.5
Klhl36	-5.68886	2.29446	0.0220756	0.125052	non-significant	1.71247	1.58954	2.79751	0	0	0
Tmem120a	-1.11022	5.04539	0.0220792	0.125052	non-significant	19.2303	32.858	32.8214	11.9019	5.03117	15.1894
Chuk	-0.946716	6.66957	0.022093	0.125067	non-significant	32.5938	40.4685	25.6811	5.07021	14.6968	24.9583
Ethe1	-1.42735	4.70544	0.0221457	0.125268	non-significant	39.1056	31.7007	16.6097	16.216	10.2822	2.58689
Mcm5	-6.34082	2.5607	0.0221508	0.125268	non-significant	0.3198	1.38527	4.17943	0	0	0
Prrc2b	-0.904953	6.02776	0.0221681	0.125286	non-significant	7.94055	9.82742	7.29224	5.6362	2.25714	3.40721
Mrrf	-1.49064	4.27742	0.0221763	0.125286	non-significant	8.96648	7.56623	11.1855	4.50685	1.42885	2.15689
Pecam1	-1.37213	4.35955	0.0222034	0.125375	non-significant	8.111	7.19166	5.5374	2.51001	2.12206	2.40248
Loxl4	-6.04606	2.53727	0.0222371	0.125485	non-significant	1.55257	0.375944	0.882187	0	0	0
Cdc16	1.16046	3.92403	0.0222452	0.125485	non-significant	3.61467	5.54338	2.0539	7.60314	11.0194	5.19816
Snx29	-2.78908	3.03229	0.0222663	0.12554	non-significant	2.33375	3.56791	2.69113	0	1.20319	0
Abca8b	-0.816904	6.49261	0.0222774	0.12554	non-significant	11.8853	15.1999	12.944	4.1071	5.64249	9.82787
Med13l	-1.42896	4.41357	0.0224052	0.126197	non-significant	2.01262	3.37	1.80509	1.09095	1.03763	0.261055
Wdr55	-2.66243	2.94281	0.022418	0.126205	non-significant	3.60797	6.1026	3.92935	1.66236	0	0
Mmut	0.626416	7.76832	0.0224355	0.126241	non-significant	43.2188	46.6327	37.1765	53.8063	69.1098	50.1807
Sik3	-0.831117	5.8167	0.022484	0.12645	non-significant	8.75165	10.9396	9.14994	3.62907	4.60224	5.78933
Rsl1d1	1.03846	5.08677	0.0225005	0.126479	non-significant	8.97579	12.8367	13.6854	13.7852	36.7119	14.5142
Mtf1	-1.46761	4.43759	0.0225188	0.126519	non-significant	2.5957	4.16435	2.19871	1.66106	0	0.953938
Slc39a13	-5.72825	2.37561	0.0225398	0.126573	non-significant	2.31475	1.71887	1.00837	0	0	0
Rapgef2	1.12143	5.48853	0.0226406	0.127075	non-significant	3.64464	4.29443	3.0993	4.14064	15.3154	2.97244
Ptprj	-0.854469	6.84528	0.022746	0.127543	non-significant	14.7512	21.4975	14.443	7.30578	4.21131	12.0785
Sbno2	-1.49152	4.08056	0.0227467	0.127543	non-significant	6.34334	6.31467	7.20873	2.85914	0	2.73665
Setd5	-1.06054	5.10689	0.0227601	0.127554	non-significant	6.34974	5.54311	5.00127	2.35095	3.47827	1.50015
[truncated: 9,204 more rows]
