# Supplementary material for: Translatomics Probes Into the Role of Lycopene on Improving Hepatic Steatosis Induced by High-Fat Diet
Source: Front Nutr. 2021 Nov 2;8:727785. doi: 10.3389/fnut.2021.727785 (PMC8594419; doi:10.3389/fnut.2021.727785)
Supplement: Supplementary Table 3 — GO biological process of DEGs in Ribo-seq. [file Table_3.XLSX]

## Sheet: out.P
GO ID	Description	out (1164)	All (21250)	pvalue	p.adjust	Genes
GO:0044237	cellular metabolic process	764	10118	3.13354e-37	2.40499e-33	ENSMUSG00000000088;ENSMUSG00000000303;ENSMUSG00000000326;ENSMUSG00000000552;ENSMUSG00000000915;ENSMUSG00000001018;ENSMUSG00000001127;ENSMUSG00000001157;ENSMUSG00000001366;ENSMUSG00000001380;ENSMUSG00000001383;ENSMUSG00000001418;ENSMUSG00000001507;ENSMUSG00000001663;ENSMUSG00000001665;ENSMUSG00000001670;ENSMUSG00000001707;ENSMUSG00000001750;ENSMUSG00000001774;ENSMUSG00000001891;ENSMUSG00000002010;…
GO:0008152	metabolic process	821	11248	1.83623e-36	7.04655e-33	ENSMUSG00000000088;ENSMUSG00000000303;ENSMUSG00000000326;ENSMUSG00000000552;ENSMUSG00000000915;ENSMUSG00000001018;ENSMUSG00000001127;ENSMUSG00000001157;ENSMUSG00000001229;ENSMUSG00000001366;ENSMUSG00000001380;ENSMUSG00000001383;ENSMUSG00000001418;ENSMUSG00000001507;ENSMUSG00000001663;ENSMUSG00000001665;ENSMUSG00000001670;ENSMUSG00000001707;ENSMUSG00000001750;ENSMUSG00000001774;ENSMUSG00000001891;…
GO:0071704	organic substance metabolic process	775	10721	2.18561e-30	5.59151e-27	ENSMUSG00000000088;ENSMUSG00000000303;ENSMUSG00000000326;ENSMUSG00000000552;ENSMUSG00000000915;ENSMUSG00000001018;ENSMUSG00000001127;ENSMUSG00000001157;ENSMUSG00000001229;ENSMUSG00000001366;ENSMUSG00000001380;ENSMUSG00000001383;ENSMUSG00000001418;ENSMUSG00000001507;ENSMUSG00000001663;ENSMUSG00000001665;ENSMUSG00000001670;ENSMUSG00000001707;ENSMUSG00000001750;ENSMUSG00000001774;ENSMUSG00000001891;…
GO:0044238	primary metabolic process	737	10232	7.7451e-27	1.48609e-23	ENSMUSG00000000088;ENSMUSG00000000303;ENSMUSG00000000326;ENSMUSG00000000552;ENSMUSG00000000915;ENSMUSG00000001018;ENSMUSG00000001127;ENSMUSG00000001157;ENSMUSG00000001229;ENSMUSG00000001366;ENSMUSG00000001380;ENSMUSG00000001383;ENSMUSG00000001418;ENSMUSG00000001507;ENSMUSG00000001663;ENSMUSG00000001670;ENSMUSG00000001707;ENSMUSG00000001750;ENSMUSG00000001774;ENSMUSG00000001891;ENSMUSG00000002010;…
GO:0009058	biosynthetic process	461	5668	3.59543e-23	5.51898e-20	ENSMUSG00000000303;ENSMUSG00000000552;ENSMUSG00000001157;ENSMUSG00000001380;ENSMUSG00000001418;ENSMUSG00000001507;ENSMUSG00000001670;ENSMUSG00000001707;ENSMUSG00000002108;ENSMUSG00000002393;ENSMUSG00000002679;ENSMUSG00000002769;ENSMUSG00000003031;ENSMUSG00000003068;ENSMUSG00000003123;ENSMUSG00000003233;ENSMUSG00000003382;ENSMUSG00000003721;ENSMUSG00000003865;ENSMUSG00000003949;ENSMUSG00000004221;…
GO:0006807	nitrogen compound metabolic process	693	9693	8.08414e-23	1.0341e-19	ENSMUSG00000000088;ENSMUSG00000000303;ENSMUSG00000000326;ENSMUSG00000000552;ENSMUSG00000000915;ENSMUSG00000001018;ENSMUSG00000001127;ENSMUSG00000001157;ENSMUSG00000001229;ENSMUSG00000001366;ENSMUSG00000001380;ENSMUSG00000001383;ENSMUSG00000001418;ENSMUSG00000001507;ENSMUSG00000001663;ENSMUSG00000001665;ENSMUSG00000001670;ENSMUSG00000001707;ENSMUSG00000001750;ENSMUSG00000001774;ENSMUSG00000001891;…
GO:1901576	organic substance biosynthetic process	451	5575	5.20213e-22	5.70376e-19	ENSMUSG00000000303;ENSMUSG00000000552;ENSMUSG00000001157;ENSMUSG00000001380;ENSMUSG00000001418;ENSMUSG00000001507;ENSMUSG00000001707;ENSMUSG00000002108;ENSMUSG00000002393;ENSMUSG00000002679;ENSMUSG00000002769;ENSMUSG00000003031;ENSMUSG00000003068;ENSMUSG00000003123;ENSMUSG00000003233;ENSMUSG00000003382;ENSMUSG00000003721;ENSMUSG00000003865;ENSMUSG00000003949;ENSMUSG00000004221;ENSMUSG00000004270;…
GO:0044249	cellular biosynthetic process	443	5475	1.60791e-21	1.54258e-18	ENSMUSG00000000303;ENSMUSG00000000552;ENSMUSG00000001157;ENSMUSG00000001380;ENSMUSG00000001418;ENSMUSG00000001507;ENSMUSG00000001707;ENSMUSG00000002108;ENSMUSG00000002393;ENSMUSG00000002679;ENSMUSG00000003031;ENSMUSG00000003068;ENSMUSG00000003123;ENSMUSG00000003233;ENSMUSG00000003382;ENSMUSG00000003721;ENSMUSG00000003865;ENSMUSG00000003949;ENSMUSG00000004221;ENSMUSG00000004270;ENSMUSG00000004936;…
GO:0044281	small molecule metabolic process	193	1817	6.1829e-20	5.27264e-17	ENSMUSG00000000088;ENSMUSG00000000326;ENSMUSG00000001380;ENSMUSG00000001670;ENSMUSG00000001891;ENSMUSG00000002010;ENSMUSG00000002108;ENSMUSG00000002769;ENSMUSG00000003068;ENSMUSG00000003123;ENSMUSG00000003559;ENSMUSG00000003721;ENSMUSG00000004936;ENSMUSG00000005142;ENSMUSG00000005320;ENSMUSG00000005373;ENSMUSG00000005514;ENSMUSG00000009863;ENSMUSG00000010175;ENSMUSG00000015357;ENSMUSG00000015656;…
GO:0034641	cellular nitrogen compound metabolic process	469	6074	7.72961e-19	5.93248e-16	ENSMUSG00000000088;ENSMUSG00000000303;ENSMUSG00000000326;ENSMUSG00000000552;ENSMUSG00000001157;ENSMUSG00000001380;ENSMUSG00000001383;ENSMUSG00000001418;ENSMUSG00000001507;ENSMUSG00000001663;ENSMUSG00000001665;ENSMUSG00000001707;ENSMUSG00000001891;ENSMUSG00000002010;ENSMUSG00000002108;ENSMUSG00000002393;ENSMUSG00000002477;ENSMUSG00000002679;ENSMUSG00000002769;ENSMUSG00000002814;ENSMUSG00000003031;…
GO:1901564	organonitrogen compound metabolic process	495	6589	1.04893e-17	7.31869e-15	ENSMUSG00000000088;ENSMUSG00000000303;ENSMUSG00000000326;ENSMUSG00000000552;ENSMUSG00000000915;ENSMUSG00000001018;ENSMUSG00000001127;ENSMUSG00000001229;ENSMUSG00000001366;ENSMUSG00000001380;ENSMUSG00000001663;ENSMUSG00000001665;ENSMUSG00000001670;ENSMUSG00000001707;ENSMUSG00000001750;ENSMUSG00000001774;ENSMUSG00000002010;ENSMUSG00000002108;ENSMUSG00000002679;ENSMUSG00000002769;ENSMUSG00000003031;…
GO:0044260	cellular macromolecule metabolic process	555	7800	2.23446e-15	1.42912e-12	ENSMUSG00000000303;ENSMUSG00000000552;ENSMUSG00000000915;ENSMUSG00000001127;ENSMUSG00000001157;ENSMUSG00000001366;ENSMUSG00000001380;ENSMUSG00000001418;ENSMUSG00000001507;ENSMUSG00000001663;ENSMUSG00000001707;ENSMUSG00000001750;ENSMUSG00000001774;ENSMUSG00000001891;ENSMUSG00000002108;ENSMUSG00000002393;ENSMUSG00000002679;ENSMUSG00000002769;ENSMUSG00000002814;ENSMUSG00000003031;ENSMUSG00000003068;…
GO:0044271	cellular nitrogen compound biosynthetic process	356	4525	1.40261e-14	8.28078e-12	ENSMUSG00000000303;ENSMUSG00000000552;ENSMUSG00000001157;ENSMUSG00000001380;ENSMUSG00000001418;ENSMUSG00000001507;ENSMUSG00000001707;ENSMUSG00000002108;ENSMUSG00000002393;ENSMUSG00000002679;ENSMUSG00000003031;ENSMUSG00000003123;ENSMUSG00000003233;ENSMUSG00000003382;ENSMUSG00000003721;ENSMUSG00000003949;ENSMUSG00000004221;ENSMUSG00000004936;ENSMUSG00000004980;ENSMUSG00000005251;ENSMUSG00000005320;…
GO:0034645	cellular macromolecule biosynthetic process	352	4496	4.41381e-14	2.41971e-11	ENSMUSG00000000303;ENSMUSG00000000552;ENSMUSG00000001157;ENSMUSG00000001380;ENSMUSG00000001418;ENSMUSG00000001507;ENSMUSG00000001707;ENSMUSG00000002108;ENSMUSG00000002393;ENSMUSG00000002679;ENSMUSG00000003031;ENSMUSG00000003123;ENSMUSG00000003233;ENSMUSG00000003382;ENSMUSG00000003721;ENSMUSG00000003865;ENSMUSG00000003949;ENSMUSG00000004221;ENSMUSG00000004936;ENSMUSG00000004980;ENSMUSG00000005251;…
GO:1901360	organic cyclic compound metabolic process	426	5712	5.21009e-14	2.66583e-11	ENSMUSG00000000088;ENSMUSG00000000303;ENSMUSG00000000326;ENSMUSG00000001157;ENSMUSG00000001380;ENSMUSG00000001383;ENSMUSG00000001418;ENSMUSG00000001507;ENSMUSG00000001663;ENSMUSG00000001670;ENSMUSG00000001891;ENSMUSG00000002010;ENSMUSG00000002108;ENSMUSG00000002393;ENSMUSG00000002477;ENSMUSG00000002679;ENSMUSG00000002769;ENSMUSG00000002814;ENSMUSG00000003031;ENSMUSG00000003123;ENSMUSG00000003233;…
GO:0009059	macromolecule biosynthetic process	360	4635	6.11203e-14	2.93187e-11	ENSMUSG00000000303;ENSMUSG00000000552;ENSMUSG00000001157;ENSMUSG00000001380;ENSMUSG00000001418;ENSMUSG00000001507;ENSMUSG00000001707;ENSMUSG00000002108;ENSMUSG00000002393;ENSMUSG00000002679;ENSMUSG00000003031;ENSMUSG00000003123;ENSMUSG00000003233;ENSMUSG00000003382;ENSMUSG00000003721;ENSMUSG00000003865;ENSMUSG00000003949;ENSMUSG00000004221;ENSMUSG00000004936;ENSMUSG00000004980;ENSMUSG00000005251;…
GO:0006725	cellular aromatic compound metabolic process	415	5537	6.527e-14	2.94675e-11	ENSMUSG00000000088;ENSMUSG00000000303;ENSMUSG00000000326;ENSMUSG00000001157;ENSMUSG00000001380;ENSMUSG00000001383;ENSMUSG00000001418;ENSMUSG00000001507;ENSMUSG00000001663;ENSMUSG00000001670;ENSMUSG00000001891;ENSMUSG00000002010;ENSMUSG00000002108;ENSMUSG00000002393;ENSMUSG00000002477;ENSMUSG00000002679;ENSMUSG00000002769;ENSMUSG00000002814;ENSMUSG00000003031;ENSMUSG00000003123;ENSMUSG00000003233;…
GO:0043170	macromolecule metabolic process	627	9206	6.95201e-14	2.96426e-11	ENSMUSG00000000303;ENSMUSG00000000552;ENSMUSG00000000915;ENSMUSG00000001018;ENSMUSG00000001127;ENSMUSG00000001157;ENSMUSG00000001229;ENSMUSG00000001366;ENSMUSG00000001380;ENSMUSG00000001383;ENSMUSG00000001418;ENSMUSG00000001507;ENSMUSG00000001663;ENSMUSG00000001707;ENSMUSG00000001750;ENSMUSG00000001774;ENSMUSG00000001891;ENSMUSG00000002108;ENSMUSG00000002393;ENSMUSG00000002477;ENSMUSG00000002679;…
GO:0046483	heterocycle metabolic process	408	5474	3.05743e-13	1.23504e-10	ENSMUSG00000000088;ENSMUSG00000000303;ENSMUSG00000001157;ENSMUSG00000001380;ENSMUSG00000001383;ENSMUSG00000001418;ENSMUSG00000001507;ENSMUSG00000001663;ENSMUSG00000001891;ENSMUSG00000002010;ENSMUSG00000002108;ENSMUSG00000002393;ENSMUSG00000002477;ENSMUSG00000002679;ENSMUSG00000002769;ENSMUSG00000002814;ENSMUSG00000003031;ENSMUSG00000003123;ENSMUSG00000003233;ENSMUSG00000003382;ENSMUSG00000003527;…
GO:1901566	organonitrogen compound biosynthetic process	160	1662	8.18036e-13	3.13921e-10	ENSMUSG00000000552;ENSMUSG00000001380;ENSMUSG00000001707;ENSMUSG00000004936;ENSMUSG00000005373;ENSMUSG00000005899;ENSMUSG00000006731;ENSMUSG00000016252;ENSMUSG00000016554;ENSMUSG00000016833;ENSMUSG00000017664;ENSMUSG00000017721;ENSMUSG00000018858;ENSMUSG00000019710;ENSMUSG00000020051;ENSMUSG00000020300;ENSMUSG00000020346;ENSMUSG00000020457;ENSMUSG00000020572;ENSMUSG00000020929;ENSMUSG00000021116;…
GO:0043436	oxoacid metabolic process	106	954	2.2107e-12	7.96591e-10	ENSMUSG00000000326;ENSMUSG00000001380;ENSMUSG00000001670;ENSMUSG00000002010;ENSMUSG00000002108;ENSMUSG00000002769;ENSMUSG00000003123;ENSMUSG00000003559;ENSMUSG00000003721;ENSMUSG00000005320;ENSMUSG00000005373;ENSMUSG00000005514;ENSMUSG00000009863;ENSMUSG00000010175;ENSMUSG00000015889;ENSMUSG00000020051;ENSMUSG00000020097;ENSMUSG00000020123;ENSMUSG00000020283;ENSMUSG00000020321;ENSMUSG00000020593;…
GO:0006139	nucleobase-containing compound metabolic process	396	5346	2.28339e-12	7.96591e-10	ENSMUSG00000000088;ENSMUSG00000000303;ENSMUSG00000001157;ENSMUSG00000001380;ENSMUSG00000001383;ENSMUSG00000001418;ENSMUSG00000001507;ENSMUSG00000001663;ENSMUSG00000001891;ENSMUSG00000002010;ENSMUSG00000002108;ENSMUSG00000002393;ENSMUSG00000002477;ENSMUSG00000002679;ENSMUSG00000002769;ENSMUSG00000002814;ENSMUSG00000003031;ENSMUSG00000003123;ENSMUSG00000003233;ENSMUSG00000003382;ENSMUSG00000003527;…
GO:0006082	organic acid metabolic process	108	984	2.91693e-12	9.73367e-10	ENSMUSG00000000326;ENSMUSG00000001380;ENSMUSG00000001670;ENSMUSG00000002010;ENSMUSG00000002108;ENSMUSG00000002769;ENSMUSG00000003123;ENSMUSG00000003559;ENSMUSG00000003721;ENSMUSG00000005320;ENSMUSG00000005373;ENSMUSG00000005514;ENSMUSG00000009863;ENSMUSG00000010175;ENSMUSG00000015889;ENSMUSG00000020051;ENSMUSG00000020097;ENSMUSG00000020123;ENSMUSG00000020283;ENSMUSG00000020321;ENSMUSG00000020593;…
GO:0044248	cellular catabolic process	181	1991	3.31736e-12	1.03086e-09	ENSMUSG00000000326;ENSMUSG00000001018;ENSMUSG00000001127;ENSMUSG00000001366;ENSMUSG00000001670;ENSMUSG00000001750;ENSMUSG00000003068;ENSMUSG00000003123;ENSMUSG00000004221;ENSMUSG00000004936;ENSMUSG00000005373;ENSMUSG00000005514;ENSMUSG00000005899;ENSMUSG00000006611;ENSMUSG00000007038;ENSMUSG00000007836;ENSMUSG00000008348;ENSMUSG00000013622;ENSMUSG00000013858;ENSMUSG00000015357;ENSMUSG00000015656;…
GO:0009056	catabolic process	199	2254	3.35786e-12	1.03086e-09	ENSMUSG00000000303;ENSMUSG00000000326;ENSMUSG00000001018;ENSMUSG00000001127;ENSMUSG00000001366;ENSMUSG00000001670;ENSMUSG00000001750;ENSMUSG00000003031;ENSMUSG00000003068;ENSMUSG00000003123;ENSMUSG00000004221;ENSMUSG00000004936;ENSMUSG00000005373;ENSMUSG00000005514;ENSMUSG00000005899;ENSMUSG00000006611;ENSMUSG00000007038;ENSMUSG00000007836;ENSMUSG00000008348;ENSMUSG00000009646;ENSMUSG00000013622;…
GO:0010467	gene expression	386	5198	3.72529e-12	1.09968e-09	ENSMUSG00000000303;ENSMUSG00000000552;ENSMUSG00000001018;ENSMUSG00000001157;ENSMUSG00000001380;ENSMUSG00000001383;ENSMUSG00000001418;ENSMUSG00000001507;ENSMUSG00000001707;ENSMUSG00000001750;ENSMUSG00000002108;ENSMUSG00000002393;ENSMUSG00000002477;ENSMUSG00000002679;ENSMUSG00000003031;ENSMUSG00000003123;ENSMUSG00000003233;ENSMUSG00000003382;ENSMUSG00000003527;ENSMUSG00000003721;ENSMUSG00000003949;…
GO:1901700	response to oxygen-containing compound	161	1709	3.98993e-12	1.13417e-09	ENSMUSG00000000303;ENSMUSG00000000326;ENSMUSG00000001663;ENSMUSG00000002108;ENSMUSG00000003031;ENSMUSG00000003099;ENSMUSG00000003721;ENSMUSG00000005373;ENSMUSG00000005514;ENSMUSG00000006476;ENSMUSG00000006740;ENSMUSG00000007617;ENSMUSG00000007836;ENSMUSG00000009681;ENSMUSG00000015605;ENSMUSG00000016024;ENSMUSG00000016528;ENSMUSG00000018893;ENSMUSG00000018909;ENSMUSG00000019461;ENSMUSG00000020123;…
GO:0019637	organophosphate metabolic process	108	991	4.53876e-12	1.24411e-09	ENSMUSG00000000088;ENSMUSG00000001891;ENSMUSG00000002010;ENSMUSG00000004270;ENSMUSG00000004936;ENSMUSG00000005373;ENSMUSG00000005899;ENSMUSG00000009646;ENSMUSG00000015357;ENSMUSG00000015656;ENSMUSG00000016252;ENSMUSG00000017721;ENSMUSG00000018547;ENSMUSG00000020022;ENSMUSG00000020267;ENSMUSG00000020321;ENSMUSG00000020572;ENSMUSG00000021054;ENSMUSG00000021518;ENSMUSG00000021987;ENSMUSG00000022551;…
GO:0048523	negative regulation of cellular process	359	4779	7.5468e-12	1.9973e-09	ENSMUSG00000000303;ENSMUSG00000000326;ENSMUSG00000000552;ENSMUSG00000000915;ENSMUSG00000001018;ENSMUSG00000001127;ENSMUSG00000001507;ENSMUSG00000001707;ENSMUSG00000001774;ENSMUSG00000002108;ENSMUSG00000002289;ENSMUSG00000002393;ENSMUSG00000003031;ENSMUSG00000003068;ENSMUSG00000003099;ENSMUSG00000003382;ENSMUSG00000003721;ENSMUSG00000004221;ENSMUSG00000004936;ENSMUSG00000004980;ENSMUSG00000005373;…
GO:0019752	carboxylic acid metabolic process	101	913	9.83715e-12	2.51667e-09	ENSMUSG00000000326;ENSMUSG00000001380;ENSMUSG00000001670;ENSMUSG00000002010;ENSMUSG00000002108;ENSMUSG00000002769;ENSMUSG00000003123;ENSMUSG00000003559;ENSMUSG00000003721;ENSMUSG00000005320;ENSMUSG00000005373;ENSMUSG00000005514;ENSMUSG00000009863;ENSMUSG00000010175;ENSMUSG00000015889;ENSMUSG00000020051;ENSMUSG00000020097;ENSMUSG00000020123;ENSMUSG00000020283;ENSMUSG00000020321;ENSMUSG00000020593;…
GO:0048519	negative regulation of biological process	390	5319	1.66406e-11	4.1199e-09	ENSMUSG00000000303;ENSMUSG00000000326;ENSMUSG00000000552;ENSMUSG00000000915;ENSMUSG00000001018;ENSMUSG00000001127;ENSMUSG00000001507;ENSMUSG00000001707;ENSMUSG00000001774;ENSMUSG00000002010;ENSMUSG00000002108;ENSMUSG00000002289;ENSMUSG00000002393;ENSMUSG00000003031;ENSMUSG00000003068;ENSMUSG00000003099;ENSMUSG00000003382;ENSMUSG00000003721;ENSMUSG00000004221;ENSMUSG00000004936;ENSMUSG00000004980;…
GO:0010033	response to organic substance	260	3239	2.8434e-11	6.81972e-09	ENSMUSG00000000303;ENSMUSG00000000326;ENSMUSG00000001507;ENSMUSG00000001663;ENSMUSG00000001670;ENSMUSG00000001707;ENSMUSG00000001750;ENSMUSG00000002108;ENSMUSG00000002393;ENSMUSG00000002897;ENSMUSG00000003031;ENSMUSG00000003068;ENSMUSG00000003099;ENSMUSG00000003382;ENSMUSG00000003721;ENSMUSG00000004936;ENSMUSG00000005320;ENSMUSG00000005373;ENSMUSG00000005514;ENSMUSG00000005899;ENSMUSG00000006476;…
GO:0044267	cellular protein metabolic process	363	4894	2.98932e-11	6.95244e-09	ENSMUSG00000000552;ENSMUSG00000000915;ENSMUSG00000001127;ENSMUSG00000001366;ENSMUSG00000001380;ENSMUSG00000001707;ENSMUSG00000001750;ENSMUSG00000001774;ENSMUSG00000002108;ENSMUSG00000002679;ENSMUSG00000003031;ENSMUSG00000003068;ENSMUSG00000003099;ENSMUSG00000003233;ENSMUSG00000003948;ENSMUSG00000004221;ENSMUSG00000004936;ENSMUSG00000005142;ENSMUSG00000005251;ENSMUSG00000005320;ENSMUSG00000005373;…
GO:0043603	cellular amide metabolic process	107	1010	3.20185e-11	7.22771e-09	ENSMUSG00000000552;ENSMUSG00000001380;ENSMUSG00000001663;ENSMUSG00000001665;ENSMUSG00000001707;ENSMUSG00000005899;ENSMUSG00000006731;ENSMUSG00000007038;ENSMUSG00000015656;ENSMUSG00000015750;ENSMUSG00000015889;ENSMUSG00000016554;ENSMUSG00000016833;ENSMUSG00000018858;ENSMUSG00000019188;ENSMUSG00000019710;ENSMUSG00000020097;ENSMUSG00000020300;ENSMUSG00000020457;ENSMUSG00000020580;ENSMUSG00000020929;…
GO:0006629	lipid metabolic process	126	1267	3.6355e-11	7.97213e-09	ENSMUSG00000000326;ENSMUSG00000002108;ENSMUSG00000002289;ENSMUSG00000003123;ENSMUSG00000003721;ENSMUSG00000004270;ENSMUSG00000005320;ENSMUSG00000005373;ENSMUSG00000005514;ENSMUSG00000005899;ENSMUSG00000006731;ENSMUSG00000007038;ENSMUSG00000009646;ENSMUSG00000010175;ENSMUSG00000015889;ENSMUSG00000017721;ENSMUSG00000018547;ENSMUSG00000020097;ENSMUSG00000020123;ENSMUSG00000020283;ENSMUSG00000020593;…
GO:0071702	organic substance transport	213	2533	4.98693e-11	1.06319e-08	ENSMUSG00000000131;ENSMUSG00000000303;ENSMUSG00000001018;ENSMUSG00000001436;ENSMUSG00000001750;ENSMUSG00000002108;ENSMUSG00000002346;ENSMUSG00000002733;ENSMUSG00000002897;ENSMUSG00000004771;ENSMUSG00000004980;ENSMUSG00000006611;ENSMUSG00000006740;ENSMUSG00000007476;ENSMUSG00000009646;ENSMUSG00000009681;ENSMUSG00000015291;ENSMUSG00000015656;ENSMUSG00000016024;ENSMUSG00000017664;ENSMUSG00000017978;…
GO:0006796	phosphate-containing compound metabolic process	250	3102	5.25156e-11	1.08934e-08	ENSMUSG00000000088;ENSMUSG00000001127;ENSMUSG00000001774;ENSMUSG00000001891;ENSMUSG00000002010;ENSMUSG00000003031;ENSMUSG00000003068;ENSMUSG00000003099;ENSMUSG00000003233;ENSMUSG00000003948;ENSMUSG00000004221;ENSMUSG00000004270;ENSMUSG00000004936;ENSMUSG00000005251;ENSMUSG00000005320;ENSMUSG00000005373;ENSMUSG00000005899;ENSMUSG00000006476;ENSMUSG00000006611;ENSMUSG00000009646;ENSMUSG00000009681;…
GO:0006793	phosphorus metabolic process	251	3124	6.48831e-11	1.31047e-08	ENSMUSG00000000088;ENSMUSG00000001127;ENSMUSG00000001774;ENSMUSG00000001891;ENSMUSG00000002010;ENSMUSG00000003031;ENSMUSG00000003068;ENSMUSG00000003099;ENSMUSG00000003233;ENSMUSG00000003948;ENSMUSG00000004221;ENSMUSG00000004270;ENSMUSG00000004936;ENSMUSG00000005251;ENSMUSG00000005320;ENSMUSG00000005373;ENSMUSG00000005899;ENSMUSG00000006476;ENSMUSG00000006611;ENSMUSG00000009646;ENSMUSG00000009681;…
GO:0055086	nucleobase-containing small molecule metabolic process	79	671	1.05251e-10	2.05918e-08	ENSMUSG00000000088;ENSMUSG00000001891;ENSMUSG00000002010;ENSMUSG00000002769;ENSMUSG00000004936;ENSMUSG00000005373;ENSMUSG00000015357;ENSMUSG00000015656;ENSMUSG00000016252;ENSMUSG00000020022;ENSMUSG00000020267;ENSMUSG00000020321;ENSMUSG00000020346;ENSMUSG00000020572;ENSMUSG00000022551;ENSMUSG00000022615;ENSMUSG00000022711;ENSMUSG00000022789;ENSMUSG00000022890;ENSMUSG00000022956;ENSMUSG00000024507;…
GO:0006810	transport	336	4498	1.07319e-10	2.05918e-08	ENSMUSG00000000088;ENSMUSG00000000131;ENSMUSG00000000303;ENSMUSG00000000326;ENSMUSG00000000915;ENSMUSG00000001018;ENSMUSG00000001436;ENSMUSG00000001750;ENSMUSG00000002043;ENSMUSG00000002108;ENSMUSG00000002346;ENSMUSG00000002733;ENSMUSG00000002897;ENSMUSG00000003031;ENSMUSG00000004317;ENSMUSG00000004771;ENSMUSG00000004936;ENSMUSG00000004980;ENSMUSG00000006611;ENSMUSG00000006740;ENSMUSG00000007476;…
GO:0019222	regulation of metabolic process	449	6395	1.29589e-10	2.42584e-08	ENSMUSG00000000303;ENSMUSG00000000326;ENSMUSG00000000552;ENSMUSG00000000915;ENSMUSG00000001127;ENSMUSG00000001157;ENSMUSG00000001418;ENSMUSG00000001507;ENSMUSG00000001750;ENSMUSG00000001774;ENSMUSG00000002108;ENSMUSG00000002289;ENSMUSG00000002393;ENSMUSG00000002679;ENSMUSG00000002769;ENSMUSG00000003031;ENSMUSG00000003068;ENSMUSG00000003099;ENSMUSG00000003233;ENSMUSG00000003382;ENSMUSG00000003721;…
GO:0044255	cellular lipid metabolic process	101	957	1.47421e-10	2.69395e-08	ENSMUSG00000002108;ENSMUSG00000003123;ENSMUSG00000003721;ENSMUSG00000004270;ENSMUSG00000005373;ENSMUSG00000005514;ENSMUSG00000005899;ENSMUSG00000006731;ENSMUSG00000007038;ENSMUSG00000009646;ENSMUSG00000015889;ENSMUSG00000017721;ENSMUSG00000018547;ENSMUSG00000020097;ENSMUSG00000020123;ENSMUSG00000020283;ENSMUSG00000020593;ENSMUSG00000021054;ENSMUSG00000021417;ENSMUSG00000021518;ENSMUSG00000021987;…
GO:0031328	positive regulation of cellular biosynthetic process	171	1937	1.54611e-10	2.75963e-08	ENSMUSG00000000303;ENSMUSG00000001418;ENSMUSG00000002108;ENSMUSG00000002679;ENSMUSG00000003068;ENSMUSG00000003233;ENSMUSG00000003721;ENSMUSG00000003949;ENSMUSG00000004221;ENSMUSG00000004936;ENSMUSG00000004980;ENSMUSG00000005320;ENSMUSG00000005373;ENSMUSG00000005514;ENSMUSG00000005774;ENSMUSG00000006050;ENSMUSG00000007739;ENSMUSG00000007817;ENSMUSG00000007880;ENSMUSG00000010175;ENSMUSG00000013833;…
GO:0051234	establishment of localization	342	4625	2.33634e-10	4.07532e-08	ENSMUSG00000000088;ENSMUSG00000000131;ENSMUSG00000000303;ENSMUSG00000000326;ENSMUSG00000000915;ENSMUSG00000001018;ENSMUSG00000001436;ENSMUSG00000001750;ENSMUSG00000002043;ENSMUSG00000002108;ENSMUSG00000002346;ENSMUSG00000002733;ENSMUSG00000002897;ENSMUSG00000003031;ENSMUSG00000004221;ENSMUSG00000004317;ENSMUSG00000004771;ENSMUSG00000004936;ENSMUSG00000004980;ENSMUSG00000006611;ENSMUSG00000006740;…
GO:0009891	positive regulation of biosynthetic process	173	1980	2.66075e-10	4.53806e-08	ENSMUSG00000000303;ENSMUSG00000001418;ENSMUSG00000002108;ENSMUSG00000002679;ENSMUSG00000003068;ENSMUSG00000003233;ENSMUSG00000003721;ENSMUSG00000003949;ENSMUSG00000004221;ENSMUSG00000004936;ENSMUSG00000004980;ENSMUSG00000005320;ENSMUSG00000005373;ENSMUSG00000005514;ENSMUSG00000005774;ENSMUSG00000006050;ENSMUSG00000007739;ENSMUSG00000007817;ENSMUSG00000007880;ENSMUSG00000010175;ENSMUSG00000013833;…
GO:1901135	carbohydrate derivative metabolic process	107	1051	3.29725e-10	5.50138e-08	ENSMUSG00000000088;ENSMUSG00000001891;ENSMUSG00000002769;ENSMUSG00000004936;ENSMUSG00000005142;ENSMUSG00000005373;ENSMUSG00000006731;ENSMUSG00000007038;ENSMUSG00000015357;ENSMUSG00000015656;ENSMUSG00000016252;ENSMUSG00000017664;ENSMUSG00000017721;ENSMUSG00000020022;ENSMUSG00000020267;ENSMUSG00000020346;ENSMUSG00000021188;ENSMUSG00000021922;ENSMUSG00000022551;ENSMUSG00000022615;ENSMUSG00000022711;…
GO:0010557	positive regulation of macromolecule biosynthetic process	162	1831	4.35934e-10	7.11871e-08	ENSMUSG00000000303;ENSMUSG00000001418;ENSMUSG00000002108;ENSMUSG00000002679;ENSMUSG00000003233;ENSMUSG00000003721;ENSMUSG00000003949;ENSMUSG00000004221;ENSMUSG00000004936;ENSMUSG00000004980;ENSMUSG00000005320;ENSMUSG00000005373;ENSMUSG00000005774;ENSMUSG00000006050;ENSMUSG00000007739;ENSMUSG00000007817;ENSMUSG00000007880;ENSMUSG00000010175;ENSMUSG00000013833;ENSMUSG00000015605;ENSMUSG00000016024;…
GO:0009719	response to endogenous stimulus	146	1602	4.8775e-10	7.79893e-08	ENSMUSG00000000303;ENSMUSG00000001507;ENSMUSG00000001663;ENSMUSG00000001670;ENSMUSG00000002108;ENSMUSG00000002393;ENSMUSG00000003031;ENSMUSG00000003068;ENSMUSG00000003099;ENSMUSG00000003721;ENSMUSG00000004936;ENSMUSG00000005320;ENSMUSG00000005514;ENSMUSG00000006476;ENSMUSG00000006611;ENSMUSG00000007880;ENSMUSG00000015605;ENSMUSG00000015653;ENSMUSG00000016942;ENSMUSG00000018893;ENSMUSG00000019428;…
GO:0010628	positive regulation of gene expression	170	1952	5.02257e-10	7.86699e-08	ENSMUSG00000000303;ENSMUSG00000001418;ENSMUSG00000001507;ENSMUSG00000002108;ENSMUSG00000002679;ENSMUSG00000003233;ENSMUSG00000003721;ENSMUSG00000003949;ENSMUSG00000004221;ENSMUSG00000004936;ENSMUSG00000005320;ENSMUSG00000005373;ENSMUSG00000005774;ENSMUSG00000006050;ENSMUSG00000006611;ENSMUSG00000007817;ENSMUSG00000007836;ENSMUSG00000007880;ENSMUSG00000010175;ENSMUSG00000013833;ENSMUSG00000015605;…
GO:0033036	macromolecule localization	231	2883	6.22811e-10	9.56015e-08	ENSMUSG00000000131;ENSMUSG00000000303;ENSMUSG00000000552;ENSMUSG00000001018;ENSMUSG00000001507;ENSMUSG00000001750;ENSMUSG00000002108;ENSMUSG00000002733;ENSMUSG00000002897;ENSMUSG00000003068;ENSMUSG00000003233;ENSMUSG00000003948;ENSMUSG00000004771;ENSMUSG00000004936;ENSMUSG00000004980;ENSMUSG00000006611;ENSMUSG00000006731;ENSMUSG00000006740;ENSMUSG00000007617;ENSMUSG00000007739;ENSMUSG00000009646;…
GO:0009893	positive regulation of metabolic process	272	3533	7.21269e-10	1.08544e-07	ENSMUSG00000000303;ENSMUSG00000000326;ENSMUSG00000000915;ENSMUSG00000001127;ENSMUSG00000001418;ENSMUSG00000001507;ENSMUSG00000002108;ENSMUSG00000002289;ENSMUSG00000002679;ENSMUSG00000003031;ENSMUSG00000003068;ENSMUSG00000003233;ENSMUSG00000003721;ENSMUSG00000003948;ENSMUSG00000003949;ENSMUSG00000004221;ENSMUSG00000004936;ENSMUSG00000004980;ENSMUSG00000005320;ENSMUSG00000005373;ENSMUSG00000005514;…
GO:0043933	protein-containing complex subunit organization	170	1966	8.62569e-10	1.27312e-07	ENSMUSG00000000759;ENSMUSG00000000915;ENSMUSG00000001018;ENSMUSG00000002289;ENSMUSG00000002416;ENSMUSG00000002477;ENSMUSG00000002679;ENSMUSG00000002769;ENSMUSG00000003031;ENSMUSG00000003068;ENSMUSG00000003099;ENSMUSG00000004098;ENSMUSG00000004936;ENSMUSG00000006740;ENSMUSG00000007476;ENSMUSG00000007617;ENSMUSG00000007880;ENSMUSG00000015605;ENSMUSG00000015656;ENSMUSG00000016427;ENSMUSG00000016554;…
GO:0009987	cellular process	988	16586	1.08797e-09	1.5489e-07	ENSMUSG00000000088;ENSMUSG00000000303;ENSMUSG00000000326;ENSMUSG00000000552;ENSMUSG00000000759;ENSMUSG00000000915;ENSMUSG00000001018;ENSMUSG00000001127;ENSMUSG00000001157;ENSMUSG00000001366;ENSMUSG00000001380;ENSMUSG00000001383;ENSMUSG00000001418;ENSMUSG00000001507;ENSMUSG00000001663;ENSMUSG00000001665;ENSMUSG00000001670;ENSMUSG00000001707;ENSMUSG00000001750;ENSMUSG00000001774;ENSMUSG00000001891;…
GO:0006790	sulfur compound metabolic process	43	282	1.08978e-09	1.5489e-07	ENSMUSG00000000326;ENSMUSG00000001663;ENSMUSG00000001665;ENSMUSG00000002769;ENSMUSG00000024359;ENSMUSG00000024507;ENSMUSG00000024899;ENSMUSG00000025159;ENSMUSG00000025934;ENSMUSG00000025950;ENSMUSG00000025991;ENSMUSG00000026568;ENSMUSG00000028011;ENSMUSG00000028672;ENSMUSG00000029009;ENSMUSG00000029269;ENSMUSG00000029273;ENSMUSG00000031068;ENSMUSG00000031278;ENSMUSG00000031378;ENSMUSG00000031545;…
GO:1901575	organic substance catabolic process	162	1874	2.35804e-09	3.23232e-07	ENSMUSG00000000303;ENSMUSG00000000326;ENSMUSG00000001127;ENSMUSG00000001366;ENSMUSG00000001670;ENSMUSG00000001750;ENSMUSG00000003031;ENSMUSG00000003123;ENSMUSG00000005373;ENSMUSG00000005899;ENSMUSG00000006611;ENSMUSG00000007038;ENSMUSG00000007836;ENSMUSG00000008348;ENSMUSG00000009646;ENSMUSG00000013622;ENSMUSG00000013858;ENSMUSG00000015357;ENSMUSG00000015656;ENSMUSG00000015889;ENSMUSG00000016018;…
GO:0031325	positive regulation of cellular metabolic process	252	3256	2.35844e-09	3.23232e-07	ENSMUSG00000000303;ENSMUSG00000000326;ENSMUSG00000000915;ENSMUSG00000001127;ENSMUSG00000001418;ENSMUSG00000002108;ENSMUSG00000002679;ENSMUSG00000003031;ENSMUSG00000003068;ENSMUSG00000003233;ENSMUSG00000003721;ENSMUSG00000003948;ENSMUSG00000003949;ENSMUSG00000004221;ENSMUSG00000004936;ENSMUSG00000004980;ENSMUSG00000005320;ENSMUSG00000005373;ENSMUSG00000005514;ENSMUSG00000005774;ENSMUSG00000006050;…
GO:0006631	fatty acid metabolic process	51	379	2.78527e-09	3.75034e-07	ENSMUSG00000002108;ENSMUSG00000003123;ENSMUSG00000003721;ENSMUSG00000005373;ENSMUSG00000005514;ENSMUSG00000020097;ENSMUSG00000020123;ENSMUSG00000020283;ENSMUSG00000020593;ENSMUSG00000021417;ENSMUSG00000023057;ENSMUSG00000024052;ENSMUSG00000024132;ENSMUSG00000024164;ENSMUSG00000024507;ENSMUSG00000024646;ENSMUSG00000026003;ENSMUSG00000026435;ENSMUSG00000026664;ENSMUSG00000027261;ENSMUSG00000027513;…
GO:0045893	positive regulation of transcription, DNA-templated	136	1500	2.88719e-09	3.82055e-07	ENSMUSG00000000303;ENSMUSG00000001418;ENSMUSG00000002108;ENSMUSG00000002679;ENSMUSG00000003233;ENSMUSG00000003721;ENSMUSG00000003949;ENSMUSG00000004221;ENSMUSG00000004936;ENSMUSG00000005373;ENSMUSG00000005774;ENSMUSG00000006050;ENSMUSG00000007817;ENSMUSG00000007880;ENSMUSG00000010175;ENSMUSG00000013833;ENSMUSG00000015605;ENSMUSG00000016942;ENSMUSG00000017801;ENSMUSG00000018909;ENSMUSG00000020472;…
GO:0065003	protein-containing complex assembly	153	1748	3.03394e-09	3.92331e-07	ENSMUSG00000000759;ENSMUSG00000000915;ENSMUSG00000002289;ENSMUSG00000002416;ENSMUSG00000002477;ENSMUSG00000002679;ENSMUSG00000002769;ENSMUSG00000003031;ENSMUSG00000003068;ENSMUSG00000003099;ENSMUSG00000004936;ENSMUSG00000007476;ENSMUSG00000007617;ENSMUSG00000015605;ENSMUSG00000016427;ENSMUSG00000016554;ENSMUSG00000017978;ENSMUSG00000020315;ENSMUSG00000020457;ENSMUSG00000020536;ENSMUSG00000020708;…
GO:0071840	cellular component organization or biogenesis	428	6173	3.06709e-09	3.92331e-07	ENSMUSG00000000303;ENSMUSG00000000552;ENSMUSG00000000759;ENSMUSG00000000915;ENSMUSG00000001018;ENSMUSG00000001507;ENSMUSG00000001750;ENSMUSG00000001774;ENSMUSG00000002043;ENSMUSG00000002108;ENSMUSG00000002289;ENSMUSG00000002416;ENSMUSG00000002477;ENSMUSG00000002679;ENSMUSG00000002733;ENSMUSG00000002769;ENSMUSG00000002814;ENSMUSG00000003031;ENSMUSG00000003068;ENSMUSG00000003099;ENSMUSG00000003233;…
GO:0009725	response to hormone	100	1000	3.36417e-09	4.20293e-07	ENSMUSG00000001507;ENSMUSG00000001663;ENSMUSG00000001670;ENSMUSG00000002108;ENSMUSG00000002393;ENSMUSG00000003031;ENSMUSG00000003099;ENSMUSG00000003721;ENSMUSG00000004936;ENSMUSG00000005514;ENSMUSG00000006476;ENSMUSG00000007880;ENSMUSG00000015605;ENSMUSG00000015653;ENSMUSG00000018893;ENSMUSG00000020123;ENSMUSG00000020580;ENSMUSG00000020593;ENSMUSG00000020647;ENSMUSG00000020661;ENSMUSG00000021127;…
GO:1901701	cellular response to oxygen-containing compound	110	1137	3.3952e-09	4.20293e-07	ENSMUSG00000000303;ENSMUSG00000002108;ENSMUSG00000003099;ENSMUSG00000005373;ENSMUSG00000005514;ENSMUSG00000006476;ENSMUSG00000006740;ENSMUSG00000009681;ENSMUSG00000015605;ENSMUSG00000016024;ENSMUSG00000018909;ENSMUSG00000019461;ENSMUSG00000020123;ENSMUSG00000020300;ENSMUSG00000020572;ENSMUSG00000020580;ENSMUSG00000020593;ENSMUSG00000020661;ENSMUSG00000020715;ENSMUSG00000021127;ENSMUSG00000021134;…
GO:0080090	regulation of primary metabolic process	403	5776	5.84256e-09	7.11772e-07	ENSMUSG00000000303;ENSMUSG00000000326;ENSMUSG00000000552;ENSMUSG00000000915;ENSMUSG00000001127;ENSMUSG00000001157;ENSMUSG00000001418;ENSMUSG00000001507;ENSMUSG00000001774;ENSMUSG00000002108;ENSMUSG00000002289;ENSMUSG00000002393;ENSMUSG00000002679;ENSMUSG00000002769;ENSMUSG00000003031;ENSMUSG00000003068;ENSMUSG00000003099;ENSMUSG00000003233;ENSMUSG00000003382;ENSMUSG00000003721;ENSMUSG00000003948;…
GO:0031323	regulation of cellular metabolic process	411	5914	6.1101e-09	7.32735e-07	ENSMUSG00000000303;ENSMUSG00000000326;ENSMUSG00000000552;ENSMUSG00000000915;ENSMUSG00000001127;ENSMUSG00000001157;ENSMUSG00000001418;ENSMUSG00000001507;ENSMUSG00000001774;ENSMUSG00000002108;ENSMUSG00000002393;ENSMUSG00000002679;ENSMUSG00000002769;ENSMUSG00000003031;ENSMUSG00000003068;ENSMUSG00000003099;ENSMUSG00000003233;ENSMUSG00000003382;ENSMUSG00000003721;ENSMUSG00000003948;ENSMUSG00000003949;…
GO:0009889	regulation of biosynthetic process	296	4000	6.52766e-09	7.59674e-07	ENSMUSG00000000303;ENSMUSG00000000552;ENSMUSG00000001157;ENSMUSG00000001418;ENSMUSG00000001507;ENSMUSG00000002108;ENSMUSG00000002393;ENSMUSG00000002679;ENSMUSG00000002769;ENSMUSG00000003031;ENSMUSG00000003068;ENSMUSG00000003233;ENSMUSG00000003382;ENSMUSG00000003721;ENSMUSG00000003949;ENSMUSG00000004221;ENSMUSG00000004936;ENSMUSG00000004980;ENSMUSG00000005251;ENSMUSG00000005320;ENSMUSG00000005373;…
GO:0009259	ribonucleotide metabolic process	56	447	6.5327e-09	7.59674e-07	ENSMUSG00000000088;ENSMUSG00000004936;ENSMUSG00000005373;ENSMUSG00000015357;ENSMUSG00000015656;ENSMUSG00000016252;ENSMUSG00000020022;ENSMUSG00000020267;ENSMUSG00000022551;ENSMUSG00000022789;ENSMUSG00000022890;ENSMUSG00000022956;ENSMUSG00000024507;ENSMUSG00000024899;ENSMUSG00000025630;ENSMUSG00000025781;ENSMUSG00000026260;ENSMUSG00000026568;ENSMUSG00000026839;ENSMUSG00000027108;ENSMUSG00000027823;…
GO:0006753	nucleoside phosphate metabolic process	68	594	6.90173e-09	7.90609e-07	ENSMUSG00000000088;ENSMUSG00000002010;ENSMUSG00000004936;ENSMUSG00000005373;ENSMUSG00000015357;ENSMUSG00000015656;ENSMUSG00000016252;ENSMUSG00000020022;ENSMUSG00000020267;ENSMUSG00000020321;ENSMUSG00000020572;ENSMUSG00000022551;ENSMUSG00000022789;ENSMUSG00000022890;ENSMUSG00000022956;ENSMUSG00000024507;ENSMUSG00000024899;ENSMUSG00000025574;ENSMUSG00000025630;ENSMUSG00000025781;ENSMUSG00000025950;…
GO:0051254	positive regulation of RNA metabolic process	146	1667	7.06511e-09	7.97422e-07	ENSMUSG00000000303;ENSMUSG00000001418;ENSMUSG00000002108;ENSMUSG00000002679;ENSMUSG00000003233;ENSMUSG00000003721;ENSMUSG00000003949;ENSMUSG00000004221;ENSMUSG00000004936;ENSMUSG00000005373;ENSMUSG00000005774;ENSMUSG00000006050;ENSMUSG00000007817;ENSMUSG00000007880;ENSMUSG00000010175;ENSMUSG00000013833;ENSMUSG00000015605;ENSMUSG00000015656;ENSMUSG00000016942;ENSMUSG00000017801;ENSMUSG00000018849;…
GO:1901362	organic cyclic compound biosynthetic process	298	4037	7.31521e-09	8.13684e-07	ENSMUSG00000000303;ENSMUSG00000001157;ENSMUSG00000001418;ENSMUSG00000001507;ENSMUSG00000002108;ENSMUSG00000002393;ENSMUSG00000002679;ENSMUSG00000003031;ENSMUSG00000003123;ENSMUSG00000003233;ENSMUSG00000003382;ENSMUSG00000003721;ENSMUSG00000003949;ENSMUSG00000004221;ENSMUSG00000004936;ENSMUSG00000004980;ENSMUSG00000005251;ENSMUSG00000005320;ENSMUSG00000005373;ENSMUSG00000005442;ENSMUSG00000005514;…
GO:1903508	positive regulation of nucleic acid-templated transcription	139	1571	9.02335e-09	9.78843e-07	ENSMUSG00000000303;ENSMUSG00000001418;ENSMUSG00000002108;ENSMUSG00000002679;ENSMUSG00000003233;ENSMUSG00000003721;ENSMUSG00000003949;ENSMUSG00000004221;ENSMUSG00000004936;ENSMUSG00000005373;ENSMUSG00000005774;ENSMUSG00000006050;ENSMUSG00000007817;ENSMUSG00000007880;ENSMUSG00000010175;ENSMUSG00000013833;ENSMUSG00000015605;ENSMUSG00000016942;ENSMUSG00000017801;ENSMUSG00000018849;ENSMUSG00000018909;…
GO:0032787	monocarboxylic acid metabolic process	66	573	9.05509e-09	9.78843e-07	ENSMUSG00000002108;ENSMUSG00000003123;ENSMUSG00000003559;ENSMUSG00000003721;ENSMUSG00000005320;ENSMUSG00000005373;ENSMUSG00000005514;ENSMUSG00000010175;ENSMUSG00000020097;ENSMUSG00000020123;ENSMUSG00000020283;ENSMUSG00000020593;ENSMUSG00000020774;ENSMUSG00000021417;ENSMUSG00000023057;ENSMUSG00000024052;ENSMUSG00000024132;ENSMUSG00000024164;ENSMUSG00000024507;ENSMUSG00000024646;ENSMUSG00000025950;…
GO:0009117	nucleotide metabolic process	67	586	9.38506e-09	9.87413e-07	ENSMUSG00000000088;ENSMUSG00000002010;ENSMUSG00000004936;ENSMUSG00000005373;ENSMUSG00000015357;ENSMUSG00000015656;ENSMUSG00000016252;ENSMUSG00000020022;ENSMUSG00000020267;ENSMUSG00000020321;ENSMUSG00000020572;ENSMUSG00000022551;ENSMUSG00000022789;ENSMUSG00000022890;ENSMUSG00000022956;ENSMUSG00000024507;ENSMUSG00000024899;ENSMUSG00000025630;ENSMUSG00000025781;ENSMUSG00000025950;ENSMUSG00000026260;…
GO:1902680	positive regulation of RNA biosynthetic process	139	1572	9.39168e-09	9.87413e-07	ENSMUSG00000000303;ENSMUSG00000001418;ENSMUSG00000002108;ENSMUSG00000002679;ENSMUSG00000003233;ENSMUSG00000003721;ENSMUSG00000003949;ENSMUSG00000004221;ENSMUSG00000004936;ENSMUSG00000005373;ENSMUSG00000005774;ENSMUSG00000006050;ENSMUSG00000007817;ENSMUSG00000007880;ENSMUSG00000010175;ENSMUSG00000013833;ENSMUSG00000015605;ENSMUSG00000016942;ENSMUSG00000017801;ENSMUSG00000018849;ENSMUSG00000018909;…
GO:0016043	cellular component organization	415	6013	1.20027e-08	1.23207e-06	ENSMUSG00000000303;ENSMUSG00000000552;ENSMUSG00000000759;ENSMUSG00000000915;ENSMUSG00000001018;ENSMUSG00000001507;ENSMUSG00000001750;ENSMUSG00000001774;ENSMUSG00000002043;ENSMUSG00000002108;ENSMUSG00000002289;ENSMUSG00000002416;ENSMUSG00000002477;ENSMUSG00000002679;ENSMUSG00000002733;ENSMUSG00000002769;ENSMUSG00000002814;ENSMUSG00000003031;ENSMUSG00000003068;ENSMUSG00000003099;ENSMUSG00000003233;…
GO:0051179	localization	413	5979	1.20398e-08	1.23207e-06	ENSMUSG00000000088;ENSMUSG00000000131;ENSMUSG00000000303;ENSMUSG00000000326;ENSMUSG00000000552;ENSMUSG00000000915;ENSMUSG00000001018;ENSMUSG00000001436;ENSMUSG00000001507;ENSMUSG00000001750;ENSMUSG00000002043;ENSMUSG00000002108;ENSMUSG00000002346;ENSMUSG00000002733;ENSMUSG00000002897;ENSMUSG00000003031;ENSMUSG00000003068;ENSMUSG00000003233;ENSMUSG00000003948;ENSMUSG00000004221;ENSMUSG00000004317;…
GO:0019438	aromatic compound biosynthetic process	289	3912	1.27142e-08	1.28396e-06	ENSMUSG00000000303;ENSMUSG00000001157;ENSMUSG00000001418;ENSMUSG00000001507;ENSMUSG00000002108;ENSMUSG00000002393;ENSMUSG00000002679;ENSMUSG00000003031;ENSMUSG00000003123;ENSMUSG00000003233;ENSMUSG00000003382;ENSMUSG00000003721;ENSMUSG00000003949;ENSMUSG00000004221;ENSMUSG00000004936;ENSMUSG00000004980;ENSMUSG00000005251;ENSMUSG00000005320;ENSMUSG00000005373;ENSMUSG00000005442;ENSMUSG00000005774;…
GO:0009150	purine ribonucleotide metabolic process	54	434	1.54339e-08	1.53838e-06	ENSMUSG00000000088;ENSMUSG00000004936;ENSMUSG00000005373;ENSMUSG00000015357;ENSMUSG00000015656;ENSMUSG00000016252;ENSMUSG00000020022;ENSMUSG00000020267;ENSMUSG00000022551;ENSMUSG00000022789;ENSMUSG00000022890;ENSMUSG00000022956;ENSMUSG00000024507;ENSMUSG00000024899;ENSMUSG00000025630;ENSMUSG00000025781;ENSMUSG00000026260;ENSMUSG00000026568;ENSMUSG00000027108;ENSMUSG00000027823;ENSMUSG00000027889;…
GO:0010468	regulation of gene expression	306	4208	1.99726e-08	1.96525e-06	ENSMUSG00000000303;ENSMUSG00000000552;ENSMUSG00000001157;ENSMUSG00000001418;ENSMUSG00000001507;ENSMUSG00000001750;ENSMUSG00000002108;ENSMUSG00000002393;ENSMUSG00000002679;ENSMUSG00000003031;ENSMUSG00000003233;ENSMUSG00000003382;ENSMUSG00000003721;ENSMUSG00000003949;ENSMUSG00000004221;ENSMUSG00000004936;ENSMUSG00000004980;ENSMUSG00000005251;ENSMUSG00000005320;ENSMUSG00000005373;ENSMUSG00000005442;…
GO:0018130	heterocycle biosynthetic process	287	3900	2.14321e-08	2.08217e-06	ENSMUSG00000000303;ENSMUSG00000001157;ENSMUSG00000001418;ENSMUSG00000001507;ENSMUSG00000002108;ENSMUSG00000002393;ENSMUSG00000002679;ENSMUSG00000003031;ENSMUSG00000003123;ENSMUSG00000003233;ENSMUSG00000003382;ENSMUSG00000003721;ENSMUSG00000003949;ENSMUSG00000004221;ENSMUSG00000004936;ENSMUSG00000004980;ENSMUSG00000005251;ENSMUSG00000005320;ENSMUSG00000005373;ENSMUSG00000005442;ENSMUSG00000005774;…
GO:0019693	ribose phosphate metabolic process	56	463	2.27714e-08	2.18463e-06	ENSMUSG00000000088;ENSMUSG00000004936;ENSMUSG00000005373;ENSMUSG00000015357;ENSMUSG00000015656;ENSMUSG00000016252;ENSMUSG00000020022;ENSMUSG00000020267;ENSMUSG00000022551;ENSMUSG00000022789;ENSMUSG00000022890;ENSMUSG00000022956;ENSMUSG00000024507;ENSMUSG00000024899;ENSMUSG00000025630;ENSMUSG00000025781;ENSMUSG00000026260;ENSMUSG00000026568;ENSMUSG00000026839;ENSMUSG00000027108;ENSMUSG00000027823;…
GO:0031326	regulation of cellular biosynthetic process	288	3923	2.53563e-08	2.40259e-06	ENSMUSG00000000303;ENSMUSG00000000552;ENSMUSG00000001157;ENSMUSG00000001418;ENSMUSG00000001507;ENSMUSG00000002108;ENSMUSG00000002393;ENSMUSG00000002679;ENSMUSG00000003031;ENSMUSG00000003068;ENSMUSG00000003233;ENSMUSG00000003382;ENSMUSG00000003721;ENSMUSG00000003949;ENSMUSG00000004221;ENSMUSG00000004936;ENSMUSG00000004980;ENSMUSG00000005251;ENSMUSG00000005320;ENSMUSG00000005373;ENSMUSG00000005442;…
GO:0019538	protein metabolic process	394	5699	3.08455e-08	2.88706e-06	ENSMUSG00000000303;ENSMUSG00000000552;ENSMUSG00000000915;ENSMUSG00000001018;ENSMUSG00000001127;ENSMUSG00000001229;ENSMUSG00000001366;ENSMUSG00000001380;ENSMUSG00000001707;ENSMUSG00000001750;ENSMUSG00000001774;ENSMUSG00000002108;ENSMUSG00000002679;ENSMUSG00000003031;ENSMUSG00000003068;ENSMUSG00000003099;ENSMUSG00000003199;ENSMUSG00000003233;ENSMUSG00000003948;ENSMUSG00000004221;ENSMUSG00000004936;…
GO:0065008	regulation of biological quality	283	3852	3.29777e-08	3.04944e-06	ENSMUSG00000000326;ENSMUSG00000000552;ENSMUSG00000000915;ENSMUSG00000001018;ENSMUSG00000001750;ENSMUSG00000002108;ENSMUSG00000002289;ENSMUSG00000003068;ENSMUSG00000003233;ENSMUSG00000004221;ENSMUSG00000004771;ENSMUSG00000004936;ENSMUSG00000004980;ENSMUSG00000005373;ENSMUSG00000005514;ENSMUSG00000006476;ENSMUSG00000006611;ENSMUSG00000006731;ENSMUSG00000006740;ENSMUSG00000007476;ENSMUSG00000007617;…
GO:0060255	regulation of macromolecule metabolic process	408	5943	3.45597e-08	3.15318e-06	ENSMUSG00000000303;ENSMUSG00000000552;ENSMUSG00000000915;ENSMUSG00000001127;ENSMUSG00000001157;ENSMUSG00000001418;ENSMUSG00000001507;ENSMUSG00000001750;ENSMUSG00000001774;ENSMUSG00000002108;ENSMUSG00000002393;ENSMUSG00000002679;ENSMUSG00000003031;ENSMUSG00000003068;ENSMUSG00000003099;ENSMUSG00000003233;ENSMUSG00000003382;ENSMUSG00000003721;ENSMUSG00000003948;ENSMUSG00000003949;ENSMUSG00000004221;…
GO:0034654	nucleobase-containing compound biosynthetic process	282	3838	3.49212e-08	3.15318e-06	ENSMUSG00000000303;ENSMUSG00000001157;ENSMUSG00000001418;ENSMUSG00000001507;ENSMUSG00000002108;ENSMUSG00000002393;ENSMUSG00000002679;ENSMUSG00000003031;ENSMUSG00000003123;ENSMUSG00000003233;ENSMUSG00000003382;ENSMUSG00000003721;ENSMUSG00000003949;ENSMUSG00000004221;ENSMUSG00000004936;ENSMUSG00000004980;ENSMUSG00000005251;ENSMUSG00000005320;ENSMUSG00000005373;ENSMUSG00000005442;ENSMUSG00000005774;…
GO:0071705	nitrogen compound transport	173	2133	6.25715e-08	5.55741e-06	ENSMUSG00000000131;ENSMUSG00000000303;ENSMUSG00000001018;ENSMUSG00000001436;ENSMUSG00000001750;ENSMUSG00000002108;ENSMUSG00000002346;ENSMUSG00000002733;ENSMUSG00000002897;ENSMUSG00000004771;ENSMUSG00000004980;ENSMUSG00000006611;ENSMUSG00000006740;ENSMUSG00000007476;ENSMUSG00000009681;ENSMUSG00000015291;ENSMUSG00000015656;ENSMUSG00000017664;ENSMUSG00000017978;ENSMUSG00000018362;ENSMUSG00000018428;…
GO:0006518	peptide metabolic process	80	786	6.35732e-08	5.55741e-06	ENSMUSG00000000552;ENSMUSG00000001380;ENSMUSG00000001663;ENSMUSG00000001665;ENSMUSG00000001707;ENSMUSG00000015656;ENSMUSG00000015750;ENSMUSG00000015889;ENSMUSG00000016554;ENSMUSG00000016833;ENSMUSG00000018858;ENSMUSG00000019188;ENSMUSG00000019710;ENSMUSG00000020300;ENSMUSG00000020457;ENSMUSG00000020580;ENSMUSG00000020929;ENSMUSG00000021116;ENSMUSG00000021127;ENSMUSG00000021559;ENSMUSG00000022323;…
GO:0044282	small molecule catabolic process	44	334	6.37201e-08	5.55741e-06	ENSMUSG00000001670;ENSMUSG00000003123;ENSMUSG00000020051;ENSMUSG00000020283;ENSMUSG00000020346;ENSMUSG00000020593;ENSMUSG00000021417;ENSMUSG00000024052;ENSMUSG00000024132;ENSMUSG00000024507;ENSMUSG00000024827;ENSMUSG00000024913;ENSMUSG00000025190;ENSMUSG00000025477;ENSMUSG00000025630;ENSMUSG00000026003;ENSMUSG00000026179;ENSMUSG00000026664;ENSMUSG00000027227;ENSMUSG00000027261;ENSMUSG00000027513;…
GO:0045935	positive regulation of nucleobase-containing compound metabolic process	155	1862	6.70359e-08	5.78091e-06	ENSMUSG00000000303;ENSMUSG00000001418;ENSMUSG00000002108;ENSMUSG00000002679;ENSMUSG00000003233;ENSMUSG00000003721;ENSMUSG00000003949;ENSMUSG00000004221;ENSMUSG00000004936;ENSMUSG00000004980;ENSMUSG00000005320;ENSMUSG00000005373;ENSMUSG00000005774;ENSMUSG00000006050;ENSMUSG00000007739;ENSMUSG00000007817;ENSMUSG00000007880;ENSMUSG00000010175;ENSMUSG00000013833;ENSMUSG00000015605;ENSMUSG00000015656;…
GO:0048731	system development	331	4678	7.43118e-08	6.33715e-06	ENSMUSG00000000303;ENSMUSG00000000552;ENSMUSG00000000915;ENSMUSG00000001018;ENSMUSG00000001507;ENSMUSG00000001750;ENSMUSG00000002289;ENSMUSG00000002345;ENSMUSG00000002393;ENSMUSG00000003031;ENSMUSG00000003068;ENSMUSG00000003233;ENSMUSG00000003344;ENSMUSG00000003527;ENSMUSG00000003721;ENSMUSG00000003865;ENSMUSG00000003948;ENSMUSG00000003949;ENSMUSG00000004771;ENSMUSG00000004936;ENSMUSG00000005442;…
GO:0017144	drug metabolic process	75	723	7.70422e-08	6.49779e-06	ENSMUSG00000000088;ENSMUSG00000000326;ENSMUSG00000001670;ENSMUSG00000002010;ENSMUSG00000002769;ENSMUSG00000004936;ENSMUSG00000005373;ENSMUSG00000005514;ENSMUSG00000009863;ENSMUSG00000015357;ENSMUSG00000015656;ENSMUSG00000016252;ENSMUSG00000020022;ENSMUSG00000020051;ENSMUSG00000020321;ENSMUSG00000020580;ENSMUSG00000020774;ENSMUSG00000021270;ENSMUSG00000021496;ENSMUSG00000022299;ENSMUSG00000022551;…
GO:0070887	cellular response to chemical stimulus	224	2937	8.07608e-08	6.73738e-06	ENSMUSG00000000303;ENSMUSG00000001507;ENSMUSG00000001663;ENSMUSG00000001707;ENSMUSG00000001750;ENSMUSG00000002108;ENSMUSG00000002393;ENSMUSG00000002897;ENSMUSG00000003031;ENSMUSG00000003068;ENSMUSG00000003099;ENSMUSG00000003382;ENSMUSG00000003559;ENSMUSG00000004936;ENSMUSG00000005320;ENSMUSG00000005373;ENSMUSG00000005514;ENSMUSG00000005899;ENSMUSG00000006050;ENSMUSG00000006476;ENSMUSG00000006611;…
GO:0006163	purine nucleotide metabolic process	54	460	1.09847e-07	9.06536e-06	ENSMUSG00000000088;ENSMUSG00000004936;ENSMUSG00000005373;ENSMUSG00000015357;ENSMUSG00000015656;ENSMUSG00000016252;ENSMUSG00000020022;ENSMUSG00000020267;ENSMUSG00000022551;ENSMUSG00000022789;ENSMUSG00000022890;ENSMUSG00000022956;ENSMUSG00000024507;ENSMUSG00000024899;ENSMUSG00000025630;ENSMUSG00000025781;ENSMUSG00000026260;ENSMUSG00000026568;ENSMUSG00000027108;ENSMUSG00000027823;ENSMUSG00000027889;…
GO:0010604	positive regulation of macromolecule metabolic process	243	3254	1.15527e-07	9.43264e-06	ENSMUSG00000000303;ENSMUSG00000000915;ENSMUSG00000001127;ENSMUSG00000001418;ENSMUSG00000001507;ENSMUSG00000002108;ENSMUSG00000002679;ENSMUSG00000003031;ENSMUSG00000003068;ENSMUSG00000003233;ENSMUSG00000003721;ENSMUSG00000003948;ENSMUSG00000003949;ENSMUSG00000004221;ENSMUSG00000004936;ENSMUSG00000004980;ENSMUSG00000005320;ENSMUSG00000005373;ENSMUSG00000005774;ENSMUSG00000006050;ENSMUSG00000006476;…
GO:0051171	regulation of nitrogen compound metabolic process	386	5628	1.21022e-07	9.77728e-06	ENSMUSG00000000303;ENSMUSG00000000326;ENSMUSG00000000552;ENSMUSG00000000915;ENSMUSG00000001127;ENSMUSG00000001157;ENSMUSG00000001418;ENSMUSG00000001507;ENSMUSG00000001774;ENSMUSG00000002108;ENSMUSG00000002393;ENSMUSG00000002679;ENSMUSG00000003031;ENSMUSG00000003068;ENSMUSG00000003099;ENSMUSG00000003233;ENSMUSG00000003382;ENSMUSG00000003721;ENSMUSG00000003948;ENSMUSG00000003949;ENSMUSG00000004221;…
GO:0043604	amide biosynthetic process	77	758	1.22405e-07	9.78605e-06	ENSMUSG00000000552;ENSMUSG00000001380;ENSMUSG00000001707;ENSMUSG00000005899;ENSMUSG00000006731;ENSMUSG00000016554;ENSMUSG00000016833;ENSMUSG00000018858;ENSMUSG00000019710;ENSMUSG00000020300;ENSMUSG00000020457;ENSMUSG00000020929;ENSMUSG00000021116;ENSMUSG00000021127;ENSMUSG00000021559;ENSMUSG00000022323;ENSMUSG00000022370;ENSMUSG00000022412;ENSMUSG00000022889;ENSMUSG00000023106;ENSMUSG00000024120;…
GO:0016070	RNA metabolic process	304	4255	1.32377e-07	1.04742e-05	ENSMUSG00000000303;ENSMUSG00000001157;ENSMUSG00000001380;ENSMUSG00000001383;ENSMUSG00000001418;ENSMUSG00000001507;ENSMUSG00000002108;ENSMUSG00000002393;ENSMUSG00000002477;ENSMUSG00000002679;ENSMUSG00000003031;ENSMUSG00000003123;ENSMUSG00000003233;ENSMUSG00000003382;ENSMUSG00000003527;ENSMUSG00000003721;ENSMUSG00000003949;ENSMUSG00000004096;ENSMUSG00000004221;ENSMUSG00000004936;ENSMUSG00000004980;…
GO:0009894	regulation of catabolic process	81	814	1.37227e-07	1.07471e-05	ENSMUSG00000000303;ENSMUSG00000001127;ENSMUSG00000003031;ENSMUSG00000003068;ENSMUSG00000004221;ENSMUSG00000004936;ENSMUSG00000005373;ENSMUSG00000006611;ENSMUSG00000007836;ENSMUSG00000013622;ENSMUSG00000013858;ENSMUSG00000016528;ENSMUSG00000018547;ENSMUSG00000020290;ENSMUSG00000020572;ENSMUSG00000020634;ENSMUSG00000020708;ENSMUSG00000020883;ENSMUSG00000021127;ENSMUSG00000021270;ENSMUSG00000021559;…
GO:0010243	response to organonitrogen compound	95	1008	1.46347e-07	1.12394e-05	ENSMUSG00000000303;ENSMUSG00000003031;ENSMUSG00000003099;ENSMUSG00000003721;ENSMUSG00000005514;ENSMUSG00000006476;ENSMUSG00000007617;ENSMUSG00000013858;ENSMUSG00000019188;ENSMUSG00000019539;ENSMUSG00000020300;ENSMUSG00000020572;ENSMUSG00000020593;ENSMUSG00000020661;ENSMUSG00000020929;ENSMUSG00000021127;ENSMUSG00000021134;ENSMUSG00000021546;ENSMUSG00000021552;ENSMUSG00000021764;ENSMUSG00000022463;…
GO:0042592	homeostatic process	154	1870	1.46442e-07	1.12394e-05	ENSMUSG00000000326;ENSMUSG00000001018;ENSMUSG00000001750;ENSMUSG00000002108;ENSMUSG00000002289;ENSMUSG00000003068;ENSMUSG00000004221;ENSMUSG00000004936;ENSMUSG00000004980;ENSMUSG00000005373;ENSMUSG00000006611;ENSMUSG00000006740;ENSMUSG00000007476;ENSMUSG00000007617;ENSMUSG00000007739;ENSMUSG00000009681;ENSMUSG00000015605;ENSMUSG00000015653;ENSMUSG00000016942;ENSMUSG00000017686;ENSMUSG00000017756;…
GO:0051173	positive regulation of nitrogen compound metabolic process	233	3107	1.63753e-07	1.24436e-05	ENSMUSG00000000303;ENSMUSG00000000326;ENSMUSG00000000915;ENSMUSG00000001127;ENSMUSG00000001418;ENSMUSG00000002108;ENSMUSG00000002679;ENSMUSG00000003031;ENSMUSG00000003068;ENSMUSG00000003233;ENSMUSG00000003721;ENSMUSG00000003948;ENSMUSG00000003949;ENSMUSG00000004221;ENSMUSG00000004936;ENSMUSG00000004980;ENSMUSG00000005320;ENSMUSG00000005373;ENSMUSG00000005774;ENSMUSG00000006050;ENSMUSG00000006476;…
GO:0072521	purine-containing compound metabolic process	57	505	1.86631e-07	1.40431e-05	ENSMUSG00000000088;ENSMUSG00000002769;ENSMUSG00000004936;ENSMUSG00000005373;ENSMUSG00000015357;ENSMUSG00000015656;ENSMUSG00000016252;ENSMUSG00000020022;ENSMUSG00000020267;ENSMUSG00000022551;ENSMUSG00000022789;ENSMUSG00000022890;ENSMUSG00000022956;ENSMUSG00000024507;ENSMUSG00000024899;ENSMUSG00000025630;ENSMUSG00000025781;ENSMUSG00000026260;ENSMUSG00000026568;ENSMUSG00000027108;ENSMUSG00000027823;…
GO:0009892	negative regulation of metabolic process	224	2974	2.17891e-07	1.62361e-05	ENSMUSG00000000326;ENSMUSG00000001774;ENSMUSG00000002108;ENSMUSG00000002393;ENSMUSG00000003031;ENSMUSG00000003068;ENSMUSG00000003099;ENSMUSG00000003382;ENSMUSG00000003721;ENSMUSG00000004936;ENSMUSG00000004980;ENSMUSG00000005373;ENSMUSG00000005442;ENSMUSG00000005514;ENSMUSG00000005774;ENSMUSG00000006307;ENSMUSG00000006611;ENSMUSG00000007836;ENSMUSG00000007880;ENSMUSG00000009681;ENSMUSG00000010175;…
GO:0046486	glycerolipid metabolic process	43	337	2.22095e-07	1.63902e-05	ENSMUSG00000002108;ENSMUSG00000003123;ENSMUSG00000003721;ENSMUSG00000005899;ENSMUSG00000017721;ENSMUSG00000018547;ENSMUSG00000020593;ENSMUSG00000021518;ENSMUSG00000021987;ENSMUSG00000022617;ENSMUSG00000023232;ENSMUSG00000024052;ENSMUSG00000024164;ENSMUSG00000025178;ENSMUSG00000025477;ENSMUSG00000025728;ENSMUSG00000025991;ENSMUSG00000026922;ENSMUSG00000027346;ENSMUSG00000027513;ENSMUSG00000027695;…
GO:0055114	oxidation-reduction process	100	1090	2.45277e-07	1.79286e-05	ENSMUSG00000000088;ENSMUSG00000001891;ENSMUSG00000002010;ENSMUSG00000002416;ENSMUSG00000002769;ENSMUSG00000003865;ENSMUSG00000005514;ENSMUSG00000009863;ENSMUSG00000015653;ENSMUSG00000016427;ENSMUSG00000020022;ENSMUSG00000020051;ENSMUSG00000020283;ENSMUSG00000020321;ENSMUSG00000020849;ENSMUSG00000021417;ENSMUSG00000021496;ENSMUSG00000021764;ENSMUSG00000022445;ENSMUSG00000022450;ENSMUSG00000022551;…
GO:0019432	triglyceride biosynthetic process	12	36	2.53321e-07	1.83419e-05	ENSMUSG00000002108;ENSMUSG00000020593;ENSMUSG00000024052;ENSMUSG00000024164;ENSMUSG00000027513;ENSMUSG00000031278;ENSMUSG00000031545;ENSMUSG00000035686;ENSMUSG00000037936;ENSMUSG00000060601;ENSMUSG00000065490;ENSMUSG00000065567
GO:0016054	organic acid catabolic process	33	226	2.62019e-07	1.86204e-05	ENSMUSG00000001670;ENSMUSG00000003123;ENSMUSG00000020051;ENSMUSG00000020283;ENSMUSG00000020593;ENSMUSG00000021417;ENSMUSG00000024052;ENSMUSG00000024132;ENSMUSG00000024507;ENSMUSG00000024827;ENSMUSG00000025190;ENSMUSG00000026003;ENSMUSG00000026664;ENSMUSG00000027261;ENSMUSG00000027513;ENSMUSG00000027709;ENSMUSG00000028011;ENSMUSG00000028223;ENSMUSG00000028672;ENSMUSG00000029246;ENSMUSG00000029597;…
GO:0046395	carboxylic acid catabolic process	33	226	2.62019e-07	1.86204e-05	ENSMUSG00000001670;ENSMUSG00000003123;ENSMUSG00000020051;ENSMUSG00000020283;ENSMUSG00000020593;ENSMUSG00000021417;ENSMUSG00000024052;ENSMUSG00000024132;ENSMUSG00000024507;ENSMUSG00000024827;ENSMUSG00000025190;ENSMUSG00000026003;ENSMUSG00000026664;ENSMUSG00000027261;ENSMUSG00000027513;ENSMUSG00000027709;ENSMUSG00000028011;ENSMUSG00000028223;ENSMUSG00000028672;ENSMUSG00000029246;ENSMUSG00000029597;…
GO:2000112	regulation of cellular macromolecule biosynthetic process	264	3630	2.80706e-07	1.97653e-05	ENSMUSG00000000303;ENSMUSG00000000552;ENSMUSG00000001157;ENSMUSG00000001418;ENSMUSG00000001507;ENSMUSG00000002108;ENSMUSG00000002393;ENSMUSG00000002679;ENSMUSG00000003031;ENSMUSG00000003233;ENSMUSG00000003382;ENSMUSG00000003721;ENSMUSG00000003949;ENSMUSG00000004221;ENSMUSG00000004936;ENSMUSG00000004980;ENSMUSG00000005251;ENSMUSG00000005320;ENSMUSG00000005373;ENSMUSG00000005442;ENSMUSG00000005774;…
GO:0071310	cellular response to organic substance	184	2353	2.89789e-07	2.02193e-05	ENSMUSG00000000303;ENSMUSG00000001507;ENSMUSG00000001707;ENSMUSG00000001750;ENSMUSG00000002108;ENSMUSG00000002393;ENSMUSG00000002897;ENSMUSG00000003031;ENSMUSG00000003068;ENSMUSG00000003099;ENSMUSG00000003382;ENSMUSG00000005320;ENSMUSG00000005373;ENSMUSG00000005514;ENSMUSG00000005899;ENSMUSG00000006476;ENSMUSG00000006611;ENSMUSG00000006740;ENSMUSG00000007880;ENSMUSG00000009681;ENSMUSG00000015605;…
GO:0010556	regulation of macromolecule biosynthetic process	272	3763	2.95727e-07	2.04478e-05	ENSMUSG00000000303;ENSMUSG00000000552;ENSMUSG00000001157;ENSMUSG00000001418;ENSMUSG00000001507;ENSMUSG00000002108;ENSMUSG00000002393;ENSMUSG00000002679;ENSMUSG00000003031;ENSMUSG00000003233;ENSMUSG00000003382;ENSMUSG00000003721;ENSMUSG00000003949;ENSMUSG00000004221;ENSMUSG00000004936;ENSMUSG00000004980;ENSMUSG00000005251;ENSMUSG00000005320;ENSMUSG00000005373;ENSMUSG00000005442;ENSMUSG00000005774;…
GO:0048518	positive regulation of biological process	412	6125	3.384e-07	2.31894e-05	ENSMUSG00000000303;ENSMUSG00000000326;ENSMUSG00000000552;ENSMUSG00000000915;ENSMUSG00000001127;ENSMUSG00000001418;ENSMUSG00000001507;ENSMUSG00000001707;ENSMUSG00000002108;ENSMUSG00000002289;ENSMUSG00000002679;ENSMUSG00000002897;ENSMUSG00000003031;ENSMUSG00000003068;ENSMUSG00000003099;ENSMUSG00000003233;ENSMUSG00000003721;ENSMUSG00000003948;ENSMUSG00000003949;ENSMUSG00000004221;ENSMUSG00000004771;…
GO:0007275	multicellular organism development	357	5194	3.99691e-07	2.7085e-05	ENSMUSG00000000303;ENSMUSG00000000552;ENSMUSG00000000915;ENSMUSG00000001018;ENSMUSG00000001157;ENSMUSG00000001507;ENSMUSG00000001750;ENSMUSG00000002108;ENSMUSG00000002289;ENSMUSG00000002345;ENSMUSG00000002393;ENSMUSG00000003031;ENSMUSG00000003068;ENSMUSG00000003233;ENSMUSG00000003344;ENSMUSG00000003527;ENSMUSG00000003721;ENSMUSG00000003865;ENSMUSG00000003948;ENSMUSG00000003949;ENSMUSG00000004771;…
GO:0071495	cellular response to endogenous stimulus	113	1289	4.02305e-07	2.7085e-05	ENSMUSG00000000303;ENSMUSG00000001507;ENSMUSG00000002108;ENSMUSG00000002393;ENSMUSG00000003068;ENSMUSG00000003099;ENSMUSG00000005320;ENSMUSG00000005514;ENSMUSG00000006476;ENSMUSG00000006611;ENSMUSG00000007880;ENSMUSG00000016942;ENSMUSG00000019428;ENSMUSG00000020123;ENSMUSG00000020300;ENSMUSG00000020572;ENSMUSG00000020580;ENSMUSG00000020593;ENSMUSG00000020647;ENSMUSG00000020661;ENSMUSG00000021127;…
GO:0046460	neutral lipid biosynthetic process	12	38	4.94833e-07	3.274e-05	ENSMUSG00000002108;ENSMUSG00000020593;ENSMUSG00000024052;ENSMUSG00000024164;ENSMUSG00000027513;ENSMUSG00000031278;ENSMUSG00000031545;ENSMUSG00000035686;ENSMUSG00000037936;ENSMUSG00000060601;ENSMUSG00000065490;ENSMUSG00000065567
GO:0046463	acylglycerol biosynthetic process	12	38	4.94833e-07	3.274e-05	ENSMUSG00000002108;ENSMUSG00000020593;ENSMUSG00000024052;ENSMUSG00000024164;ENSMUSG00000027513;ENSMUSG00000031278;ENSMUSG00000031545;ENSMUSG00000035686;ENSMUSG00000037936;ENSMUSG00000060601;ENSMUSG00000065490;ENSMUSG00000065567
GO:0051641	cellular localization	195	2557	6.95858e-07	4.56471e-05	ENSMUSG00000000131;ENSMUSG00000000303;ENSMUSG00000000552;ENSMUSG00000001018;ENSMUSG00000001507;ENSMUSG00000002043;ENSMUSG00000002733;ENSMUSG00000003068;ENSMUSG00000003233;ENSMUSG00000004221;ENSMUSG00000004771;ENSMUSG00000004936;ENSMUSG00000004980;ENSMUSG00000006611;ENSMUSG00000006740;ENSMUSG00000007739;ENSMUSG00000009681;ENSMUSG00000015291;ENSMUSG00000015656;ENSMUSG00000016028;ENSMUSG00000017686;…
GO:0042886	amide transport	147	1812	7.05281e-07	4.58731e-05	ENSMUSG00000000131;ENSMUSG00000000303;ENSMUSG00000001018;ENSMUSG00000001436;ENSMUSG00000001750;ENSMUSG00000002108;ENSMUSG00000002733;ENSMUSG00000002897;ENSMUSG00000004771;ENSMUSG00000004980;ENSMUSG00000006611;ENSMUSG00000006740;ENSMUSG00000009681;ENSMUSG00000015291;ENSMUSG00000015656;ENSMUSG00000017978;ENSMUSG00000018362;ENSMUSG00000018428;ENSMUSG00000018567;ENSMUSG00000018909;ENSMUSG00000019066;…
GO:0033108	mitochondrial respiratory chain complex assembly	17	78	8.39619e-07	5.41519e-05	ENSMUSG00000002416;ENSMUSG00000016427;ENSMUSG00000021764;ENSMUSG00000022450;ENSMUSG00000023020;ENSMUSG00000023089;ENSMUSG00000026032;ENSMUSG00000026154;ENSMUSG00000026260;ENSMUSG00000026500;ENSMUSG00000027305;ENSMUSG00000028398;ENSMUSG00000030869;ENSMUSG00000035674;ENSMUSG00000040048;ENSMUSG00000071654;ENSMUSG00000091780
GO:0045017	glycerolipid biosynthetic process	25	153	8.88551e-07	5.68302e-05	ENSMUSG00000002108;ENSMUSG00000017721;ENSMUSG00000020593;ENSMUSG00000021518;ENSMUSG00000022617;ENSMUSG00000024052;ENSMUSG00000024164;ENSMUSG00000025178;ENSMUSG00000025728;ENSMUSG00000026922;ENSMUSG00000027513;ENSMUSG00000027695;ENSMUSG00000030275;ENSMUSG00000031278;ENSMUSG00000031545;ENSMUSG00000035686;ENSMUSG00000037936;ENSMUSG00000043162;ENSMUSG00000047638;ENSMUSG00000060601;ENSMUSG00000065490;…
GO:0009062	fatty acid catabolic process	19	96	9.34865e-07	5.92983e-05	ENSMUSG00000003123;ENSMUSG00000020283;ENSMUSG00000020593;ENSMUSG00000021417;ENSMUSG00000024052;ENSMUSG00000024132;ENSMUSG00000024507;ENSMUSG00000026003;ENSMUSG00000026664;ENSMUSG00000027261;ENSMUSG00000027513;ENSMUSG00000028223;ENSMUSG00000031378;ENSMUSG00000032047;ENSMUSG00000036880;ENSMUSG00000038894;ENSMUSG00000041426;ENSMUSG00000055980;ENSMUSG00000059316
GO:0007417	central nervous system development	88	954	1.06365e-06	6.69141e-05	ENSMUSG00000000303;ENSMUSG00000003233;ENSMUSG00000004936;ENSMUSG00000005442;ENSMUSG00000006740;ENSMUSG00000007880;ENSMUSG00000009681;ENSMUSG00000010175;ENSMUSG00000015605;ENSMUSG00000016028;ENSMUSG00000017466;ENSMUSG00000020123;ENSMUSG00000020283;ENSMUSG00000020536;ENSMUSG00000020644;ENSMUSG00000020647;ENSMUSG00000020774;ENSMUSG00000020849;ENSMUSG00000021270;ENSMUSG00000021546;ENSMUSG00000021764;…
GO:1901698	response to nitrogen compound	99	1112	1.11198e-06	6.93858e-05	ENSMUSG00000000303;ENSMUSG00000003031;ENSMUSG00000003099;ENSMUSG00000003721;ENSMUSG00000005514;ENSMUSG00000006476;ENSMUSG00000007617;ENSMUSG00000013858;ENSMUSG00000019188;ENSMUSG00000019539;ENSMUSG00000020300;ENSMUSG00000020572;ENSMUSG00000020593;ENSMUSG00000020661;ENSMUSG00000020929;ENSMUSG00000021127;ENSMUSG00000021134;ENSMUSG00000021546;ENSMUSG00000021552;ENSMUSG00000021764;ENSMUSG00000022463;…
GO:0006091	generation of precursor metabolites and energy	48	419	1.12607e-06	6.96984e-05	ENSMUSG00000000088;ENSMUSG00000001891;ENSMUSG00000002010;ENSMUSG00000002769;ENSMUSG00000003865;ENSMUSG00000005373;ENSMUSG00000005514;ENSMUSG00000009863;ENSMUSG00000020022;ENSMUSG00000020321;ENSMUSG00000021764;ENSMUSG00000022551;ENSMUSG00000022707;ENSMUSG00000022956;ENSMUSG00000023089;ENSMUSG00000025127;ENSMUSG00000025950;ENSMUSG00000026032;ENSMUSG00000026154;ENSMUSG00000026260;ENSMUSG00000026500;…
GO:0006412	translation	64	630	1.43892e-06	8.83494e-05	ENSMUSG00000000552;ENSMUSG00000001380;ENSMUSG00000001707;ENSMUSG00000016554;ENSMUSG00000016833;ENSMUSG00000018858;ENSMUSG00000019710;ENSMUSG00000020300;ENSMUSG00000020457;ENSMUSG00000020929;ENSMUSG00000021116;ENSMUSG00000021127;ENSMUSG00000021559;ENSMUSG00000022323;ENSMUSG00000022370;ENSMUSG00000022412;ENSMUSG00000022889;ENSMUSG00000023106;ENSMUSG00000024120;ENSMUSG00000026234;ENSMUSG00000026245;…
GO:1901565	organonitrogen compound catabolic process	102	1166	1.68374e-06	0.000102487	ENSMUSG00000000303;ENSMUSG00000000326;ENSMUSG00000001127;ENSMUSG00000001366;ENSMUSG00000001670;ENSMUSG00000001750;ENSMUSG00000003031;ENSMUSG00000005899;ENSMUSG00000006611;ENSMUSG00000007038;ENSMUSG00000008348;ENSMUSG00000013622;ENSMUSG00000013858;ENSMUSG00000015357;ENSMUSG00000015656;ENSMUSG00000015889;ENSMUSG00000018909;ENSMUSG00000019188;ENSMUSG00000019539;ENSMUSG00000020051;ENSMUSG00000020097;…
GO:0090304	nucleic acid metabolic process	328	4776	1.69588e-06	0.000102487	ENSMUSG00000000303;ENSMUSG00000001157;ENSMUSG00000001380;ENSMUSG00000001383;ENSMUSG00000001418;ENSMUSG00000001507;ENSMUSG00000001663;ENSMUSG00000002108;ENSMUSG00000002393;ENSMUSG00000002477;ENSMUSG00000002679;ENSMUSG00000002814;ENSMUSG00000003031;ENSMUSG00000003123;ENSMUSG00000003233;ENSMUSG00000003382;ENSMUSG00000003527;ENSMUSG00000003721;ENSMUSG00000003949;ENSMUSG00000004096;ENSMUSG00000004221;…
GO:0051186	cofactor metabolic process	54	502	1.74824e-06	0.000104826	ENSMUSG00000001663;ENSMUSG00000001665;ENSMUSG00000001670;ENSMUSG00000002010;ENSMUSG00000002769;ENSMUSG00000005373;ENSMUSG00000020051;ENSMUSG00000020321;ENSMUSG00000020572;ENSMUSG00000021496;ENSMUSG00000024359;ENSMUSG00000024507;ENSMUSG00000025159;ENSMUSG00000025190;ENSMUSG00000025545;ENSMUSG00000025934;ENSMUSG00000025950;ENSMUSG00000026198;ENSMUSG00000026489;ENSMUSG00000026568;ENSMUSG00000026664;…
GO:0015031	protein transport	140	1735	1.79855e-06	0.000107007	ENSMUSG00000000131;ENSMUSG00000000303;ENSMUSG00000001018;ENSMUSG00000001750;ENSMUSG00000002108;ENSMUSG00000002897;ENSMUSG00000004771;ENSMUSG00000004980;ENSMUSG00000006740;ENSMUSG00000009681;ENSMUSG00000015291;ENSMUSG00000015656;ENSMUSG00000017978;ENSMUSG00000018362;ENSMUSG00000018428;ENSMUSG00000018567;ENSMUSG00000018909;ENSMUSG00000019066;ENSMUSG00000019188;ENSMUSG00000019539;ENSMUSG00000020130;…
GO:0043043	peptide biosynthetic process	65	649	1.93643e-06	0.000114324	ENSMUSG00000000552;ENSMUSG00000001380;ENSMUSG00000001707;ENSMUSG00000016554;ENSMUSG00000016833;ENSMUSG00000018858;ENSMUSG00000019710;ENSMUSG00000020300;ENSMUSG00000020457;ENSMUSG00000020929;ENSMUSG00000021116;ENSMUSG00000021127;ENSMUSG00000021559;ENSMUSG00000022323;ENSMUSG00000022370;ENSMUSG00000022412;ENSMUSG00000022889;ENSMUSG00000023106;ENSMUSG00000024120;ENSMUSG00000026234;ENSMUSG00000026245;…
GO:0090407	organophosphate biosynthetic process	56	530	1.97301e-06	0.000115594	ENSMUSG00000004270;ENSMUSG00000004936;ENSMUSG00000005373;ENSMUSG00000016252;ENSMUSG00000017721;ENSMUSG00000020572;ENSMUSG00000021518;ENSMUSG00000022551;ENSMUSG00000022617;ENSMUSG00000022890;ENSMUSG00000022956;ENSMUSG00000024899;ENSMUSG00000025178;ENSMUSG00000025574;ENSMUSG00000025630;ENSMUSG00000025728;ENSMUSG00000025781;ENSMUSG00000025950;ENSMUSG00000025991;ENSMUSG00000026568;ENSMUSG00000026839;…
GO:0008104	protein localization	191	2534	2.02108e-06	0.000117514	ENSMUSG00000000131;ENSMUSG00000000303;ENSMUSG00000001018;ENSMUSG00000001507;ENSMUSG00000001750;ENSMUSG00000002108;ENSMUSG00000002897;ENSMUSG00000003068;ENSMUSG00000003233;ENSMUSG00000003948;ENSMUSG00000004771;ENSMUSG00000004936;ENSMUSG00000004980;ENSMUSG00000006611;ENSMUSG00000006740;ENSMUSG00000007617;ENSMUSG00000007739;ENSMUSG00000009681;ENSMUSG00000015291;ENSMUSG00000015656;ENSMUSG00000016028;…
GO:0048522	positive regulation of cellular process	367	5448	2.04251e-06	0.000117867	ENSMUSG00000000303;ENSMUSG00000000326;ENSMUSG00000000552;ENSMUSG00000000915;ENSMUSG00000001127;ENSMUSG00000001418;ENSMUSG00000001507;ENSMUSG00000001707;ENSMUSG00000002108;ENSMUSG00000002679;ENSMUSG00000002897;ENSMUSG00000003031;ENSMUSG00000003068;ENSMUSG00000003099;ENSMUSG00000003233;ENSMUSG00000003721;ENSMUSG00000003948;ENSMUSG00000003949;ENSMUSG00000004221;ENSMUSG00000004771;ENSMUSG00000004936;…
GO:0033993	response to lipid	89	985	2.17465e-06	0.000124534	ENSMUSG00000000326;ENSMUSG00000001670;ENSMUSG00000002108;ENSMUSG00000002393;ENSMUSG00000003031;ENSMUSG00000003068;ENSMUSG00000003099;ENSMUSG00000003721;ENSMUSG00000004936;ENSMUSG00000007836;ENSMUSG00000007880;ENSMUSG00000009681;ENSMUSG00000016024;ENSMUSG00000016528;ENSMUSG00000019461;ENSMUSG00000020123;ENSMUSG00000020580;ENSMUSG00000020647;ENSMUSG00000020661;ENSMUSG00000021127;ENSMUSG00000021546;…
GO:0031329	regulation of cellular catabolic process	68	692	2.19049e-06	0.000124534	ENSMUSG00000001127;ENSMUSG00000003068;ENSMUSG00000004221;ENSMUSG00000004936;ENSMUSG00000005373;ENSMUSG00000006611;ENSMUSG00000007836;ENSMUSG00000013622;ENSMUSG00000013858;ENSMUSG00000016528;ENSMUSG00000018547;ENSMUSG00000020572;ENSMUSG00000020708;ENSMUSG00000021127;ENSMUSG00000021270;ENSMUSG00000021559;ENSMUSG00000022545;ENSMUSG00000022607;ENSMUSG00000022789;ENSMUSG00000023087;ENSMUSG00000024101;…
GO:0048513	animal organ development	248	3463	2.47886e-06	0.000139891	ENSMUSG00000000303;ENSMUSG00000000552;ENSMUSG00000001507;ENSMUSG00000001750;ENSMUSG00000002345;ENSMUSG00000003031;ENSMUSG00000003068;ENSMUSG00000003233;ENSMUSG00000003721;ENSMUSG00000003865;ENSMUSG00000003949;ENSMUSG00000004936;ENSMUSG00000005442;ENSMUSG00000005514;ENSMUSG00000006307;ENSMUSG00000006356;ENSMUSG00000006611;ENSMUSG00000006740;ENSMUSG00000007476;ENSMUSG00000007617;ENSMUSG00000007817;…
GO:0032502	developmental process	410	6199	2.50708e-06	0.000140451	ENSMUSG00000000303;ENSMUSG00000000326;ENSMUSG00000000552;ENSMUSG00000000915;ENSMUSG00000001018;ENSMUSG00000001157;ENSMUSG00000001366;ENSMUSG00000001507;ENSMUSG00000001707;ENSMUSG00000001750;ENSMUSG00000002108;ENSMUSG00000002289;ENSMUSG00000002345;ENSMUSG00000002393;ENSMUSG00000002679;ENSMUSG00000003031;ENSMUSG00000003068;ENSMUSG00000003233;ENSMUSG00000003344;ENSMUSG00000003382;ENSMUSG00000003527;…
GO:0006366	transcription by RNA polymerase II	157	2010	2.67331e-06	0.000148581	ENSMUSG00000001418;ENSMUSG00000001507;ENSMUSG00000002108;ENSMUSG00000002393;ENSMUSG00000002679;ENSMUSG00000003382;ENSMUSG00000003721;ENSMUSG00000003949;ENSMUSG00000004221;ENSMUSG00000004936;ENSMUSG00000004980;ENSMUSG00000005373;ENSMUSG00000005442;ENSMUSG00000005774;ENSMUSG00000006050;ENSMUSG00000006611;ENSMUSG00000007817;ENSMUSG00000007880;ENSMUSG00000010175;ENSMUSG00000013833;ENSMUSG00000015605;…
GO:0045944	positive regulation of transcription by RNA polymerase II	103	1193	2.69091e-06	0.000148581	ENSMUSG00000001418;ENSMUSG00000002108;ENSMUSG00000002679;ENSMUSG00000003721;ENSMUSG00000003949;ENSMUSG00000004221;ENSMUSG00000004936;ENSMUSG00000005373;ENSMUSG00000005774;ENSMUSG00000006050;ENSMUSG00000007817;ENSMUSG00000010175;ENSMUSG00000015605;ENSMUSG00000016942;ENSMUSG00000017801;ENSMUSG00000018909;ENSMUSG00000020572;ENSMUSG00000020647;ENSMUSG00000020708;ENSMUSG00000021546;ENSMUSG00000021796;…
GO:0010629	negative regulation of gene expression	146	1842	2.84614e-06	0.00015603	ENSMUSG00000002108;ENSMUSG00000002393;ENSMUSG00000003031;ENSMUSG00000003382;ENSMUSG00000004936;ENSMUSG00000004980;ENSMUSG00000005373;ENSMUSG00000005442;ENSMUSG00000005774;ENSMUSG00000006307;ENSMUSG00000007836;ENSMUSG00000007880;ENSMUSG00000010175;ENSMUSG00000015605;ENSMUSG00000015656;ENSMUSG00000016528;ENSMUSG00000016942;ENSMUSG00000017664;ENSMUSG00000017801;ENSMUSG00000018750;ENSMUSG00000018849;…
GO:0006357	regulation of transcription by RNA polymerase II	153	1953	3.09237e-06	0.000168326	ENSMUSG00000001418;ENSMUSG00000001507;ENSMUSG00000002108;ENSMUSG00000002393;ENSMUSG00000002679;ENSMUSG00000003382;ENSMUSG00000003721;ENSMUSG00000003949;ENSMUSG00000004221;ENSMUSG00000004936;ENSMUSG00000004980;ENSMUSG00000005373;ENSMUSG00000005442;ENSMUSG00000005774;ENSMUSG00000006050;ENSMUSG00000006611;ENSMUSG00000007817;ENSMUSG00000007880;ENSMUSG00000010175;ENSMUSG00000015605;ENSMUSG00000016942;…
GO:0032870	cellular response to hormone stimulus	65	659	3.2386e-06	0.000175044	ENSMUSG00000002108;ENSMUSG00000002393;ENSMUSG00000003099;ENSMUSG00000005514;ENSMUSG00000006476;ENSMUSG00000007880;ENSMUSG00000020123;ENSMUSG00000020580;ENSMUSG00000020593;ENSMUSG00000020647;ENSMUSG00000021127;ENSMUSG00000021134;ENSMUSG00000021546;ENSMUSG00000021552;ENSMUSG00000022607;ENSMUSG00000024052;ENSMUSG00000024190;ENSMUSG00000024387;ENSMUSG00000025127;ENSMUSG00000025190;ENSMUSG00000025423;…
GO:0045184	establishment of protein localization	145	1833	3.44136e-06	0.000184702	ENSMUSG00000000131;ENSMUSG00000000303;ENSMUSG00000001018;ENSMUSG00000001750;ENSMUSG00000002108;ENSMUSG00000002897;ENSMUSG00000004771;ENSMUSG00000004980;ENSMUSG00000006740;ENSMUSG00000007739;ENSMUSG00000009681;ENSMUSG00000015291;ENSMUSG00000015656;ENSMUSG00000017978;ENSMUSG00000018362;ENSMUSG00000018428;ENSMUSG00000018567;ENSMUSG00000018909;ENSMUSG00000019066;ENSMUSG00000019188;ENSMUSG00000019539;…
GO:0010257	NADH dehydrogenase complex assembly	12	45	3.68067e-06	0.000194822	ENSMUSG00000002416;ENSMUSG00000016427;ENSMUSG00000021764;ENSMUSG00000022450;ENSMUSG00000023089;ENSMUSG00000026032;ENSMUSG00000026260;ENSMUSG00000027305;ENSMUSG00000028398;ENSMUSG00000030869;ENSMUSG00000035674;ENSMUSG00000040048
GO:0032981	mitochondrial respiratory chain complex I assembly	12	45	3.68067e-06	0.000194822	ENSMUSG00000002416;ENSMUSG00000016427;ENSMUSG00000021764;ENSMUSG00000022450;ENSMUSG00000023089;ENSMUSG00000026032;ENSMUSG00000026260;ENSMUSG00000027305;ENSMUSG00000028398;ENSMUSG00000030869;ENSMUSG00000035674;ENSMUSG00000040048
GO:1901652	response to peptide	54	516	3.98786e-06	0.000208332	ENSMUSG00000003031;ENSMUSG00000003721;ENSMUSG00000005514;ENSMUSG00000020572;ENSMUSG00000020593;ENSMUSG00000021127;ENSMUSG00000021134;ENSMUSG00000021546;ENSMUSG00000021552;ENSMUSG00000022551;ENSMUSG00000022607;ENSMUSG00000024052;ENSMUSG00000024913;ENSMUSG00000025127;ENSMUSG00000025190;ENSMUSG00000025271;ENSMUSG00000025991;ENSMUSG00000026270;ENSMUSG00000026614;ENSMUSG00000026615;ENSMUSG00000027276;…
GO:0048856	anatomical structure development	382	5742	3.99021e-06	0.000208332	ENSMUSG00000000303;ENSMUSG00000000552;ENSMUSG00000000915;ENSMUSG00000001018;ENSMUSG00000001157;ENSMUSG00000001507;ENSMUSG00000001750;ENSMUSG00000002108;ENSMUSG00000002289;ENSMUSG00000002345;ENSMUSG00000002393;ENSMUSG00000003031;ENSMUSG00000003068;ENSMUSG00000003233;ENSMUSG00000003344;ENSMUSG00000003527;ENSMUSG00000003721;ENSMUSG00000003865;ENSMUSG00000003948;ENSMUSG00000003949;ENSMUSG00000004771;…
GO:0031324	negative regulation of cellular metabolic process	194	2609	4.02173e-06	0.000208559	ENSMUSG00000000326;ENSMUSG00000001774;ENSMUSG00000002108;ENSMUSG00000002393;ENSMUSG00000003031;ENSMUSG00000003099;ENSMUSG00000003382;ENSMUSG00000003721;ENSMUSG00000004980;ENSMUSG00000005373;ENSMUSG00000005442;ENSMUSG00000005514;ENSMUSG00000005774;ENSMUSG00000006611;ENSMUSG00000007836;ENSMUSG00000007880;ENSMUSG00000009681;ENSMUSG00000010175;ENSMUSG00000013622;ENSMUSG00000015605;ENSMUSG00000015656;…
GO:0034637	cellular carbohydrate biosynthetic process	16	78	4.08815e-06	0.000210581	ENSMUSG00000003865;ENSMUSG00000022707;ENSMUSG00000025190;ENSMUSG00000027198;ENSMUSG00000027513;ENSMUSG00000028630;ENSMUSG00000030244;ENSMUSG00000038894;ENSMUSG00000039308;ENSMUSG00000040151;ENSMUSG00000041798;ENSMUSG00000043445;ENSMUSG00000051650;ENSMUSG00000054008;ENSMUSG00000055980;ENSMUSG00000067279
GO:0043434	response to peptide hormone	48	439	4.16806e-06	0.000213266	ENSMUSG00000003031;ENSMUSG00000003721;ENSMUSG00000005514;ENSMUSG00000020593;ENSMUSG00000021127;ENSMUSG00000021134;ENSMUSG00000021546;ENSMUSG00000021552;ENSMUSG00000022551;ENSMUSG00000022607;ENSMUSG00000024052;ENSMUSG00000024913;ENSMUSG00000025127;ENSMUSG00000025190;ENSMUSG00000025271;ENSMUSG00000025991;ENSMUSG00000026270;ENSMUSG00000026614;ENSMUSG00000026615;ENSMUSG00000027513;ENSMUSG00000027712;…
GO:0015833	peptide transport	141	1783	4.85149e-06	0.000246591	ENSMUSG00000000131;ENSMUSG00000000303;ENSMUSG00000001018;ENSMUSG00000001750;ENSMUSG00000002108;ENSMUSG00000002897;ENSMUSG00000004771;ENSMUSG00000004980;ENSMUSG00000006611;ENSMUSG00000006740;ENSMUSG00000009681;ENSMUSG00000015291;ENSMUSG00000015656;ENSMUSG00000017978;ENSMUSG00000018362;ENSMUSG00000018428;ENSMUSG00000018567;ENSMUSG00000018909;ENSMUSG00000019066;ENSMUSG00000019188;ENSMUSG00000019539;…
GO:0010876	lipid localization	45	407	6.18595e-06	0.000310935	ENSMUSG00000002108;ENSMUSG00000002733;ENSMUSG00000006731;ENSMUSG00000009646;ENSMUSG00000016024;ENSMUSG00000021546;ENSMUSG00000022463;ENSMUSG00000022890;ENSMUSG00000023057;ENSMUSG00000024101;ENSMUSG00000024164;ENSMUSG00000026615;ENSMUSG00000026944;ENSMUSG00000027048;ENSMUSG00000028327;ENSMUSG00000029304;ENSMUSG00000029406;ENSMUSG00000029822;ENSMUSG00000030382;ENSMUSG00000030762;ENSMUSG00000030842;…
GO:0006351	transcription, DNA-templated	236	3308	6.19844e-06	0.000310935	ENSMUSG00000000303;ENSMUSG00000001157;ENSMUSG00000001418;ENSMUSG00000001507;ENSMUSG00000002108;ENSMUSG00000002393;ENSMUSG00000002679;ENSMUSG00000003031;ENSMUSG00000003123;ENSMUSG00000003233;ENSMUSG00000003382;ENSMUSG00000003721;ENSMUSG00000003949;ENSMUSG00000004221;ENSMUSG00000004936;ENSMUSG00000004980;ENSMUSG00000005251;ENSMUSG00000005373;ENSMUSG00000005442;ENSMUSG00000005774;ENSMUSG00000006050;…
GO:0097659	nucleic acid-templated transcription	239	3358	6.30621e-06	0.000314287	ENSMUSG00000000303;ENSMUSG00000001157;ENSMUSG00000001418;ENSMUSG00000001507;ENSMUSG00000002108;ENSMUSG00000002393;ENSMUSG00000002679;ENSMUSG00000003031;ENSMUSG00000003123;ENSMUSG00000003233;ENSMUSG00000003382;ENSMUSG00000003721;ENSMUSG00000003949;ENSMUSG00000004221;ENSMUSG00000004936;ENSMUSG00000004980;ENSMUSG00000005251;ENSMUSG00000005373;ENSMUSG00000005442;ENSMUSG00000005774;ENSMUSG00000006050;…
GO:0032774	RNA biosynthetic process	240	3375	6.38588e-06	0.000316204	ENSMUSG00000000303;ENSMUSG00000001157;ENSMUSG00000001418;ENSMUSG00000001507;ENSMUSG00000002108;ENSMUSG00000002393;ENSMUSG00000002679;ENSMUSG00000003031;ENSMUSG00000003123;ENSMUSG00000003233;ENSMUSG00000003382;ENSMUSG00000003721;ENSMUSG00000003949;ENSMUSG00000004221;ENSMUSG00000004936;ENSMUSG00000004980;ENSMUSG00000005251;ENSMUSG00000005373;ENSMUSG00000005442;ENSMUSG00000005774;ENSMUSG00000006050;…
GO:0006464	cellular protein modification process	265	3790	6.68698e-06	0.000326896	ENSMUSG00000001127;ENSMUSG00000001366;ENSMUSG00000001774;ENSMUSG00000002679;ENSMUSG00000003031;ENSMUSG00000003068;ENSMUSG00000003099;ENSMUSG00000003233;ENSMUSG00000003948;ENSMUSG00000004221;ENSMUSG00000004936;ENSMUSG00000005142;ENSMUSG00000005251;ENSMUSG00000005320;ENSMUSG00000005373;ENSMUSG00000005514;ENSMUSG00000006307;ENSMUSG00000006476;ENSMUSG00000006611;ENSMUSG00000008348;ENSMUSG00000009681;…
GO:0036211	protein modification process	265	3790	6.68698e-06	0.000326896	ENSMUSG00000001127;ENSMUSG00000001366;ENSMUSG00000001774;ENSMUSG00000002679;ENSMUSG00000003031;ENSMUSG00000003068;ENSMUSG00000003099;ENSMUSG00000003233;ENSMUSG00000003948;ENSMUSG00000004221;ENSMUSG00000004936;ENSMUSG00000005142;ENSMUSG00000005251;ENSMUSG00000005320;ENSMUSG00000005373;ENSMUSG00000005514;ENSMUSG00000006307;ENSMUSG00000006476;ENSMUSG00000006611;ENSMUSG00000008348;ENSMUSG00000009681;…
GO:0010605	negative regulation of macromolecule metabolic process	200	2730	7.29749e-06	0.000352606	ENSMUSG00000001774;ENSMUSG00000002108;ENSMUSG00000002393;ENSMUSG00000003031;ENSMUSG00000003099;ENSMUSG00000003382;ENSMUSG00000004936;ENSMUSG00000004980;ENSMUSG00000005373;ENSMUSG00000005442;ENSMUSG00000005514;ENSMUSG00000005774;ENSMUSG00000006307;ENSMUSG00000006611;ENSMUSG00000007836;ENSMUSG00000007880;ENSMUSG00000010175;ENSMUSG00000013622;ENSMUSG00000015605;ENSMUSG00000015656;ENSMUSG00000016528;…
GO:0015980	energy derivation by oxidation of organic compounds	33	262	7.3048e-06	0.000352606	ENSMUSG00000000088;ENSMUSG00000001891;ENSMUSG00000002010;ENSMUSG00000002769;ENSMUSG00000003865;ENSMUSG00000009863;ENSMUSG00000020022;ENSMUSG00000020321;ENSMUSG00000021764;ENSMUSG00000022551;ENSMUSG00000022707;ENSMUSG00000023089;ENSMUSG00000025127;ENSMUSG00000025950;ENSMUSG00000026154;ENSMUSG00000026260;ENSMUSG00000026500;ENSMUSG00000026526;ENSMUSG00000028630;ENSMUSG00000030244;ENSMUSG00000031393;…
GO:0044085	cellular component biogenesis	217	3009	7.94917e-06	0.000381312	ENSMUSG00000000303;ENSMUSG00000000759;ENSMUSG00000000915;ENSMUSG00000002043;ENSMUSG00000002289;ENSMUSG00000002416;ENSMUSG00000002477;ENSMUSG00000002679;ENSMUSG00000002769;ENSMUSG00000003031;ENSMUSG00000003068;ENSMUSG00000003099;ENSMUSG00000004771;ENSMUSG00000004936;ENSMUSG00000007476;ENSMUSG00000007617;ENSMUSG00000010175;ENSMUSG00000015605;ENSMUSG00000016018;ENSMUSG00000016427;ENSMUSG00000016503;…
GO:0032868	response to insulin	34	275	8.01303e-06	0.000381987	ENSMUSG00000003721;ENSMUSG00000020593;ENSMUSG00000021127;ENSMUSG00000021134;ENSMUSG00000021546;ENSMUSG00000021552;ENSMUSG00000024052;ENSMUSG00000025190;ENSMUSG00000025271;ENSMUSG00000026270;ENSMUSG00000026615;ENSMUSG00000027513;ENSMUSG00000027882;ENSMUSG00000029162;ENSMUSG00000029246;ENSMUSG00000031173;ENSMUSG00000032253;ENSMUSG00000032350;ENSMUSG00000032485;ENSMUSG00000032562;ENSMUSG00000032702;…
GO:0010608	posttranscriptional regulation of gene expression	55	542	8.10162e-06	0.000383827	ENSMUSG00000000552;ENSMUSG00000004936;ENSMUSG00000004980;ENSMUSG00000007836;ENSMUSG00000016528;ENSMUSG00000016554;ENSMUSG00000020300;ENSMUSG00000021116;ENSMUSG00000021127;ENSMUSG00000021559;ENSMUSG00000022323;ENSMUSG00000022370;ENSMUSG00000022412;ENSMUSG00000023087;ENSMUSG00000024120;ENSMUSG00000026234;ENSMUSG00000026615;ENSMUSG00000027487;ENSMUSG00000027770;ENSMUSG00000028156;ENSMUSG00000028790;…
GO:0043412	macromolecule modification	275	3967	8.27601e-06	0.000389684	ENSMUSG00000001127;ENSMUSG00000001366;ENSMUSG00000001663;ENSMUSG00000001774;ENSMUSG00000002679;ENSMUSG00000003031;ENSMUSG00000003068;ENSMUSG00000003099;ENSMUSG00000003233;ENSMUSG00000003948;ENSMUSG00000004221;ENSMUSG00000004936;ENSMUSG00000005142;ENSMUSG00000005251;ENSMUSG00000005320;ENSMUSG00000005373;ENSMUSG00000005514;ENSMUSG00000006307;ENSMUSG00000006476;ENSMUSG00000006611;ENSMUSG00000008348;…
GO:0046903	secretion	100	1180	8.3361e-06	0.000390119	ENSMUSG00000000326;ENSMUSG00000000915;ENSMUSG00000001018;ENSMUSG00000001750;ENSMUSG00000002108;ENSMUSG00000002897;ENSMUSG00000004771;ENSMUSG00000006611;ENSMUSG00000006740;ENSMUSG00000009646;ENSMUSG00000009681;ENSMUSG00000015653;ENSMUSG00000016028;ENSMUSG00000017686;ENSMUSG00000017978;ENSMUSG00000018909;ENSMUSG00000019066;ENSMUSG00000019539;ENSMUSG00000020123;ENSMUSG00000020315;ENSMUSG00000020536;…
GO:0051252	regulation of RNA metabolic process	247	3504	8.55073e-06	0.000397739	ENSMUSG00000000303;ENSMUSG00000001157;ENSMUSG00000001418;ENSMUSG00000001507;ENSMUSG00000002108;ENSMUSG00000002393;ENSMUSG00000002679;ENSMUSG00000003031;ENSMUSG00000003233;ENSMUSG00000003382;ENSMUSG00000003721;ENSMUSG00000003949;ENSMUSG00000004221;ENSMUSG00000004936;ENSMUSG00000004980;ENSMUSG00000005251;ENSMUSG00000005373;ENSMUSG00000005442;ENSMUSG00000005774;ENSMUSG00000006050;ENSMUSG00000006307;…
GO:0051649	establishment of localization in cell	147	1898	9.1096e-06	0.000421182	ENSMUSG00000000131;ENSMUSG00000000303;ENSMUSG00000001018;ENSMUSG00000002043;ENSMUSG00000002733;ENSMUSG00000004221;ENSMUSG00000004771;ENSMUSG00000004936;ENSMUSG00000004980;ENSMUSG00000006740;ENSMUSG00000009681;ENSMUSG00000015291;ENSMUSG00000015656;ENSMUSG00000016028;ENSMUSG00000017686;ENSMUSG00000017978;ENSMUSG00000018362;ENSMUSG00000018428;ENSMUSG00000018909;ENSMUSG00000019066;ENSMUSG00000019188;…
GO:0006457	protein folding	23	154	1.12854e-05	0.000514276	ENSMUSG00000001774;ENSMUSG00000006412;ENSMUSG00000007739;ENSMUSG00000015357;ENSMUSG00000015656;ENSMUSG00000021270;ENSMUSG00000022771;ENSMUSG00000024222;ENSMUSG00000024346;ENSMUSG00000024359;ENSMUSG00000025613;ENSMUSG00000025757;ENSMUSG00000027804;ENSMUSG00000028035;ENSMUSG00000028410;ENSMUSG00000029657;ENSMUSG00000030417;ENSMUSG00000031701;ENSMUSG00000032932;ENSMUSG00000039233;ENSMUSG00000042043;…
GO:0032369	negative regulation of lipid transport	11	42	1.12995e-05	0.000514276	ENSMUSG00000002108;ENSMUSG00000022463;ENSMUSG00000022890;ENSMUSG00000031278;ENSMUSG00000038894;ENSMUSG00000040505;ENSMUSG00000060601;ENSMUSG00000065490;ENSMUSG00000065493;ENSMUSG00000065505;ENSMUSG00000065567
GO:1903506	regulation of nucleic acid-templated transcription	231	3254	1.13241e-05	0.000514276	ENSMUSG00000000303;ENSMUSG00000001157;ENSMUSG00000001418;ENSMUSG00000001507;ENSMUSG00000002108;ENSMUSG00000002393;ENSMUSG00000002679;ENSMUSG00000003031;ENSMUSG00000003233;ENSMUSG00000003382;ENSMUSG00000003721;ENSMUSG00000003949;ENSMUSG00000004221;ENSMUSG00000004936;ENSMUSG00000004980;ENSMUSG00000005251;ENSMUSG00000005373;ENSMUSG00000005442;ENSMUSG00000005774;ENSMUSG00000006050;ENSMUSG00000006307;…
GO:1901653	cellular response to peptide	40	355	1.28159e-05	0.0005786	ENSMUSG00000005514;ENSMUSG00000020572;ENSMUSG00000020593;ENSMUSG00000021127;ENSMUSG00000021134;ENSMUSG00000021546;ENSMUSG00000021552;ENSMUSG00000022607;ENSMUSG00000024052;ENSMUSG00000025127;ENSMUSG00000025190;ENSMUSG00000025991;ENSMUSG00000026270;ENSMUSG00000026614;ENSMUSG00000026615;ENSMUSG00000027513;ENSMUSG00000027712;ENSMUSG00000029246;ENSMUSG00000032086;ENSMUSG00000032253;ENSMUSG00000032312;…
GO:0072329	monocarboxylic acid catabolic process	19	114	1.32127e-05	0.000593028	ENSMUSG00000003123;ENSMUSG00000020283;ENSMUSG00000020593;ENSMUSG00000021417;ENSMUSG00000024052;ENSMUSG00000024132;ENSMUSG00000024507;ENSMUSG00000026003;ENSMUSG00000026664;ENSMUSG00000027261;ENSMUSG00000027513;ENSMUSG00000028223;ENSMUSG00000031378;ENSMUSG00000032047;ENSMUSG00000036880;ENSMUSG00000038894;ENSMUSG00000041426;ENSMUSG00000055980;ENSMUSG00000059316
GO:2001141	regulation of RNA biosynthetic process	231	3262	1.34142e-05	0.000598572	ENSMUSG00000000303;ENSMUSG00000001157;ENSMUSG00000001418;ENSMUSG00000001507;ENSMUSG00000002108;ENSMUSG00000002393;ENSMUSG00000002679;ENSMUSG00000003031;ENSMUSG00000003233;ENSMUSG00000003382;ENSMUSG00000003721;ENSMUSG00000003949;ENSMUSG00000004221;ENSMUSG00000004936;ENSMUSG00000004980;ENSMUSG00000005251;ENSMUSG00000005373;ENSMUSG00000005442;ENSMUSG00000005774;ENSMUSG00000006050;ENSMUSG00000006307;…
GO:0007399	nervous system development	172	2308	1.38543e-05	0.000614633	ENSMUSG00000000303;ENSMUSG00000001018;ENSMUSG00000001507;ENSMUSG00000001750;ENSMUSG00000002393;ENSMUSG00000003068;ENSMUSG00000003233;ENSMUSG00000003344;ENSMUSG00000003527;ENSMUSG00000003948;ENSMUSG00000004771;ENSMUSG00000004936;ENSMUSG00000005442;ENSMUSG00000006476;ENSMUSG00000006740;ENSMUSG00000007038;ENSMUSG00000007880;ENSMUSG00000009681;ENSMUSG00000010175;ENSMUSG00000015291;ENSMUSG00000015605;…
GO:0019219	regulation of nucleobase-containing compound metabolic process	263	3794	1.41151e-05	0.000622607	ENSMUSG00000000303;ENSMUSG00000001157;ENSMUSG00000001418;ENSMUSG00000001507;ENSMUSG00000002108;ENSMUSG00000002393;ENSMUSG00000002679;ENSMUSG00000003031;ENSMUSG00000003233;ENSMUSG00000003382;ENSMUSG00000003721;ENSMUSG00000003949;ENSMUSG00000004221;ENSMUSG00000004936;ENSMUSG00000004980;ENSMUSG00000005251;ENSMUSG00000005320;ENSMUSG00000005373;ENSMUSG00000005442;ENSMUSG00000005774;ENSMUSG00000006050;…
GO:0042304	regulation of fatty acid biosynthetic process	11	43	1.44367e-05	0.000632349	ENSMUSG00000002108;ENSMUSG00000003721;ENSMUSG00000005373;ENSMUSG00000020123;ENSMUSG00000026435;ENSMUSG00000031378;ENSMUSG00000032485;ENSMUSG00000037622;ENSMUSG00000060601;ENSMUSG00000065490;ENSMUSG00000065567
GO:0006355	regulation of transcription, DNA-templated	227	3200	1.45008e-05	0.000632349	ENSMUSG00000000303;ENSMUSG00000001157;ENSMUSG00000001418;ENSMUSG00000001507;ENSMUSG00000002108;ENSMUSG00000002393;ENSMUSG00000002679;ENSMUSG00000003031;ENSMUSG00000003233;ENSMUSG00000003382;ENSMUSG00000003721;ENSMUSG00000003949;ENSMUSG00000004221;ENSMUSG00000004936;ENSMUSG00000004980;ENSMUSG00000005251;ENSMUSG00000005373;ENSMUSG00000005442;ENSMUSG00000005774;ENSMUSG00000006050;ENSMUSG00000006307;…
GO:0006869	lipid transport	40	358	1.5617e-05	0.000677176	ENSMUSG00000002108;ENSMUSG00000002733;ENSMUSG00000009646;ENSMUSG00000016024;ENSMUSG00000021546;ENSMUSG00000022463;ENSMUSG00000022890;ENSMUSG00000023057;ENSMUSG00000024101;ENSMUSG00000026615;ENSMUSG00000026944;ENSMUSG00000027048;ENSMUSG00000028327;ENSMUSG00000029304;ENSMUSG00000029406;ENSMUSG00000029822;ENSMUSG00000030382;ENSMUSG00000030762;ENSMUSG00000030842;ENSMUSG00000031278;ENSMUSG00000031378;…
GO:0009123	nucleoside monophosphate metabolic process	35	296	1.57687e-05	0.000679915	ENSMUSG00000000088;ENSMUSG00000004936;ENSMUSG00000005373;ENSMUSG00000015357;ENSMUSG00000015656;ENSMUSG00000016252;ENSMUSG00000020022;ENSMUSG00000022551;ENSMUSG00000022789;ENSMUSG00000022890;ENSMUSG00000022956;ENSMUSG00000025574;ENSMUSG00000025630;ENSMUSG00000025781;ENSMUSG00000026260;ENSMUSG00000026839;ENSMUSG00000027108;ENSMUSG00000027823;ENSMUSG00000027889;ENSMUSG00000029246;ENSMUSG00000031378;…
GO:0044262	cellular carbohydrate metabolic process	35	297	1.69555e-05	0.00071353	ENSMUSG00000001891;ENSMUSG00000002769;ENSMUSG00000003068;ENSMUSG00000003865;ENSMUSG00000022707;ENSMUSG00000025127;ENSMUSG00000025190;ENSMUSG00000025271;ENSMUSG00000025477;ENSMUSG00000025950;ENSMUSG00000026435;ENSMUSG00000026773;ENSMUSG00000027198;ENSMUSG00000027227;ENSMUSG00000027513;ENSMUSG00000028479;ENSMUSG00000028630;ENSMUSG00000029162;ENSMUSG00000030244;ENSMUSG00000031393;ENSMUSG00000032594;…
GO:0071375	cellular response to peptide hormone stimulus	35	297	1.69555e-05	0.00071353	ENSMUSG00000005514;ENSMUSG00000020593;ENSMUSG00000021127;ENSMUSG00000021134;ENSMUSG00000021546;ENSMUSG00000021552;ENSMUSG00000022607;ENSMUSG00000024052;ENSMUSG00000025127;ENSMUSG00000025190;ENSMUSG00000025991;ENSMUSG00000026270;ENSMUSG00000026614;ENSMUSG00000026615;ENSMUSG00000027513;ENSMUSG00000027712;ENSMUSG00000029246;ENSMUSG00000032253;ENSMUSG00000032312;ENSMUSG00000032350;ENSMUSG00000032562;…
GO:0033865	nucleoside bisphosphate metabolic process	18	106	1.70132e-05	0.00071353	ENSMUSG00000024507;ENSMUSG00000024899;ENSMUSG00000026568;ENSMUSG00000028011;ENSMUSG00000028672;ENSMUSG00000029269;ENSMUSG00000031278;ENSMUSG00000031378;ENSMUSG00000031545;ENSMUSG00000032047;ENSMUSG00000036880;ENSMUSG00000038754;ENSMUSG00000041220;ENSMUSG00000052392;ENSMUSG00000057228;ENSMUSG00000060317;ENSMUSG00000063683;ENSMUSG00000070985
GO:0033875	ribonucleoside bisphosphate metabolic process	18	106	1.70132e-05	0.00071353	ENSMUSG00000024507;ENSMUSG00000024899;ENSMUSG00000026568;ENSMUSG00000028011;ENSMUSG00000028672;ENSMUSG00000029269;ENSMUSG00000031278;ENSMUSG00000031378;ENSMUSG00000031545;ENSMUSG00000032047;ENSMUSG00000036880;ENSMUSG00000038754;ENSMUSG00000041220;ENSMUSG00000052392;ENSMUSG00000057228;ENSMUSG00000060317;ENSMUSG00000063683;ENSMUSG00000070985
GO:0034032	purine nucleoside bisphosphate metabolic process	18	106	1.70132e-05	0.00071353	ENSMUSG00000024507;ENSMUSG00000024899;ENSMUSG00000026568;ENSMUSG00000028011;ENSMUSG00000028672;ENSMUSG00000029269;ENSMUSG00000031278;ENSMUSG00000031378;ENSMUSG00000031545;ENSMUSG00000032047;ENSMUSG00000036880;ENSMUSG00000038754;ENSMUSG00000041220;ENSMUSG00000052392;ENSMUSG00000057228;ENSMUSG00000060317;ENSMUSG00000063683;ENSMUSG00000070985
GO:0031331	positive regulation of cellular catabolic process	39	347	1.7352e-05	0.000723786	ENSMUSG00000003068;ENSMUSG00000004221;ENSMUSG00000004936;ENSMUSG00000005373;ENSMUSG00000013858;ENSMUSG00000018547;ENSMUSG00000020708;ENSMUSG00000021127;ENSMUSG00000021270;ENSMUSG00000021559;ENSMUSG00000022607;ENSMUSG00000026672;ENSMUSG00000027770;ENSMUSG00000028793;ENSMUSG00000029104;ENSMUSG00000030560;ENSMUSG00000030966;ENSMUSG00000031378;ENSMUSG00000031696;ENSMUSG00000032350;ENSMUSG00000032741;…
GO:0015985	energy coupled proton transport, down electrochemical gradient	8	23	1.85249e-05	0.000764399	ENSMUSG00000016252;ENSMUSG00000022551;ENSMUSG00000022890;ENSMUSG00000022956;ENSMUSG00000025781;ENSMUSG00000039065;ENSMUSG00000050856;ENSMUSG00000116933
GO:0015986	ATP synthesis coupled proton transport	8	23	1.85249e-05	0.000764399	ENSMUSG00000016252;ENSMUSG00000022551;ENSMUSG00000022890;ENSMUSG00000022956;ENSMUSG00000025781;ENSMUSG00000039065;ENSMUSG00000050856;ENSMUSG00000116933
GO:0034622	cellular protein-containing complex assembly	87	1012	1.93332e-05	0.000793487	ENSMUSG00000000759;ENSMUSG00000000915;ENSMUSG00000002416;ENSMUSG00000002477;ENSMUSG00000002679;ENSMUSG00000003031;ENSMUSG00000016427;ENSMUSG00000016554;ENSMUSG00000017978;ENSMUSG00000020315;ENSMUSG00000020457;ENSMUSG00000020708;ENSMUSG00000020863;ENSMUSG00000020986;ENSMUSG00000021116;ENSMUSG00000021270;ENSMUSG00000021764;ENSMUSG00000021771;ENSMUSG00000022450;ENSMUSG00000022607;ENSMUSG00000022789;…
GO:0009161	ribonucleoside monophosphate metabolic process	33	276	2.17333e-05	0.000887252	ENSMUSG00000000088;ENSMUSG00000004936;ENSMUSG00000005373;ENSMUSG00000015357;ENSMUSG00000015656;ENSMUSG00000016252;ENSMUSG00000020022;ENSMUSG00000022551;ENSMUSG00000022789;ENSMUSG00000022890;ENSMUSG00000022956;ENSMUSG00000025630;ENSMUSG00000025781;ENSMUSG00000026260;ENSMUSG00000026839;ENSMUSG00000027108;ENSMUSG00000027823;ENSMUSG00000027889;ENSMUSG00000029246;ENSMUSG00000031378;ENSMUSG00000031393;…
GO:0048878	chemical homeostasis	99	1194	2.24915e-05	0.000913343	ENSMUSG00000000326;ENSMUSG00000001018;ENSMUSG00000001750;ENSMUSG00000002108;ENSMUSG00000002289;ENSMUSG00000003068;ENSMUSG00000004936;ENSMUSG00000005373;ENSMUSG00000006611;ENSMUSG00000006740;ENSMUSG00000007617;ENSMUSG00000015605;ENSMUSG00000015653;ENSMUSG00000016942;ENSMUSG00000017756;ENSMUSG00000017765;ENSMUSG00000018909;ENSMUSG00000019461;ENSMUSG00000019539;ENSMUSG00000020123;ENSMUSG00000020611;…
GO:0008610	lipid biosynthetic process	55	562	2.28049e-05	0.000921198	ENSMUSG00000002108;ENSMUSG00000003721;ENSMUSG00000004270;ENSMUSG00000005320;ENSMUSG00000005373;ENSMUSG00000005514;ENSMUSG00000005899;ENSMUSG00000006731;ENSMUSG00000010175;ENSMUSG00000017721;ENSMUSG00000020123;ENSMUSG00000020593;ENSMUSG00000021518;ENSMUSG00000022617;ENSMUSG00000024052;ENSMUSG00000024164;ENSMUSG00000025178;ENSMUSG00000025728;ENSMUSG00000025950;ENSMUSG00000026435;ENSMUSG00000026922;…
GO:0055088	lipid homeostasis	22	150	2.32127e-05	0.000928379	ENSMUSG00000002108;ENSMUSG00000002289;ENSMUSG00000004936;ENSMUSG00000005373;ENSMUSG00000019461;ENSMUSG00000019539;ENSMUSG00000022463;ENSMUSG00000024913;ENSMUSG00000025190;ENSMUSG00000026944;ENSMUSG00000027889;ENSMUSG00000030842;ENSMUSG00000031378;ENSMUSG00000037936;ENSMUSG00000040505;ENSMUSG00000041798;ENSMUSG00000047638;ENSMUSG00000060601;ENSMUSG00000065490;ENSMUSG00000065493;ENSMUSG00000065505;…
GO:0016071	mRNA metabolic process	60	631	2.32246e-05	0.000928379	ENSMUSG00000001383;ENSMUSG00000002477;ENSMUSG00000003527;ENSMUSG00000004096;ENSMUSG00000004980;ENSMUSG00000007836;ENSMUSG00000010608;ENSMUSG00000015605;ENSMUSG00000015656;ENSMUSG00000016018;ENSMUSG00000016528;ENSMUSG00000020715;ENSMUSG00000020783;ENSMUSG00000020863;ENSMUSG00000020929;ENSMUSG00000021127;ENSMUSG00000021134;ENSMUSG00000021546;ENSMUSG00000022119;ENSMUSG00000023087;ENSMUSG00000025982;…
GO:0006637	acyl-CoA metabolic process	16	89	2.37912e-05	0.000941225	ENSMUSG00000024507;ENSMUSG00000026568;ENSMUSG00000028011;ENSMUSG00000028672;ENSMUSG00000031278;ENSMUSG00000031378;ENSMUSG00000031545;ENSMUSG00000032047;ENSMUSG00000036880;ENSMUSG00000038754;ENSMUSG00000041220;ENSMUSG00000052392;ENSMUSG00000057228;ENSMUSG00000060317;ENSMUSG00000063683;ENSMUSG00000070985
GO:0035383	thioester metabolic process	16	89	2.37912e-05	0.000941225	ENSMUSG00000024507;ENSMUSG00000026568;ENSMUSG00000028011;ENSMUSG00000028672;ENSMUSG00000031278;ENSMUSG00000031378;ENSMUSG00000031545;ENSMUSG00000032047;ENSMUSG00000036880;ENSMUSG00000038754;ENSMUSG00000041220;ENSMUSG00000052392;ENSMUSG00000057228;ENSMUSG00000060317;ENSMUSG00000063683;ENSMUSG00000070985
GO:0044242	cellular lipid catabolic process	26	195	2.46213e-05	0.000965488	ENSMUSG00000003123;ENSMUSG00000005899;ENSMUSG00000007038;ENSMUSG00000020097;ENSMUSG00000020283;ENSMUSG00000020593;ENSMUSG00000021417;ENSMUSG00000024052;ENSMUSG00000024132;ENSMUSG00000024507;ENSMUSG00000025950;ENSMUSG00000025991;ENSMUSG00000026003;ENSMUSG00000026664;ENSMUSG00000027261;ENSMUSG00000027346;ENSMUSG00000027513;ENSMUSG00000028223;ENSMUSG00000031378;ENSMUSG00000032047;ENSMUSG00000036880;…
GO:0044265	cellular macromolecule catabolic process	86	1004	2.46561e-05	0.000965488	ENSMUSG00000001127;ENSMUSG00000001366;ENSMUSG00000001750;ENSMUSG00000006611;ENSMUSG00000007836;ENSMUSG00000008348;ENSMUSG00000013622;ENSMUSG00000013858;ENSMUSG00000015357;ENSMUSG00000016018;ENSMUSG00000016528;ENSMUSG00000018909;ENSMUSG00000019188;ENSMUSG00000019539;ENSMUSG00000020634;ENSMUSG00000020708;ENSMUSG00000020883;ENSMUSG00000021024;ENSMUSG00000021127;ENSMUSG00000021270;ENSMUSG00000021737;…
GO:0022607	cellular component assembly	201	2801	2.52948e-05	0.000985471	ENSMUSG00000000303;ENSMUSG00000000759;ENSMUSG00000000915;ENSMUSG00000002043;ENSMUSG00000002289;ENSMUSG00000002416;ENSMUSG00000002477;ENSMUSG00000002679;ENSMUSG00000002769;ENSMUSG00000003031;ENSMUSG00000003068;ENSMUSG00000003099;ENSMUSG00000004771;ENSMUSG00000004936;ENSMUSG00000007476;ENSMUSG00000007617;ENSMUSG00000010175;ENSMUSG00000015605;ENSMUSG00000016427;ENSMUSG00000016554;ENSMUSG00000017978;…
GO:0015931	nucleobase-containing compound transport	27	207	2.58006e-05	0.0010001	ENSMUSG00000002346;ENSMUSG00000004980;ENSMUSG00000017664;ENSMUSG00000020290;ENSMUSG00000020783;ENSMUSG00000021127;ENSMUSG00000022119;ENSMUSG00000022299;ENSMUSG00000022338;ENSMUSG00000022855;ENSMUSG00000023942;ENSMUSG00000024120;ENSMUSG00000024986;ENSMUSG00000028790;ENSMUSG00000030730;ENSMUSG00000031378;ENSMUSG00000032518;ENSMUSG00000034274;ENSMUSG00000034908;ENSMUSG00000037089;ENSMUSG00000042541;…
GO:0046907	intracellular transport	118	1489	2.80599e-05	0.00108221	ENSMUSG00000000131;ENSMUSG00000000303;ENSMUSG00000001018;ENSMUSG00000002043;ENSMUSG00000002733;ENSMUSG00000004771;ENSMUSG00000004936;ENSMUSG00000004980;ENSMUSG00000006740;ENSMUSG00000009681;ENSMUSG00000015291;ENSMUSG00000015656;ENSMUSG00000017686;ENSMUSG00000017978;ENSMUSG00000018362;ENSMUSG00000018428;ENSMUSG00000019066;ENSMUSG00000019188;ENSMUSG00000020130;ENSMUSG00000020283;ENSMUSG00000020290;…
GO:0060341	regulation of cellular localization	81	936	2.98134e-05	0.00114409	ENSMUSG00000000303;ENSMUSG00000001018;ENSMUSG00000001507;ENSMUSG00000003068;ENSMUSG00000003233;ENSMUSG00000004771;ENSMUSG00000004936;ENSMUSG00000006611;ENSMUSG00000006740;ENSMUSG00000007739;ENSMUSG00000015291;ENSMUSG00000016028;ENSMUSG00000017686;ENSMUSG00000018428;ENSMUSG00000018909;ENSMUSG00000019978;ENSMUSG00000020290;ENSMUSG00000020315;ENSMUSG00000020580;ENSMUSG00000020849;ENSMUSG00000020883;…
GO:0062012	regulation of small molecule metabolic process	39	356	3.10152e-05	0.00118429	ENSMUSG00000000326;ENSMUSG00000002108;ENSMUSG00000002769;ENSMUSG00000003068;ENSMUSG00000003721;ENSMUSG00000004936;ENSMUSG00000005320;ENSMUSG00000005373;ENSMUSG00000005514;ENSMUSG00000010175;ENSMUSG00000020123;ENSMUSG00000022789;ENSMUSG00000025127;ENSMUSG00000025271;ENSMUSG00000025545;ENSMUSG00000026435;ENSMUSG00000028630;ENSMUSG00000028755;ENSMUSG00000031278;ENSMUSG00000031378;ENSMUSG00000032485;…
GO:1901137	carbohydrate derivative biosynthetic process	60	638	3.20723e-05	0.00121859	ENSMUSG00000004936;ENSMUSG00000005373;ENSMUSG00000006731;ENSMUSG00000016252;ENSMUSG00000017664;ENSMUSG00000017721;ENSMUSG00000020346;ENSMUSG00000021188;ENSMUSG00000022551;ENSMUSG00000022711;ENSMUSG00000022890;ENSMUSG00000022956;ENSMUSG00000024807;ENSMUSG00000024899;ENSMUSG00000025630;ENSMUSG00000025728;ENSMUSG00000025781;ENSMUSG00000026568;ENSMUSG00000026839;ENSMUSG00000027198;ENSMUSG00000027823;…
GO:0006886	intracellular protein transport	78	895	3.29677e-05	0.00124195	ENSMUSG00000000131;ENSMUSG00000000303;ENSMUSG00000001018;ENSMUSG00000004771;ENSMUSG00000004980;ENSMUSG00000006740;ENSMUSG00000009681;ENSMUSG00000015291;ENSMUSG00000015656;ENSMUSG00000018362;ENSMUSG00000018428;ENSMUSG00000019066;ENSMUSG00000019188;ENSMUSG00000020130;ENSMUSG00000020283;ENSMUSG00000020290;ENSMUSG00000020440;ENSMUSG00000020849;ENSMUSG00000020986;ENSMUSG00000021270;ENSMUSG00000021824;…
GO:0009890	negative regulation of biosynthetic process	126	1618	3.30108e-05	0.00124195	ENSMUSG00000002108;ENSMUSG00000002393;ENSMUSG00000003031;ENSMUSG00000003382;ENSMUSG00000003721;ENSMUSG00000004980;ENSMUSG00000005373;ENSMUSG00000005442;ENSMUSG00000005774;ENSMUSG00000007880;ENSMUSG00000010175;ENSMUSG00000015605;ENSMUSG00000015656;ENSMUSG00000016942;ENSMUSG00000017801;ENSMUSG00000018750;ENSMUSG00000018849;ENSMUSG00000020290;ENSMUSG00000020300;ENSMUSG00000020580;ENSMUSG00000020644;…
GO:0071417	cellular response to organonitrogen compound	54	556	3.32509e-05	0.00124488	ENSMUSG00000000303;ENSMUSG00000005514;ENSMUSG00000006476;ENSMUSG00000020300;ENSMUSG00000020572;ENSMUSG00000020593;ENSMUSG00000020661;ENSMUSG00000021127;ENSMUSG00000021134;ENSMUSG00000021546;ENSMUSG00000021552;ENSMUSG00000022607;ENSMUSG00000022956;ENSMUSG00000024052;ENSMUSG00000025127;ENSMUSG00000025190;ENSMUSG00000025991;ENSMUSG00000026270;ENSMUSG00000026614;ENSMUSG00000026615;ENSMUSG00000027513;…
GO:0033692	cellular polysaccharide biosynthetic process	13	64	3.60153e-05	0.00134183	ENSMUSG00000003865;ENSMUSG00000022707;ENSMUSG00000027198;ENSMUSG00000028630;ENSMUSG00000030244;ENSMUSG00000038894;ENSMUSG00000039308;ENSMUSG00000040151;ENSMUSG00000041798;ENSMUSG00000051650;ENSMUSG00000054008;ENSMUSG00000055980;ENSMUSG00000067279
GO:0010646	regulation of cell communication	234	3362	3.75194e-05	0.00139112	ENSMUSG00000000303;ENSMUSG00000000552;ENSMUSG00000000915;ENSMUSG00000001018;ENSMUSG00000001127;ENSMUSG00000001366;ENSMUSG00000001507;ENSMUSG00000001707;ENSMUSG00000001750;ENSMUSG00000002108;ENSMUSG00000003068;ENSMUSG00000003099;ENSMUSG00000003233;ENSMUSG00000004221;ENSMUSG00000004771;ENSMUSG00000004936;ENSMUSG00000005320;ENSMUSG00000005514;ENSMUSG00000006476;ENSMUSG00000006575;ENSMUSG00000006611;…
GO:0009896	positive regulation of catabolic process	43	412	3.99331e-05	0.00147349	ENSMUSG00000003031;ENSMUSG00000003068;ENSMUSG00000004221;ENSMUSG00000004936;ENSMUSG00000005373;ENSMUSG00000013858;ENSMUSG00000018547;ENSMUSG00000020708;ENSMUSG00000021127;ENSMUSG00000021270;ENSMUSG00000021559;ENSMUSG00000022607;ENSMUSG00000024182;ENSMUSG00000024589;ENSMUSG00000026672;ENSMUSG00000027770;ENSMUSG00000028793;ENSMUSG00000029104;ENSMUSG00000030560;ENSMUSG00000030966;ENSMUSG00000031378;…
GO:0032880	regulation of protein localization	85	1003	4.03018e-05	0.00147998	ENSMUSG00000000303;ENSMUSG00000001507;ENSMUSG00000001750;ENSMUSG00000002108;ENSMUSG00000002897;ENSMUSG00000003068;ENSMUSG00000003233;ENSMUSG00000003948;ENSMUSG00000004771;ENSMUSG00000004936;ENSMUSG00000006611;ENSMUSG00000006740;ENSMUSG00000007739;ENSMUSG00000015291;ENSMUSG00000018428;ENSMUSG00000018909;ENSMUSG00000019978;ENSMUSG00000020290;ENSMUSG00000020315;ENSMUSG00000020580;ENSMUSG00000020641;…
GO:0023051	regulation of signaling	235	3385	4.25474e-05	0.00155501	ENSMUSG00000000303;ENSMUSG00000000552;ENSMUSG00000000915;ENSMUSG00000001018;ENSMUSG00000001127;ENSMUSG00000001366;ENSMUSG00000001507;ENSMUSG00000001707;ENSMUSG00000001750;ENSMUSG00000002108;ENSMUSG00000003068;ENSMUSG00000003099;ENSMUSG00000003233;ENSMUSG00000004221;ENSMUSG00000004771;ENSMUSG00000004936;ENSMUSG00000005320;ENSMUSG00000005514;ENSMUSG00000006476;ENSMUSG00000006575;ENSMUSG00000006611;…
GO:0032869	cellular response to insulin stimulus	27	213	4.2916e-05	0.00156104	ENSMUSG00000020593;ENSMUSG00000021127;ENSMUSG00000021134;ENSMUSG00000021546;ENSMUSG00000021552;ENSMUSG00000024052;ENSMUSG00000025190;ENSMUSG00000026270;ENSMUSG00000026615;ENSMUSG00000027513;ENSMUSG00000029246;ENSMUSG00000032253;ENSMUSG00000032350;ENSMUSG00000032562;ENSMUSG00000032702;ENSMUSG00000033295;ENSMUSG00000037622;ENSMUSG00000038894;ENSMUSG00000041798;ENSMUSG00000045658;ENSMUSG00000047638;…
GO:0010038	response to metal ion	41	388	4.52136e-05	0.00163686	ENSMUSG00000000303;ENSMUSG00000001670;ENSMUSG00000001750;ENSMUSG00000003031;ENSMUSG00000003099;ENSMUSG00000006611;ENSMUSG00000007617;ENSMUSG00000015291;ENSMUSG00000020644;ENSMUSG00000020661;ENSMUSG00000021116;ENSMUSG00000022512;ENSMUSG00000024190;ENSMUSG00000024589;ENSMUSG00000024646;ENSMUSG00000025190;ENSMUSG00000025991;ENSMUSG00000026193;ENSMUSG00000026614;ENSMUSG00000026879;ENSMUSG00000027227;…
GO:0006650	glycerophospholipid metabolic process	29	238	4.74105e-05	0.00170834	ENSMUSG00000005899;ENSMUSG00000017721;ENSMUSG00000018547;ENSMUSG00000021518;ENSMUSG00000021987;ENSMUSG00000022617;ENSMUSG00000023232;ENSMUSG00000025178;ENSMUSG00000025477;ENSMUSG00000025728;ENSMUSG00000026922;ENSMUSG00000027346;ENSMUSG00000027695;ENSMUSG00000030275;ENSMUSG00000031393;ENSMUSG00000031545;ENSMUSG00000032594;ENSMUSG00000032599;ENSMUSG00000034354;ENSMUSG00000035596;ENSMUSG00000037936;…
GO:0055092	sterol homeostasis	16	94	4.78233e-05	0.00171516	ENSMUSG00000002108;ENSMUSG00000019461;ENSMUSG00000022463;ENSMUSG00000024913;ENSMUSG00000026944;ENSMUSG00000027889;ENSMUSG00000030842;ENSMUSG00000031378;ENSMUSG00000037936;ENSMUSG00000040505;ENSMUSG00000047638;ENSMUSG00000060601;ENSMUSG00000065490;ENSMUSG00000065493;ENSMUSG00000065505;ENSMUSG00000065567
GO:0032879	regulation of localization	198	2786	5.22867e-05	0.00186651	ENSMUSG00000000303;ENSMUSG00000000326;ENSMUSG00000000915;ENSMUSG00000001018;ENSMUSG00000001507;ENSMUSG00000001750;ENSMUSG00000002108;ENSMUSG00000002897;ENSMUSG00000003031;ENSMUSG00000003068;ENSMUSG00000003233;ENSMUSG00000003948;ENSMUSG00000004771;ENSMUSG00000004936;ENSMUSG00000006476;ENSMUSG00000006611;ENSMUSG00000006740;ENSMUSG00000007617;ENSMUSG00000007739;ENSMUSG00000009681;ENSMUSG00000010175;…
GO:0007420	brain development	65	720	5.30706e-05	0.00188533	ENSMUSG00000000303;ENSMUSG00000003233;ENSMUSG00000004936;ENSMUSG00000005442;ENSMUSG00000006740;ENSMUSG00000007880;ENSMUSG00000009681;ENSMUSG00000010175;ENSMUSG00000015605;ENSMUSG00000020123;ENSMUSG00000020283;ENSMUSG00000020536;ENSMUSG00000020644;ENSMUSG00000020647;ENSMUSG00000020849;ENSMUSG00000021546;ENSMUSG00000021764;ENSMUSG00000021796;ENSMUSG00000022323;ENSMUSG00000022957;ENSMUSG00000024986;…
GO:0032940	secretion by cell	85	1011	5.33052e-05	0.00188533	ENSMUSG00000001018;ENSMUSG00000001750;ENSMUSG00000002108;ENSMUSG00000002897;ENSMUSG00000004771;ENSMUSG00000006611;ENSMUSG00000006740;ENSMUSG00000009681;ENSMUSG00000015653;ENSMUSG00000016028;ENSMUSG00000017686;ENSMUSG00000017978;ENSMUSG00000018909;ENSMUSG00000019066;ENSMUSG00000019539;ENSMUSG00000020123;ENSMUSG00000020315;ENSMUSG00000020536;ENSMUSG00000020641;ENSMUSG00000020883;ENSMUSG00000021281;…
GO:0009167	purine ribonucleoside monophosphate metabolic process	31	264	5.38899e-05	0.00189727	ENSMUSG00000000088;ENSMUSG00000004936;ENSMUSG00000005373;ENSMUSG00000015357;ENSMUSG00000015656;ENSMUSG00000016252;ENSMUSG00000020022;ENSMUSG00000022551;ENSMUSG00000022789;ENSMUSG00000022890;ENSMUSG00000022956;ENSMUSG00000025630;ENSMUSG00000025781;ENSMUSG00000026260;ENSMUSG00000027108;ENSMUSG00000027823;ENSMUSG00000027889;ENSMUSG00000029246;ENSMUSG00000031378;ENSMUSG00000031393;ENSMUSG00000039065;…
GO:0006066	alcohol metabolic process	35	314	5.45247e-05	0.00191086	ENSMUSG00000003123;ENSMUSG00000003721;ENSMUSG00000005514;ENSMUSG00000020051;ENSMUSG00000021054;ENSMUSG00000021496;ENSMUSG00000022463;ENSMUSG00000024913;ENSMUSG00000025190;ENSMUSG00000025477;ENSMUSG00000027227;ENSMUSG00000027261;ENSMUSG00000027513;ENSMUSG00000029269;ENSMUSG00000031393;ENSMUSG00000031565;ENSMUSG00000031641;ENSMUSG00000031835;ENSMUSG00000032051;ENSMUSG00000032123;ENSMUSG00000032485;…
GO:0010565	regulation of cellular ketone metabolic process	19	126	5.56877e-05	0.00194274	ENSMUSG00000000326;ENSMUSG00000002108;ENSMUSG00000003721;ENSMUSG00000005320;ENSMUSG00000005373;ENSMUSG00000010175;ENSMUSG00000020123;ENSMUSG00000026435;ENSMUSG00000031278;ENSMUSG00000031378;ENSMUSG00000032485;ENSMUSG00000037622;ENSMUSG00000038894;ENSMUSG00000047638;ENSMUSG00000055980;ENSMUSG00000060601;ENSMUSG00000065455;ENSMUSG00000065490;ENSMUSG00000065567
GO:0042180	cellular ketone metabolic process	25	193	5.68528e-05	0.00197441	ENSMUSG00000000326;ENSMUSG00000002108;ENSMUSG00000003721;ENSMUSG00000005320;ENSMUSG00000005373;ENSMUSG00000010175;ENSMUSG00000020123;ENSMUSG00000026179;ENSMUSG00000026435;ENSMUSG00000026489;ENSMUSG00000028011;ENSMUSG00000031278;ENSMUSG00000031378;ENSMUSG00000031641;ENSMUSG00000032485;ENSMUSG00000033715;ENSMUSG00000037622;ENSMUSG00000038894;ENSMUSG00000047638;ENSMUSG00000055980;ENSMUSG00000057228;…
GO:0007005	mitochondrion organization	47	472	5.78084e-05	0.00199277	ENSMUSG00000000915;ENSMUSG00000002416;ENSMUSG00000002814;ENSMUSG00000016427;ENSMUSG00000017686;ENSMUSG00000018567;ENSMUSG00000021270;ENSMUSG00000021764;ENSMUSG00000022412;ENSMUSG00000022450;ENSMUSG00000022615;ENSMUSG00000022789;ENSMUSG00000022865;ENSMUSG00000022889;ENSMUSG00000023020;ENSMUSG00000023089;ENSMUSG00000026032;ENSMUSG00000026154;ENSMUSG00000026260;ENSMUSG00000026270;ENSMUSG00000026278;…
GO:0009126	purine nucleoside monophosphate metabolic process	31	265	5.79007e-05	0.00199277	ENSMUSG00000000088;ENSMUSG00000004936;ENSMUSG00000005373;ENSMUSG00000015357;ENSMUSG00000015656;ENSMUSG00000016252;ENSMUSG00000020022;ENSMUSG00000022551;ENSMUSG00000022789;ENSMUSG00000022890;ENSMUSG00000022956;ENSMUSG00000025630;ENSMUSG00000025781;ENSMUSG00000026260;ENSMUSG00000027108;ENSMUSG00000027823;ENSMUSG00000027889;ENSMUSG00000029246;ENSMUSG00000031378;ENSMUSG00000031393;ENSMUSG00000039065;…
GO:0016310	phosphorylation	166	2274	6.04956e-05	0.00207278	ENSMUSG00000000088;ENSMUSG00000001127;ENSMUSG00000001774;ENSMUSG00000003031;ENSMUSG00000003068;ENSMUSG00000003099;ENSMUSG00000003233;ENSMUSG00000003948;ENSMUSG00000004221;ENSMUSG00000004936;ENSMUSG00000005251;ENSMUSG00000005320;ENSMUSG00000005373;ENSMUSG00000006611;ENSMUSG00000009681;ENSMUSG00000010175;ENSMUSG00000015656;ENSMUSG00000016528;ENSMUSG00000017466;ENSMUSG00000018547;ENSMUSG00000018849;…
GO:1901615	organic hydroxy compound metabolic process	47	475	6.74498e-05	0.00230079	ENSMUSG00000000326;ENSMUSG00000003123;ENSMUSG00000003721;ENSMUSG00000005320;ENSMUSG00000005514;ENSMUSG00000010175;ENSMUSG00000020051;ENSMUSG00000021054;ENSMUSG00000021496;ENSMUSG00000022463;ENSMUSG00000024913;ENSMUSG00000025190;ENSMUSG00000025477;ENSMUSG00000025630;ENSMUSG00000026179;ENSMUSG00000027227;ENSMUSG00000027261;ENSMUSG00000027513;ENSMUSG00000029269;ENSMUSG00000029273;ENSMUSG00000030302;…
GO:0070727	cellular macromolecule localization	128	1676	6.8462e-05	0.00232498	ENSMUSG00000000131;ENSMUSG00000000303;ENSMUSG00000000552;ENSMUSG00000001018;ENSMUSG00000001507;ENSMUSG00000003068;ENSMUSG00000003233;ENSMUSG00000004771;ENSMUSG00000004936;ENSMUSG00000004980;ENSMUSG00000006611;ENSMUSG00000006740;ENSMUSG00000007739;ENSMUSG00000009681;ENSMUSG00000015291;ENSMUSG00000015656;ENSMUSG00000016028;ENSMUSG00000018362;ENSMUSG00000018428;ENSMUSG00000019066;ENSMUSG00000019188;…
GO:0032368	regulation of lipid transport	19	128	6.93304e-05	0.0023441	ENSMUSG00000002108;ENSMUSG00000021546;ENSMUSG00000022463;ENSMUSG00000022890;ENSMUSG00000024101;ENSMUSG00000026615;ENSMUSG00000026944;ENSMUSG00000029304;ENSMUSG00000030842;ENSMUSG00000031278;ENSMUSG00000038894;ENSMUSG00000040505;ENSMUSG00000049115;ENSMUSG00000052751;ENSMUSG00000060601;ENSMUSG00000065490;ENSMUSG00000065493;ENSMUSG00000065505;ENSMUSG00000065567
GO:0044264	cellular polysaccharide metabolic process	16	98	8.04091e-05	0.00269867	ENSMUSG00000001891;ENSMUSG00000002769;ENSMUSG00000003865;ENSMUSG00000022707;ENSMUSG00000025127;ENSMUSG00000027198;ENSMUSG00000028630;ENSMUSG00000030244;ENSMUSG00000038894;ENSMUSG00000039308;ENSMUSG00000040151;ENSMUSG00000041798;ENSMUSG00000051650;ENSMUSG00000054008;ENSMUSG00000055980;ENSMUSG00000067279
GO:0006914	autophagy	40	385	8.08723e-05	0.00269867	ENSMUSG00000001018;ENSMUSG00000001750;ENSMUSG00000003068;ENSMUSG00000004221;ENSMUSG00000004936;ENSMUSG00000015656;ENSMUSG00000018171;ENSMUSG00000018547;ENSMUSG00000018567;ENSMUSG00000020572;ENSMUSG00000020634;ENSMUSG00000021559;ENSMUSG00000022545;ENSMUSG00000022607;ENSMUSG00000022789;ENSMUSG00000024101;ENSMUSG00000026270;ENSMUSG00000026278;ENSMUSG00000026672;ENSMUSG00000026842;ENSMUSG00000028577;…
GO:0061919	process utilizing autophagic mechanism	40	385	8.08723e-05	0.00269867	ENSMUSG00000001018;ENSMUSG00000001750;ENSMUSG00000003068;ENSMUSG00000004221;ENSMUSG00000004936;ENSMUSG00000015656;ENSMUSG00000018171;ENSMUSG00000018547;ENSMUSG00000018567;ENSMUSG00000020572;ENSMUSG00000020634;ENSMUSG00000021559;ENSMUSG00000022545;ENSMUSG00000022607;ENSMUSG00000022789;ENSMUSG00000024101;ENSMUSG00000026270;ENSMUSG00000026278;ENSMUSG00000026672;ENSMUSG00000026842;ENSMUSG00000028577;…
GO:0046686	response to cadmium ion	12	60	8.3711e-05	0.00278131	ENSMUSG00000003031;ENSMUSG00000003099;ENSMUSG00000024646;ENSMUSG00000025190;ENSMUSG00000026879;ENSMUSG00000027227;ENSMUSG00000031765;ENSMUSG00000032310;ENSMUSG00000032350;ENSMUSG00000037434;ENSMUSG00000057897;ENSMUSG00000063065
GO:0010866	regulation of triglyceride biosynthetic process	7	21	8.56832e-05	0.00283456	ENSMUSG00000002108;ENSMUSG00000024164;ENSMUSG00000035686;ENSMUSG00000037936;ENSMUSG00000060601;ENSMUSG00000065490;ENSMUSG00000065567
GO:0007569	cell aging	17	109	8.79515e-05	0.00289551	ENSMUSG00000001707;ENSMUSG00000004936;ENSMUSG00000007817;ENSMUSG00000015605;ENSMUSG00000020572;ENSMUSG00000020644;ENSMUSG00000021796;ENSMUSG00000026614;ENSMUSG00000026814;ENSMUSG00000026842;ENSMUSG00000031583;ENSMUSG00000049300;ENSMUSG00000055116;ENSMUSG00000057113;ENSMUSG00000065455;ENSMUSG00000065519;ENSMUSG00000067847
GO:0051239	regulation of multicellular organismal process	218	3141	8.82799e-05	0.00289551	ENSMUSG00000000326;ENSMUSG00000000915;ENSMUSG00000001018;ENSMUSG00000001507;ENSMUSG00000001750;ENSMUSG00000002108;ENSMUSG00000002897;ENSMUSG00000003031;ENSMUSG00000003068;ENSMUSG00000003233;ENSMUSG00000003948;ENSMUSG00000004771;ENSMUSG00000004936;ENSMUSG00000005514;ENSMUSG00000006476;ENSMUSG00000006611;ENSMUSG00000007038;ENSMUSG00000007617;ENSMUSG00000007817;ENSMUSG00000008140;ENSMUSG00000009681;…
GO:0006641	triglyceride metabolic process	16	99	9.11065e-05	0.0029755	ENSMUSG00000002108;ENSMUSG00000003123;ENSMUSG00000003721;ENSMUSG00000020593;ENSMUSG00000024052;ENSMUSG00000024164;ENSMUSG00000025991;ENSMUSG00000027513;ENSMUSG00000030382;ENSMUSG00000031278;ENSMUSG00000031545;ENSMUSG00000035686;ENSMUSG00000037936;ENSMUSG00000060601;ENSMUSG00000065490;ENSMUSG00000065567
GO:0030258	lipid modification	28	235	9.42467e-05	0.00305735	ENSMUSG00000005514;ENSMUSG00000006731;ENSMUSG00000018547;ENSMUSG00000020283;ENSMUSG00000021417;ENSMUSG00000021987;ENSMUSG00000024132;ENSMUSG00000024507;ENSMUSG00000025178;ENSMUSG00000025477;ENSMUSG00000026003;ENSMUSG00000026664;ENSMUSG00000027261;ENSMUSG00000028223;ENSMUSG00000030842;ENSMUSG00000031378;ENSMUSG00000032047;ENSMUSG00000032594;ENSMUSG00000032599;ENSMUSG00000034354;ENSMUSG00000036880;…
GO:0006520	cellular amino acid metabolic process	31	272	9.44095e-05	0.00305735	ENSMUSG00000000326;ENSMUSG00000001380;ENSMUSG00000001670;ENSMUSG00000002769;ENSMUSG00000020051;ENSMUSG00000022299;ENSMUSG00000024827;ENSMUSG00000025190;ENSMUSG00000025533;ENSMUSG00000025991;ENSMUSG00000026245;ENSMUSG00000026356;ENSMUSG00000026615;ENSMUSG00000027709;ENSMUSG00000027823;ENSMUSG00000028011;ENSMUSG00000028672;ENSMUSG00000029009;ENSMUSG00000029246;ENSMUSG00000029597;ENSMUSG00000030802;…
GO:0031327	negative regulation of cellular biosynthetic process	121	1580	9.75693e-05	0.00314641	ENSMUSG00000002108;ENSMUSG00000002393;ENSMUSG00000003031;ENSMUSG00000003382;ENSMUSG00000003721;ENSMUSG00000004980;ENSMUSG00000005373;ENSMUSG00000005442;ENSMUSG00000005774;ENSMUSG00000007880;ENSMUSG00000010175;ENSMUSG00000015605;ENSMUSG00000015656;ENSMUSG00000016942;ENSMUSG00000017801;ENSMUSG00000018750;ENSMUSG00000018849;ENSMUSG00000020290;ENSMUSG00000020300;ENSMUSG00000020580;ENSMUSG00000020644;…
GO:0007568	aging	36	337	0.00010328	0.00331664	ENSMUSG00000001707;ENSMUSG00000004936;ENSMUSG00000007817;ENSMUSG00000015605;ENSMUSG00000017466;ENSMUSG00000020572;ENSMUSG00000020644;ENSMUSG00000020661;ENSMUSG00000021116;ENSMUSG00000021796;ENSMUSG00000022512;ENSMUSG00000026270;ENSMUSG00000026380;ENSMUSG00000026614;ENSMUSG00000026814;ENSMUSG00000026842;ENSMUSG00000026879;ENSMUSG00000027513;ENSMUSG00000030560;ENSMUSG00000031583;ENSMUSG00000032185;…
GO:0060322	head development	67	767	0.000109738	0.0034981	ENSMUSG00000000303;ENSMUSG00000003233;ENSMUSG00000004936;ENSMUSG00000005442;ENSMUSG00000006740;ENSMUSG00000007880;ENSMUSG00000009681;ENSMUSG00000010175;ENSMUSG00000015605;ENSMUSG00000020097;ENSMUSG00000020123;ENSMUSG00000020283;ENSMUSG00000020536;ENSMUSG00000020644;ENSMUSG00000020647;ENSMUSG00000020849;ENSMUSG00000021546;ENSMUSG00000021764;ENSMUSG00000021796;ENSMUSG00000022323;ENSMUSG00000022957;…
GO:0015711	organic anion transport	44	444	0.000109843	0.0034981	ENSMUSG00000001436;ENSMUSG00000002346;ENSMUSG00000002733;ENSMUSG00000007476;ENSMUSG00000009646;ENSMUSG00000017664;ENSMUSG00000019838;ENSMUSG00000020123;ENSMUSG00000020829;ENSMUSG00000021336;ENSMUSG00000022299;ENSMUSG00000022560;ENSMUSG00000022890;ENSMUSG00000023057;ENSMUSG00000026568;ENSMUSG00000026615;ENSMUSG00000027048;ENSMUSG00000028327;ENSMUSG00000029406;ENSMUSG00000030096;ENSMUSG00000030108;…
GO:0031667	response to nutrient levels	51	540	0.000110658	0.00350951	ENSMUSG00000000326;ENSMUSG00000001663;ENSMUSG00000002289;ENSMUSG00000005514;ENSMUSG00000006611;ENSMUSG00000010175;ENSMUSG00000015605;ENSMUSG00000017978;ENSMUSG00000018567;ENSMUSG00000020300;ENSMUSG00000020572;ENSMUSG00000020647;ENSMUSG00000020661;ENSMUSG00000021116;ENSMUSG00000022463;ENSMUSG00000022565;ENSMUSG00000022789;ENSMUSG00000024014;ENSMUSG00000024331;ENSMUSG00000025127;ENSMUSG00000025271;…
GO:0005975	carbohydrate metabolic process	53	568	0.000111486	0.00352121	ENSMUSG00000001891;ENSMUSG00000002769;ENSMUSG00000003068;ENSMUSG00000003865;ENSMUSG00000005142;ENSMUSG00000005373;ENSMUSG00000007038;ENSMUSG00000015189;ENSMUSG00000020321;ENSMUSG00000022707;ENSMUSG00000022711;ENSMUSG00000024913;ENSMUSG00000025127;ENSMUSG00000025190;ENSMUSG00000025271;ENSMUSG00000025477;ENSMUSG00000025950;ENSMUSG00000026435;ENSMUSG00000026773;ENSMUSG00000027198;ENSMUSG00000027227;…
GO:0071396	cellular response to lipid	57	625	0.000115325	0.00362753	ENSMUSG00000002108;ENSMUSG00000002393;ENSMUSG00000003099;ENSMUSG00000007880;ENSMUSG00000009681;ENSMUSG00000016024;ENSMUSG00000019461;ENSMUSG00000020580;ENSMUSG00000021127;ENSMUSG00000021546;ENSMUSG00000022512;ENSMUSG00000022789;ENSMUSG00000024014;ENSMUSG00000025423;ENSMUSG00000025991;ENSMUSG00000026234;ENSMUSG00000026842;ENSMUSG00000027164;ENSMUSG00000027363;ENSMUSG00000027495;ENSMUSG00000027513;…
GO:0009260	ribonucleotide biosynthetic process	28	238	0.000117422	0.00367842	ENSMUSG00000004936;ENSMUSG00000005373;ENSMUSG00000016252;ENSMUSG00000022551;ENSMUSG00000022890;ENSMUSG00000022956;ENSMUSG00000024899;ENSMUSG00000025630;ENSMUSG00000025781;ENSMUSG00000026568;ENSMUSG00000026839;ENSMUSG00000027823;ENSMUSG00000027889;ENSMUSG00000028469;ENSMUSG00000029246;ENSMUSG00000031278;ENSMUSG00000032047;ENSMUSG00000032478;ENSMUSG00000038754;ENSMUSG00000039065;ENSMUSG00000039197;…
GO:0006950	response to stress	250	3691	0.000119288	0.00372167	ENSMUSG00000000326;ENSMUSG00000000552;ENSMUSG00000001366;ENSMUSG00000001670;ENSMUSG00000001707;ENSMUSG00000001750;ENSMUSG00000001774;ENSMUSG00000002108;ENSMUSG00000002289;ENSMUSG00000002897;ENSMUSG00000003031;ENSMUSG00000003068;ENSMUSG00000003099;ENSMUSG00000003233;ENSMUSG00000003721;ENSMUSG00000004221;ENSMUSG00000004936;ENSMUSG00000006611;ENSMUSG00000006678;ENSMUSG00000006740;ENSMUSG00000007476;…
GO:0000038	very long-chain fatty acid metabolic process	8	29	0.000120847	0.00375505	ENSMUSG00000024507;ENSMUSG00000030382;ENSMUSG00000031378;ENSMUSG00000035376;ENSMUSG00000038754;ENSMUSG00000041220;ENSMUSG00000052392;ENSMUSG00000059316
GO:0009057	macromolecule catabolic process	96	1203	0.00012535	0.00387927	ENSMUSG00000000303;ENSMUSG00000001127;ENSMUSG00000001366;ENSMUSG00000001750;ENSMUSG00000003031;ENSMUSG00000006611;ENSMUSG00000007836;ENSMUSG00000008348;ENSMUSG00000013622;ENSMUSG00000013858;ENSMUSG00000015357;ENSMUSG00000015656;ENSMUSG00000016018;ENSMUSG00000016528;ENSMUSG00000018909;ENSMUSG00000019188;ENSMUSG00000019539;ENSMUSG00000020290;ENSMUSG00000020634;ENSMUSG00000020708;ENSMUSG00000020883;…
GO:0000271	polysaccharide biosynthetic process	13	72	0.00012945	0.00398916	ENSMUSG00000003865;ENSMUSG00000022707;ENSMUSG00000027198;ENSMUSG00000028630;ENSMUSG00000030244;ENSMUSG00000038894;ENSMUSG00000039308;ENSMUSG00000040151;ENSMUSG00000041798;ENSMUSG00000051650;ENSMUSG00000054008;ENSMUSG00000055980;ENSMUSG00000067279
GO:0090087	regulation of peptide transport	64	728	0.00012994	0.00398916	ENSMUSG00000000303;ENSMUSG00000001750;ENSMUSG00000002108;ENSMUSG00000002897;ENSMUSG00000004771;ENSMUSG00000006611;ENSMUSG00000006740;ENSMUSG00000015291;ENSMUSG00000018428;ENSMUSG00000018909;ENSMUSG00000020290;ENSMUSG00000020315;ENSMUSG00000020641;ENSMUSG00000020849;ENSMUSG00000022338;ENSMUSG00000022412;ENSMUSG00000022789;ENSMUSG00000022957;ENSMUSG00000022967;ENSMUSG00000024913;ENSMUSG00000026193;…
GO:0048585	negative regulation of response to stimulus	119	1560	0.00013124	0.00400434	ENSMUSG00000000552;ENSMUSG00000001507;ENSMUSG00000002108;ENSMUSG00000003031;ENSMUSG00000003068;ENSMUSG00000004221;ENSMUSG00000004936;ENSMUSG00000006611;ENSMUSG00000009681;ENSMUSG00000016942;ENSMUSG00000017466;ENSMUSG00000018849;ENSMUSG00000018909;ENSMUSG00000019647;ENSMUSG00000020572;ENSMUSG00000021492;ENSMUSG00000021771;ENSMUSG00000022338;ENSMUSG00000022545;ENSMUSG00000022684;ENSMUSG00000022875;…
GO:2000113	negative regulation of cellular macromolecule biosynthetic process	112	1451	0.000131604	0.00400434	ENSMUSG00000002108;ENSMUSG00000002393;ENSMUSG00000003031;ENSMUSG00000003382;ENSMUSG00000004980;ENSMUSG00000005373;ENSMUSG00000005442;ENSMUSG00000005774;ENSMUSG00000007880;ENSMUSG00000010175;ENSMUSG00000015605;ENSMUSG00000015656;ENSMUSG00000016942;ENSMUSG00000017801;ENSMUSG00000018750;ENSMUSG00000018849;ENSMUSG00000020290;ENSMUSG00000020300;ENSMUSG00000020644;ENSMUSG00000020661;ENSMUSG00000020708;…
GO:0008202	steroid metabolic process	31	277	0.000132	0.00400434	ENSMUSG00000000326;ENSMUSG00000003123;ENSMUSG00000003721;ENSMUSG00000005320;ENSMUSG00000005514;ENSMUSG00000010175;ENSMUSG00000020097;ENSMUSG00000022463;ENSMUSG00000024507;ENSMUSG00000024913;ENSMUSG00000027905;ENSMUSG00000029269;ENSMUSG00000029304;ENSMUSG00000030382;ENSMUSG00000030842;ENSMUSG00000031393;ENSMUSG00000031565;ENSMUSG00000031835;ENSMUSG00000032051;ENSMUSG00000032310;ENSMUSG00000032485;…
GO:0051172	negative regulation of nitrogen compound metabolic process	174	2440	0.000135242	0.00408653	ENSMUSG00000000326;ENSMUSG00000001774;ENSMUSG00000002108;ENSMUSG00000002393;ENSMUSG00000003031;ENSMUSG00000003099;ENSMUSG00000003382;ENSMUSG00000004980;ENSMUSG00000005373;ENSMUSG00000005442;ENSMUSG00000005514;ENSMUSG00000005774;ENSMUSG00000006611;ENSMUSG00000007836;ENSMUSG00000007880;ENSMUSG00000010175;ENSMUSG00000013622;ENSMUSG00000015605;ENSMUSG00000015656;ENSMUSG00000016528;ENSMUSG00000016942;…
GO:0001678	cellular glucose homeostasis	23	180	0.000136389	0.0040962	ENSMUSG00000005373;ENSMUSG00000006740;ENSMUSG00000015605;ENSMUSG00000018909;ENSMUSG00000020715;ENSMUSG00000022338;ENSMUSG00000023942;ENSMUSG00000024913;ENSMUSG00000026568;ENSMUSG00000027513;ENSMUSG00000027882;ENSMUSG00000032350;ENSMUSG00000034908;ENSMUSG00000035828;ENSMUSG00000036504;ENSMUSG00000037025;ENSMUSG00000038894;ENSMUSG00000039176;ENSMUSG00000041798;ENSMUSG00000047638;ENSMUSG00000065553;…
GO:0051049	regulation of transport	141	1909	0.000136629	0.0040962	ENSMUSG00000000303;ENSMUSG00000000326;ENSMUSG00000000915;ENSMUSG00000001018;ENSMUSG00000001750;ENSMUSG00000002108;ENSMUSG00000002897;ENSMUSG00000004771;ENSMUSG00000004936;ENSMUSG00000006611;ENSMUSG00000006740;ENSMUSG00000007617;ENSMUSG00000009681;ENSMUSG00000015291;ENSMUSG00000015656;ENSMUSG00000016024;ENSMUSG00000016028;ENSMUSG00000017686;ENSMUSG00000017978;ENSMUSG00000018428;ENSMUSG00000018909;…
GO:0006487	protein N-linked glycosylation	12	63	0.000137178	0.00409666	ENSMUSG00000020346;ENSMUSG00000022711;ENSMUSG00000024807;ENSMUSG00000030036;ENSMUSG00000031286;ENSMUSG00000032123;ENSMUSG00000032437;ENSMUSG00000035704;ENSMUSG00000036620;ENSMUSG00000042747;ENSMUSG00000056131;ENSMUSG00000075470
GO:0009991	response to extracellular stimulus	53	573	0.000139169	0.00414001	ENSMUSG00000000326;ENSMUSG00000001663;ENSMUSG00000002289;ENSMUSG00000005514;ENSMUSG00000006611;ENSMUSG00000010175;ENSMUSG00000015605;ENSMUSG00000017978;ENSMUSG00000018567;ENSMUSG00000020123;ENSMUSG00000020300;ENSMUSG00000020572;ENSMUSG00000020647;ENSMUSG00000020661;ENSMUSG00000021116;ENSMUSG00000022463;ENSMUSG00000022565;ENSMUSG00000022789;ENSMUSG00000023087;ENSMUSG00000024014;ENSMUSG00000024331;…
GO:1905952	regulation of lipid localization	22	169	0.00014391	0.00426452	ENSMUSG00000002108;ENSMUSG00000021546;ENSMUSG00000022463;ENSMUSG00000022890;ENSMUSG00000024101;ENSMUSG00000024164;ENSMUSG00000026615;ENSMUSG00000026944;ENSMUSG00000029304;ENSMUSG00000030842;ENSMUSG00000031278;ENSMUSG00000037936;ENSMUSG00000038894;ENSMUSG00000040505;ENSMUSG00000049115;ENSMUSG00000052751;ENSMUSG00000060601;ENSMUSG00000065490;ENSMUSG00000065493;ENSMUSG00000065505;ENSMUSG00000065567;…
GO:0006996	organelle organization	242	3570	0.000150684	0.00444809	ENSMUSG00000000552;ENSMUSG00000000759;ENSMUSG00000000915;ENSMUSG00000001018;ENSMUSG00000001750;ENSMUSG00000001774;ENSMUSG00000002043;ENSMUSG00000002416;ENSMUSG00000002814;ENSMUSG00000003031;ENSMUSG00000003099;ENSMUSG00000004771;ENSMUSG00000004936;ENSMUSG00000004980;ENSMUSG00000006307;ENSMUSG00000006412;ENSMUSG00000006740;ENSMUSG00000007739;ENSMUSG00000007880;ENSMUSG00000009681;ENSMUSG00000010175;…
GO:0042632	cholesterol homeostasis	15	93	0.000153091	0.00450182	ENSMUSG00000002108;ENSMUSG00000019461;ENSMUSG00000022463;ENSMUSG00000024913;ENSMUSG00000026944;ENSMUSG00000027889;ENSMUSG00000030842;ENSMUSG00000037936;ENSMUSG00000040505;ENSMUSG00000047638;ENSMUSG00000060601;ENSMUSG00000065490;ENSMUSG00000065493;ENSMUSG00000065505;ENSMUSG00000065567
GO:1901605	alpha-amino acid metabolic process	25	206	0.000163612	0.00479284	ENSMUSG00000000326;ENSMUSG00000001670;ENSMUSG00000002769;ENSMUSG00000020051;ENSMUSG00000022299;ENSMUSG00000024827;ENSMUSG00000025190;ENSMUSG00000025533;ENSMUSG00000025991;ENSMUSG00000027709;ENSMUSG00000027823;ENSMUSG00000028011;ENSMUSG00000028672;ENSMUSG00000029009;ENSMUSG00000029246;ENSMUSG00000029597;ENSMUSG00000031173;ENSMUSG00000031393;ENSMUSG00000032047;ENSMUSG00000032350;ENSMUSG00000041426;…
GO:0009144	purine nucleoside triphosphate metabolic process	30	268	0.000167434	0.00488616	ENSMUSG00000000088;ENSMUSG00000004936;ENSMUSG00000005373;ENSMUSG00000015357;ENSMUSG00000015656;ENSMUSG00000016252;ENSMUSG00000020022;ENSMUSG00000022551;ENSMUSG00000022789;ENSMUSG00000022890;ENSMUSG00000022956;ENSMUSG00000025781;ENSMUSG00000026260;ENSMUSG00000027108;ENSMUSG00000027889;ENSMUSG00000031378;ENSMUSG00000031393;ENSMUSG00000032478;ENSMUSG00000039065;ENSMUSG00000039197;ENSMUSG00000041798;…
GO:0009124	nucleoside monophosphate biosynthetic process	22	171	0.000170968	0.00497038	ENSMUSG00000004936;ENSMUSG00000005373;ENSMUSG00000016252;ENSMUSG00000022551;ENSMUSG00000022890;ENSMUSG00000022956;ENSMUSG00000025574;ENSMUSG00000025630;ENSMUSG00000025781;ENSMUSG00000026839;ENSMUSG00000027823;ENSMUSG00000027889;ENSMUSG00000029246;ENSMUSG00000035824;ENSMUSG00000039065;ENSMUSG00000039197;ENSMUSG00000041798;ENSMUSG00000045658;ENSMUSG00000050856;ENSMUSG00000071654;ENSMUSG00000073016;…
GO:0034613	cellular protein localization	125	1666	0.000177056	0.00512796	ENSMUSG00000000131;ENSMUSG00000000303;ENSMUSG00000001018;ENSMUSG00000001507;ENSMUSG00000003068;ENSMUSG00000003233;ENSMUSG00000004771;ENSMUSG00000004936;ENSMUSG00000004980;ENSMUSG00000006611;ENSMUSG00000006740;ENSMUSG00000007739;ENSMUSG00000009681;ENSMUSG00000015291;ENSMUSG00000015656;ENSMUSG00000016028;ENSMUSG00000018362;ENSMUSG00000018428;ENSMUSG00000019066;ENSMUSG00000019188;ENSMUSG00000019978;…
GO:0010506	regulation of autophagy	28	244	0.000179598	0.00516261	ENSMUSG00000003068;ENSMUSG00000004221;ENSMUSG00000004936;ENSMUSG00000018547;ENSMUSG00000020572;ENSMUSG00000021559;ENSMUSG00000022545;ENSMUSG00000022607;ENSMUSG00000022789;ENSMUSG00000024101;ENSMUSG00000026278;ENSMUSG00000026672;ENSMUSG00000029104;ENSMUSG00000030966;ENSMUSG00000032741;ENSMUSG00000033326;ENSMUSG00000034354;ENSMUSG00000037331;ENSMUSG00000038375;ENSMUSG00000038664;ENSMUSG00000041135;…
GO:0046390	ribose phosphate biosynthetic process	28	244	0.000179598	0.00516261	ENSMUSG00000004936;ENSMUSG00000005373;ENSMUSG00000016252;ENSMUSG00000022551;ENSMUSG00000022890;ENSMUSG00000022956;ENSMUSG00000024899;ENSMUSG00000025630;ENSMUSG00000025781;ENSMUSG00000026568;ENSMUSG00000026839;ENSMUSG00000027823;ENSMUSG00000027889;ENSMUSG00000028469;ENSMUSG00000029246;ENSMUSG00000031278;ENSMUSG00000032047;ENSMUSG00000032478;ENSMUSG00000038754;ENSMUSG00000039065;ENSMUSG00000039197;…
GO:0046890	regulation of lipid biosynthetic process	22	172	0.000186111	0.00532079	ENSMUSG00000002108;ENSMUSG00000003721;ENSMUSG00000005320;ENSMUSG00000005373;ENSMUSG00000005514;ENSMUSG00000010175;ENSMUSG00000020123;ENSMUSG00000024164;ENSMUSG00000025950;ENSMUSG00000026435;ENSMUSG00000027905;ENSMUSG00000031378;ENSMUSG00000032485;ENSMUSG00000035686;ENSMUSG00000037622;ENSMUSG00000037936;ENSMUSG00000047638;ENSMUSG00000058454;ENSMUSG00000060601;ENSMUSG00000065490;ENSMUSG00000065567;…
GO:1901293	nucleoside phosphate biosynthetic process	34	321	0.000186822	0.00532079	ENSMUSG00000004936;ENSMUSG00000005373;ENSMUSG00000016252;ENSMUSG00000020572;ENSMUSG00000022551;ENSMUSG00000022890;ENSMUSG00000022956;ENSMUSG00000024899;ENSMUSG00000025574;ENSMUSG00000025630;ENSMUSG00000025781;ENSMUSG00000026568;ENSMUSG00000026839;ENSMUSG00000026922;ENSMUSG00000027823;ENSMUSG00000027889;ENSMUSG00000028469;ENSMUSG00000029246;ENSMUSG00000031278;ENSMUSG00000031545;ENSMUSG00000032047;…
GO:1905953	negative regulation of lipid localization	12	65	0.000187181	0.00532079	ENSMUSG00000002108;ENSMUSG00000022463;ENSMUSG00000022890;ENSMUSG00000031278;ENSMUSG00000038894;ENSMUSG00000040505;ENSMUSG00000060601;ENSMUSG00000065490;ENSMUSG00000065493;ENSMUSG00000065505;ENSMUSG00000065567;ENSMUSG00000078686
GO:0051128	regulation of cellular component organization	177	2505	0.000188671	0.00534335	ENSMUSG00000000915;ENSMUSG00000001018;ENSMUSG00000001507;ENSMUSG00000001774;ENSMUSG00000002108;ENSMUSG00000003031;ENSMUSG00000003068;ENSMUSG00000003233;ENSMUSG00000004771;ENSMUSG00000004936;ENSMUSG00000004980;ENSMUSG00000005320;ENSMUSG00000006307;ENSMUSG00000006412;ENSMUSG00000006476;ENSMUSG00000006611;ENSMUSG00000006740;ENSMUSG00000007038;ENSMUSG00000007617;ENSMUSG00000007739;ENSMUSG00000009681;…
GO:0014070	response to organic cyclic compound	82	1005	0.000193439	0.00544046	ENSMUSG00000000303;ENSMUSG00000000326;ENSMUSG00000001663;ENSMUSG00000001670;ENSMUSG00000002108;ENSMUSG00000002393;ENSMUSG00000003031;ENSMUSG00000003099;ENSMUSG00000004936;ENSMUSG00000007617;ENSMUSG00000007880;ENSMUSG00000020123;ENSMUSG00000020572;ENSMUSG00000020580;ENSMUSG00000020647;ENSMUSG00000020661;ENSMUSG00000020929;ENSMUSG00000021127;ENSMUSG00000021546;ENSMUSG00000021764;ENSMUSG00000022512;…
GO:0006644	phospholipid metabolic process	37	361	0.000193517	0.00544046	ENSMUSG00000004270;ENSMUSG00000005899;ENSMUSG00000009646;ENSMUSG00000017721;ENSMUSG00000018547;ENSMUSG00000021054;ENSMUSG00000021518;ENSMUSG00000021987;ENSMUSG00000022617;ENSMUSG00000023232;ENSMUSG00000024101;ENSMUSG00000025178;ENSMUSG00000025477;ENSMUSG00000025728;ENSMUSG00000025950;ENSMUSG00000026922;ENSMUSG00000027346;ENSMUSG00000027695;ENSMUSG00000030275;ENSMUSG00000031393;ENSMUSG00000031545;…
GO:0006103	2-oxoglutarate metabolic process	6	17	0.000195632	0.00547984	ENSMUSG00000001670;ENSMUSG00000002010;ENSMUSG00000025190;ENSMUSG00000025950;ENSMUSG00000026664;ENSMUSG00000057228
GO:0048545	response to steroid hormone	39	388	0.000197324	0.00550715	ENSMUSG00000001670;ENSMUSG00000002108;ENSMUSG00000002393;ENSMUSG00000003099;ENSMUSG00000004936;ENSMUSG00000007880;ENSMUSG00000020123;ENSMUSG00000020647;ENSMUSG00000021127;ENSMUSG00000022512;ENSMUSG00000024190;ENSMUSG00000025190;ENSMUSG00000025271;ENSMUSG00000025423;ENSMUSG00000025950;ENSMUSG00000025991;ENSMUSG00000026944;ENSMUSG00000027363;ENSMUSG00000027513;ENSMUSG00000028156;ENSMUSG00000028410;…
GO:0045333	cellular respiration	22	173	0.000202425	0.00562903	ENSMUSG00000000088;ENSMUSG00000002010;ENSMUSG00000009863;ENSMUSG00000020022;ENSMUSG00000020321;ENSMUSG00000021764;ENSMUSG00000022551;ENSMUSG00000023089;ENSMUSG00000025950;ENSMUSG00000026154;ENSMUSG00000026260;ENSMUSG00000026500;ENSMUSG00000026526;ENSMUSG00000031393;ENSMUSG00000032310;ENSMUSG00000041881;ENSMUSG00000046329;ENSMUSG00000051671;ENSMUSG00000071654;ENSMUSG00000078566;ENSMUSG00000078686;…
GO:0042594	response to starvation	23	185	0.00020576	0.00570112	ENSMUSG00000000326;ENSMUSG00000002289;ENSMUSG00000006611;ENSMUSG00000017978;ENSMUSG00000018567;ENSMUSG00000020300;ENSMUSG00000021116;ENSMUSG00000022463;ENSMUSG00000024331;ENSMUSG00000025127;ENSMUSG00000025271;ENSMUSG00000025991;ENSMUSG00000027513;ENSMUSG00000028672;ENSMUSG00000031583;ENSMUSG00000032047;ENSMUSG00000033253;ENSMUSG00000034354;ENSMUSG00000037331;ENSMUSG00000041798;ENSMUSG00000052707;…
GO:0009205	purine ribonucleoside triphosphate metabolic process	29	260	0.000226882	0.00626374	ENSMUSG00000000088;ENSMUSG00000004936;ENSMUSG00000005373;ENSMUSG00000015357;ENSMUSG00000015656;ENSMUSG00000016252;ENSMUSG00000020022;ENSMUSG00000022551;ENSMUSG00000022789;ENSMUSG00000022890;ENSMUSG00000022956;ENSMUSG00000025781;ENSMUSG00000026260;ENSMUSG00000027108;ENSMUSG00000027889;ENSMUSG00000031378;ENSMUSG00000031393;ENSMUSG00000032478;ENSMUSG00000039065;ENSMUSG00000041798;ENSMUSG00000041881;…
GO:0046034	ATP metabolic process	27	235	0.000227752	0.00626521	ENSMUSG00000000088;ENSMUSG00000004936;ENSMUSG00000005373;ENSMUSG00000015357;ENSMUSG00000015656;ENSMUSG00000016252;ENSMUSG00000020022;ENSMUSG00000022551;ENSMUSG00000022789;ENSMUSG00000022890;ENSMUSG00000022956;ENSMUSG00000025781;ENSMUSG00000026260;ENSMUSG00000027108;ENSMUSG00000027889;ENSMUSG00000031378;ENSMUSG00000031393;ENSMUSG00000039065;ENSMUSG00000041798;ENSMUSG00000041881;ENSMUSG00000045658;…
GO:0022900	electron transport chain	19	140	0.000232069	0.00636117	ENSMUSG00000000088;ENSMUSG00000005514;ENSMUSG00000009863;ENSMUSG00000020022;ENSMUSG00000021764;ENSMUSG00000022551;ENSMUSG00000023089;ENSMUSG00000026032;ENSMUSG00000026260;ENSMUSG00000029632;ENSMUSG00000031068;ENSMUSG00000031393;ENSMUSG00000032051;ENSMUSG00000035885;ENSMUSG00000041881;ENSMUSG00000051671;ENSMUSG00000061518;ENSMUSG00000071654;ENSMUSG00000091780
GO:0010558	negative regulation of macromolecule biosynthetic process	115	1520	0.00023567	0.0064369	ENSMUSG00000002108;ENSMUSG00000002393;ENSMUSG00000003031;ENSMUSG00000003382;ENSMUSG00000004980;ENSMUSG00000005373;ENSMUSG00000005442;ENSMUSG00000005774;ENSMUSG00000007880;ENSMUSG00000010175;ENSMUSG00000015605;ENSMUSG00000015656;ENSMUSG00000016942;ENSMUSG00000017801;ENSMUSG00000018750;ENSMUSG00000018849;ENSMUSG00000020290;ENSMUSG00000020300;ENSMUSG00000020644;ENSMUSG00000020661;ENSMUSG00000020708;…
GO:0070201	regulation of establishment of protein localization	62	716	0.000248196	0.00673862	ENSMUSG00000000303;ENSMUSG00000001750;ENSMUSG00000002108;ENSMUSG00000002897;ENSMUSG00000004771;ENSMUSG00000006740;ENSMUSG00000007739;ENSMUSG00000015291;ENSMUSG00000018428;ENSMUSG00000018909;ENSMUSG00000020290;ENSMUSG00000020315;ENSMUSG00000020641;ENSMUSG00000020849;ENSMUSG00000022338;ENSMUSG00000022412;ENSMUSG00000022789;ENSMUSG00000022967;ENSMUSG00000024913;ENSMUSG00000025613;ENSMUSG00000026193;…
GO:0051223	regulation of protein transport	60	687	0.000248473	0.00673862	ENSMUSG00000000303;ENSMUSG00000001750;ENSMUSG00000002108;ENSMUSG00000002897;ENSMUSG00000004771;ENSMUSG00000006740;ENSMUSG00000015291;ENSMUSG00000018428;ENSMUSG00000018909;ENSMUSG00000020290;ENSMUSG00000020315;ENSMUSG00000020641;ENSMUSG00000020849;ENSMUSG00000022338;ENSMUSG00000022412;ENSMUSG00000022789;ENSMUSG00000022967;ENSMUSG00000024913;ENSMUSG00000026193;ENSMUSG00000026234;ENSMUSG00000026270;…
GO:0015014	heparan sulfate proteoglycan biosynthetic process, polysaccharide chain biosynthetic process	4	7	0.000274314	0.00738724	ENSMUSG00000027198;ENSMUSG00000039308;ENSMUSG00000040151;ENSMUSG00000054008
GO:0044829	positive regulation by host of viral genome replication	4	7	0.000274314	0.00738724	ENSMUSG00000015656;ENSMUSG00000024091;ENSMUSG00000026880;ENSMUSG00000034653
GO:0055085	transmembrane transport	114	1511	0.000279342	0.00749633	ENSMUSG00000000088;ENSMUSG00000001436;ENSMUSG00000001750;ENSMUSG00000002346;ENSMUSG00000004317;ENSMUSG00000006611;ENSMUSG00000006740;ENSMUSG00000007476;ENSMUSG00000007617;ENSMUSG00000009681;ENSMUSG00000015653;ENSMUSG00000015656;ENSMUSG00000016252;ENSMUSG00000017664;ENSMUSG00000017756;ENSMUSG00000017765;ENSMUSG00000019838;ENSMUSG00000020283;ENSMUSG00000020829;ENSMUSG00000020849;ENSMUSG00000021336;…
GO:0016042	lipid catabolic process	32	302	0.00028283	0.00756347	ENSMUSG00000003123;ENSMUSG00000005899;ENSMUSG00000007038;ENSMUSG00000009646;ENSMUSG00000020097;ENSMUSG00000020283;ENSMUSG00000020593;ENSMUSG00000021417;ENSMUSG00000024052;ENSMUSG00000024132;ENSMUSG00000024507;ENSMUSG00000025950;ENSMUSG00000025991;ENSMUSG00000026003;ENSMUSG00000026664;ENSMUSG00000027261;ENSMUSG00000027346;ENSMUSG00000027513;ENSMUSG00000027695;ENSMUSG00000028223;ENSMUSG00000029304;…
GO:0009152	purine ribonucleotide biosynthetic process	26	226	0.000288882	0.00769851	ENSMUSG00000004936;ENSMUSG00000005373;ENSMUSG00000016252;ENSMUSG00000022551;ENSMUSG00000022890;ENSMUSG00000022956;ENSMUSG00000024899;ENSMUSG00000025630;ENSMUSG00000025781;ENSMUSG00000026568;ENSMUSG00000027823;ENSMUSG00000027889;ENSMUSG00000028469;ENSMUSG00000029246;ENSMUSG00000031278;ENSMUSG00000032047;ENSMUSG00000032478;ENSMUSG00000038754;ENSMUSG00000039065;ENSMUSG00000039197;ENSMUSG00000041220;…
GO:0006820	anion transport	52	578	0.000314098	0.00834153	ENSMUSG00000001436;ENSMUSG00000002346;ENSMUSG00000002733;ENSMUSG00000004317;ENSMUSG00000007476;ENSMUSG00000009646;ENSMUSG00000017664;ENSMUSG00000017756;ENSMUSG00000017765;ENSMUSG00000019838;ENSMUSG00000020123;ENSMUSG00000020829;ENSMUSG00000021336;ENSMUSG00000021771;ENSMUSG00000022265;ENSMUSG00000022299;ENSMUSG00000022560;ENSMUSG00000022890;ENSMUSG00000023057;ENSMUSG00000026568;ENSMUSG00000026615;…
GO:0005976	polysaccharide metabolic process	16	110	0.000320001	0.00846899	ENSMUSG00000001891;ENSMUSG00000002769;ENSMUSG00000003865;ENSMUSG00000022707;ENSMUSG00000025127;ENSMUSG00000027198;ENSMUSG00000028630;ENSMUSG00000030244;ENSMUSG00000038894;ENSMUSG00000039308;ENSMUSG00000040151;ENSMUSG00000041798;ENSMUSG00000051650;ENSMUSG00000054008;ENSMUSG00000055980;ENSMUSG00000067279
GO:1901699	cellular response to nitrogen compound	55	622	0.000327944	0.00864938	ENSMUSG00000000303;ENSMUSG00000005514;ENSMUSG00000006476;ENSMUSG00000020300;ENSMUSG00000020572;ENSMUSG00000020593;ENSMUSG00000020661;ENSMUSG00000021127;ENSMUSG00000021134;ENSMUSG00000021546;ENSMUSG00000021552;ENSMUSG00000022607;ENSMUSG00000022956;ENSMUSG00000024052;ENSMUSG00000025127;ENSMUSG00000025190;ENSMUSG00000025991;ENSMUSG00000026270;ENSMUSG00000026614;ENSMUSG00000026615;ENSMUSG00000027513;…
GO:0009165	nucleotide biosynthetic process	33	318	0.000335087	0.00880751	ENSMUSG00000004936;ENSMUSG00000005373;ENSMUSG00000016252;ENSMUSG00000020572;ENSMUSG00000022551;ENSMUSG00000022890;ENSMUSG00000022956;ENSMUSG00000024899;ENSMUSG00000025630;ENSMUSG00000025781;ENSMUSG00000026568;ENSMUSG00000026839;ENSMUSG00000026922;ENSMUSG00000027823;ENSMUSG00000027889;ENSMUSG00000028469;ENSMUSG00000029246;ENSMUSG00000031278;ENSMUSG00000031545;ENSMUSG00000032047;ENSMUSG00000032478;…
GO:0040007	growth	83	1039	0.000346821	0.00903366	ENSMUSG00000002010;ENSMUSG00000003031;ENSMUSG00000003068;ENSMUSG00000004771;ENSMUSG00000005514;ENSMUSG00000007817;ENSMUSG00000010175;ENSMUSG00000015291;ENSMUSG00000015605;ENSMUSG00000016024;ENSMUSG00000018849;ENSMUSG00000019428;ENSMUSG00000019647;ENSMUSG00000020097;ENSMUSG00000020123;ENSMUSG00000020387;ENSMUSG00000021127;ENSMUSG00000021270;ENSMUSG00000021546;ENSMUSG00000021796;ENSMUSG00000022607;…
GO:0009063	cellular amino acid catabolic process	15	100	0.000347222	0.00903366	ENSMUSG00000001670;ENSMUSG00000020051;ENSMUSG00000024827;ENSMUSG00000025190;ENSMUSG00000027709;ENSMUSG00000028011;ENSMUSG00000028672;ENSMUSG00000029246;ENSMUSG00000029597;ENSMUSG00000030802;ENSMUSG00000031173;ENSMUSG00000032047;ENSMUSG00000041426;ENSMUSG00000057228;ENSMUSG00000065455
GO:0019395	fatty acid oxidation	15	100	0.000347222	0.00903366	ENSMUSG00000005514;ENSMUSG00000020283;ENSMUSG00000021417;ENSMUSG00000024132;ENSMUSG00000024507;ENSMUSG00000026003;ENSMUSG00000026664;ENSMUSG00000027261;ENSMUSG00000028223;ENSMUSG00000031378;ENSMUSG00000032047;ENSMUSG00000036880;ENSMUSG00000038894;ENSMUSG00000041426;ENSMUSG00000055980
GO:0009199	ribonucleoside triphosphate metabolic process	29	267	0.000355026	0.00917449	ENSMUSG00000000088;ENSMUSG00000004936;ENSMUSG00000005373;ENSMUSG00000015357;ENSMUSG00000015656;ENSMUSG00000016252;ENSMUSG00000020022;ENSMUSG00000022551;ENSMUSG00000022789;ENSMUSG00000022890;ENSMUSG00000022956;ENSMUSG00000025781;ENSMUSG00000026260;ENSMUSG00000027108;ENSMUSG00000027889;ENSMUSG00000031378;ENSMUSG00000031393;ENSMUSG00000032478;ENSMUSG00000039065;ENSMUSG00000041798;ENSMUSG00000041881;…
GO:0009743	response to carbohydrate	29	267	0.000355026	0.00917449	ENSMUSG00000003031;ENSMUSG00000005373;ENSMUSG00000006740;ENSMUSG00000015605;ENSMUSG00000018909;ENSMUSG00000020572;ENSMUSG00000020715;ENSMUSG00000021127;ENSMUSG00000022338;ENSMUSG00000023942;ENSMUSG00000024913;ENSMUSG00000025190;ENSMUSG00000026568;ENSMUSG00000027513;ENSMUSG00000028683;ENSMUSG00000029162;ENSMUSG00000030244;ENSMUSG00000032350;ENSMUSG00000034908;ENSMUSG00000035828;ENSMUSG00000036504;…
GO:0035195	gene silencing by miRNA	22	180	0.000356361	0.00917808	ENSMUSG00000004936;ENSMUSG00000004980;ENSMUSG00000031393;ENSMUSG00000041530;ENSMUSG00000052707;ENSMUSG00000065414;ENSMUSG00000065423;ENSMUSG00000065455;ENSMUSG00000065470;ENSMUSG00000065490;ENSMUSG00000065493;ENSMUSG00000065519;ENSMUSG00000065529;ENSMUSG00000065553;ENSMUSG00000065567;ENSMUSG00000065578;ENSMUSG00000065594;ENSMUSG00000065602;ENSMUSG00000065610;ENSMUSG00000076066;ENSMUSG00000092995;…
GO:0034284	response to monosaccharide	27	242	0.000365546	0.00938316	ENSMUSG00000003031;ENSMUSG00000005373;ENSMUSG00000006740;ENSMUSG00000015605;ENSMUSG00000018909;ENSMUSG00000020572;ENSMUSG00000020715;ENSMUSG00000022338;ENSMUSG00000023942;ENSMUSG00000024913;ENSMUSG00000026568;ENSMUSG00000027513;ENSMUSG00000028683;ENSMUSG00000029162;ENSMUSG00000030244;ENSMUSG00000032350;ENSMUSG00000034908;ENSMUSG00000035828;ENSMUSG00000036504;ENSMUSG00000037025;ENSMUSG00000038894;…
GO:0019217	regulation of fatty acid metabolic process	14	90	0.000369628	0.00942489	ENSMUSG00000002108;ENSMUSG00000003721;ENSMUSG00000005373;ENSMUSG00000020123;ENSMUSG00000026435;ENSMUSG00000031278;ENSMUSG00000031378;ENSMUSG00000032485;ENSMUSG00000037622;ENSMUSG00000038894;ENSMUSG00000055980;ENSMUSG00000060601;ENSMUSG00000065490;ENSMUSG00000065567
GO:1901606	alpha-amino acid catabolic process	14	90	0.000369628	0.00942489	ENSMUSG00000001670;ENSMUSG00000020051;ENSMUSG00000024827;ENSMUSG00000025190;ENSMUSG00000027709;ENSMUSG00000028011;ENSMUSG00000028672;ENSMUSG00000029246;ENSMUSG00000029597;ENSMUSG00000031173;ENSMUSG00000032047;ENSMUSG00000041426;ENSMUSG00000057228;ENSMUSG00000065455
GO:0014003	oligodendrocyte development	9	42	0.000372298	0.00946155	ENSMUSG00000020644;ENSMUSG00000020774;ENSMUSG00000026879;ENSMUSG00000028683;ENSMUSG00000034245;ENSMUSG00000036098;ENSMUSG00000044519;ENSMUSG00000060803;ENSMUSG00000079487
GO:0042593	glucose homeostasis	30	281	0.000380141	0.00954672	ENSMUSG00000003068;ENSMUSG00000004936;ENSMUSG00000005373;ENSMUSG00000006740;ENSMUSG00000015605;ENSMUSG00000018909;ENSMUSG00000019461;ENSMUSG00000020715;ENSMUSG00000022338;ENSMUSG00000023942;ENSMUSG00000024913;ENSMUSG00000025127;ENSMUSG00000026568;ENSMUSG00000027513;ENSMUSG00000027882;ENSMUSG00000032350;ENSMUSG00000032754;ENSMUSG00000032902;ENSMUSG00000034908;ENSMUSG00000035828;ENSMUSG00000036504;…
GO:0045777	positive regulation of blood pressure	10	51	0.000382459	0.00954672	ENSMUSG00000020123;ENSMUSG00000020644;ENSMUSG00000022890;ENSMUSG00000026814;ENSMUSG00000030551;ENSMUSG00000032366;ENSMUSG00000045875;ENSMUSG00000049115;ENSMUSG00000058620;ENSMUSG00000065455
GO:0061077	chaperone-mediated protein folding	10	51	0.000382459	0.00954672	ENSMUSG00000001774;ENSMUSG00000015656;ENSMUSG00000024222;ENSMUSG00000024359;ENSMUSG00000027804;ENSMUSG00000028035;ENSMUSG00000029657;ENSMUSG00000030417;ENSMUSG00000032932;ENSMUSG00000090877
GO:0006405	RNA export from nucleus	13	80	0.00038357	0.00954672	ENSMUSG00000004980;ENSMUSG00000020290;ENSMUSG00000022119;ENSMUSG00000022338;ENSMUSG00000024986;ENSMUSG00000028790;ENSMUSG00000032518;ENSMUSG00000034274;ENSMUSG00000042541;ENSMUSG00000051329;ENSMUSG00000053453;ENSMUSG00000057113;ENSMUSG00000071172
GO:0097164	ammonium ion metabolic process	21	169	0.000383938	0.00954672	ENSMUSG00000000326;ENSMUSG00000005514;ENSMUSG00000005899;ENSMUSG00000021054;ENSMUSG00000022617;ENSMUSG00000025630;ENSMUSG00000026179;ENSMUSG00000030302;ENSMUSG00000031393;ENSMUSG00000031545;ENSMUSG00000031641;ENSMUSG00000031696;ENSMUSG00000032959;ENSMUSG00000033715;ENSMUSG00000037936;ENSMUSG00000041660;ENSMUSG00000049115;ENSMUSG00000050931;ENSMUSG00000057342;ENSMUSG00000070644;ENSMUSG00000071708
GO:0090398	cellular senescence	12	70	0.00038429	0.00954672	ENSMUSG00000001707;ENSMUSG00000004936;ENSMUSG00000015605;ENSMUSG00000020572;ENSMUSG00000020644;ENSMUSG00000021796;ENSMUSG00000026614;ENSMUSG00000026842;ENSMUSG00000049300;ENSMUSG00000055116;ENSMUSG00000065455;ENSMUSG00000065519
GO:0006403	RNA localization	22	181	0.000385147	0.00954672	ENSMUSG00000000552;ENSMUSG00000004980;ENSMUSG00000007739;ENSMUSG00000020290;ENSMUSG00000020783;ENSMUSG00000021127;ENSMUSG00000022119;ENSMUSG00000022338;ENSMUSG00000022855;ENSMUSG00000024120;ENSMUSG00000024986;ENSMUSG00000027770;ENSMUSG00000028790;ENSMUSG00000032518;ENSMUSG00000034274;ENSMUSG00000034908;ENSMUSG00000042541;ENSMUSG00000051329;ENSMUSG00000053293;ENSMUSG00000053453;ENSMUSG00000057113;…
GO:1903530	regulation of secretion by cell	66	787	0.0003856	0.00954672	ENSMUSG00000001018;ENSMUSG00000001750;ENSMUSG00000002108;ENSMUSG00000002897;ENSMUSG00000006611;ENSMUSG00000006740;ENSMUSG00000009681;ENSMUSG00000016028;ENSMUSG00000017686;ENSMUSG00000017978;ENSMUSG00000018909;ENSMUSG00000019066;ENSMUSG00000020123;ENSMUSG00000020315;ENSMUSG00000020641;ENSMUSG00000020883;ENSMUSG00000022338;ENSMUSG00000022789;ENSMUSG00000022808;ENSMUSG00000022957;ENSMUSG00000022967;…
GO:0009306	protein secretion	51	569	0.000389619	0.00961519	ENSMUSG00000001750;ENSMUSG00000002108;ENSMUSG00000002897;ENSMUSG00000006740;ENSMUSG00000018909;ENSMUSG00000019066;ENSMUSG00000019539;ENSMUSG00000020315;ENSMUSG00000020641;ENSMUSG00000022338;ENSMUSG00000022789;ENSMUSG00000022967;ENSMUSG00000024913;ENSMUSG00000025607;ENSMUSG00000026193;ENSMUSG00000026234;ENSMUSG00000026270;ENSMUSG00000026389;ENSMUSG00000026568;ENSMUSG00000026672;ENSMUSG00000026842;…
GO:0033500	carbohydrate homeostasis	30	282	0.00040367	0.00993003	ENSMUSG00000003068;ENSMUSG00000004936;ENSMUSG00000005373;ENSMUSG00000006740;ENSMUSG00000015605;ENSMUSG00000018909;ENSMUSG00000019461;ENSMUSG00000020715;ENSMUSG00000022338;ENSMUSG00000023942;ENSMUSG00000024913;ENSMUSG00000025127;ENSMUSG00000026568;ENSMUSG00000027513;ENSMUSG00000027882;ENSMUSG00000032350;ENSMUSG00000032754;ENSMUSG00000032902;ENSMUSG00000034908;ENSMUSG00000035828;ENSMUSG00000036504;…
GO:0017148	negative regulation of translation	18	135	0.000417306	0.0102327	ENSMUSG00000020300;ENSMUSG00000021116;ENSMUSG00000021127;ENSMUSG00000021559;ENSMUSG00000022323;ENSMUSG00000022370;ENSMUSG00000026234;ENSMUSG00000026615;ENSMUSG00000027770;ENSMUSG00000028156;ENSMUSG00000037331;ENSMUSG00000041530;ENSMUSG00000045817;ENSMUSG00000052707;ENSMUSG00000065455;ENSMUSG00000076066;ENSMUSG00000090264;ENSMUSG00000109336
GO:0006397	mRNA processing	43	458	0.000420175	0.0102685	ENSMUSG00000001383;ENSMUSG00000002477;ENSMUSG00000003527;ENSMUSG00000004096;ENSMUSG00000004980;ENSMUSG00000010608;ENSMUSG00000015656;ENSMUSG00000016018;ENSMUSG00000020715;ENSMUSG00000020783;ENSMUSG00000020863;ENSMUSG00000020929;ENSMUSG00000021127;ENSMUSG00000021134;ENSMUSG00000021546;ENSMUSG00000022119;ENSMUSG00000023087;ENSMUSG00000025982;ENSMUSG00000027620;ENSMUSG00000027770;ENSMUSG00000027905;…
GO:0002790	peptide secretion	54	614	0.000421445	0.0102685	ENSMUSG00000001750;ENSMUSG00000002108;ENSMUSG00000002897;ENSMUSG00000006611;ENSMUSG00000006740;ENSMUSG00000018909;ENSMUSG00000019066;ENSMUSG00000019539;ENSMUSG00000020315;ENSMUSG00000020641;ENSMUSG00000022338;ENSMUSG00000022789;ENSMUSG00000022957;ENSMUSG00000022967;ENSMUSG00000024913;ENSMUSG00000025607;ENSMUSG00000026193;ENSMUSG00000026234;ENSMUSG00000026270;ENSMUSG00000026389;ENSMUSG00000026568;…
GO:0034440	lipid oxidation	15	102	0.000431719	0.0104856	ENSMUSG00000005514;ENSMUSG00000020283;ENSMUSG00000021417;ENSMUSG00000024132;ENSMUSG00000024507;ENSMUSG00000026003;ENSMUSG00000026664;ENSMUSG00000027261;ENSMUSG00000028223;ENSMUSG00000031378;ENSMUSG00000032047;ENSMUSG00000036880;ENSMUSG00000038894;ENSMUSG00000041426;ENSMUSG00000055980
GO:0033240	positive regulation of cellular amine metabolic process	5	13	0.000434655	0.0105236	ENSMUSG00000000326;ENSMUSG00000025630;ENSMUSG00000031696;ENSMUSG00000032959;ENSMUSG00000047638
GO:0009746	response to hexose	26	234	0.000495683	0.0119634	ENSMUSG00000003031;ENSMUSG00000005373;ENSMUSG00000006740;ENSMUSG00000015605;ENSMUSG00000018909;ENSMUSG00000020572;ENSMUSG00000020715;ENSMUSG00000022338;ENSMUSG00000023942;ENSMUSG00000024913;ENSMUSG00000026568;ENSMUSG00000027513;ENSMUSG00000028683;ENSMUSG00000029162;ENSMUSG00000030244;ENSMUSG00000032350;ENSMUSG00000034908;ENSMUSG00000035828;ENSMUSG00000036504;ENSMUSG00000037025;ENSMUSG00000038894;…
GO:0060191	regulation of lipase activity	12	72	0.000501812	0.0120734	ENSMUSG00000002108;ENSMUSG00000002289;ENSMUSG00000005514;ENSMUSG00000020611;ENSMUSG00000026842;ENSMUSG00000028577;ENSMUSG00000030849;ENSMUSG00000031565;ENSMUSG00000045875;ENSMUSG00000049115;ENSMUSG00000057897;ENSMUSG00000060601
GO:0023057	negative regulation of signaling	99	1300	0.000516029	0.0123766	ENSMUSG00000000552;ENSMUSG00000001507;ENSMUSG00000003068;ENSMUSG00000004221;ENSMUSG00000004936;ENSMUSG00000015605;ENSMUSG00000016942;ENSMUSG00000017466;ENSMUSG00000018849;ENSMUSG00000018909;ENSMUSG00000019647;ENSMUSG00000020123;ENSMUSG00000021771;ENSMUSG00000022338;ENSMUSG00000022684;ENSMUSG00000024182;ENSMUSG00000024190;ENSMUSG00000024807;ENSMUSG00000024986;ENSMUSG00000025423;ENSMUSG00000025813;…
GO:0022613	ribonucleoprotein complex biogenesis	40	421	0.000519389	0.01239	ENSMUSG00000002477;ENSMUSG00000016018;ENSMUSG00000016503;ENSMUSG00000016554;ENSMUSG00000020290;ENSMUSG00000020863;ENSMUSG00000021116;ENSMUSG00000021149;ENSMUSG00000021270;ENSMUSG00000022300;ENSMUSG00000023087;ENSMUSG00000023106;ENSMUSG00000025982;ENSMUSG00000026019;ENSMUSG00000026127;ENSMUSG00000026234;ENSMUSG00000027133;ENSMUSG00000027714;ENSMUSG00000027905;ENSMUSG00000028741;ENSMUSG00000028869;…
GO:0006119	oxidative phosphorylation	14	93	0.00052081	0.01239	ENSMUSG00000000088;ENSMUSG00000005373;ENSMUSG00000020022;ENSMUSG00000022551;ENSMUSG00000022956;ENSMUSG00000026260;ENSMUSG00000031378;ENSMUSG00000031393;ENSMUSG00000039065;ENSMUSG00000041881;ENSMUSG00000046329;ENSMUSG00000046909;ENSMUSG00000051671;ENSMUSG00000071654
GO:0035194	posttranscriptional gene silencing by RNA	22	185	0.00052162	0.01239	ENSMUSG00000004936;ENSMUSG00000004980;ENSMUSG00000031393;ENSMUSG00000041530;ENSMUSG00000052707;ENSMUSG00000065414;ENSMUSG00000065423;ENSMUSG00000065455;ENSMUSG00000065470;ENSMUSG00000065490;ENSMUSG00000065493;ENSMUSG00000065519;ENSMUSG00000065529;ENSMUSG00000065553;ENSMUSG00000065567;ENSMUSG00000065578;ENSMUSG00000065594;ENSMUSG00000065602;ENSMUSG00000065610;ENSMUSG00000076066;ENSMUSG00000092995;…
GO:0009156	ribonucleoside monophosphate biosynthetic process	20	161	0.000524965	0.01239	ENSMUSG00000004936;ENSMUSG00000005373;ENSMUSG00000016252;ENSMUSG00000022551;ENSMUSG00000022890;ENSMUSG00000022956;ENSMUSG00000025630;ENSMUSG00000025781;ENSMUSG00000026839;ENSMUSG00000027823;ENSMUSG00000027889;ENSMUSG00000029246;ENSMUSG00000039065;ENSMUSG00000039197;ENSMUSG00000041798;ENSMUSG00000045658;ENSMUSG00000050856;ENSMUSG00000071654;ENSMUSG00000073016;ENSMUSG00000116933
GO:0071333	cellular response to glucose stimulus	20	161	0.000524965	0.01239	ENSMUSG00000005373;ENSMUSG00000006740;ENSMUSG00000015605;ENSMUSG00000018909;ENSMUSG00000020715;ENSMUSG00000022338;ENSMUSG00000023942;ENSMUSG00000024913;ENSMUSG00000026568;ENSMUSG00000027513;ENSMUSG00000032350;ENSMUSG00000034908;ENSMUSG00000035828;ENSMUSG00000036504;ENSMUSG00000037025;ENSMUSG00000038894;ENSMUSG00000039176;ENSMUSG00000047638;ENSMUSG00000075700;ENSMUSG00000078686
GO:0071322	cellular response to carbohydrate stimulus	21	173	0.00052627	0.01239	ENSMUSG00000005373;ENSMUSG00000006740;ENSMUSG00000015605;ENSMUSG00000018909;ENSMUSG00000020715;ENSMUSG00000021127;ENSMUSG00000022338;ENSMUSG00000023942;ENSMUSG00000024913;ENSMUSG00000026568;ENSMUSG00000027513;ENSMUSG00000032350;ENSMUSG00000034908;ENSMUSG00000035828;ENSMUSG00000036504;ENSMUSG00000037025;ENSMUSG00000038894;ENSMUSG00000039176;ENSMUSG00000047638;ENSMUSG00000075700;ENSMUSG00000078686
GO:0044257	cellular protein catabolic process	62	737	0.000529079	0.012418	ENSMUSG00000001127;ENSMUSG00000001366;ENSMUSG00000001750;ENSMUSG00000006611;ENSMUSG00000008348;ENSMUSG00000013622;ENSMUSG00000013858;ENSMUSG00000015357;ENSMUSG00000018909;ENSMUSG00000019188;ENSMUSG00000019539;ENSMUSG00000020634;ENSMUSG00000020708;ENSMUSG00000020883;ENSMUSG00000021024;ENSMUSG00000021270;ENSMUSG00000021737;ENSMUSG00000022559;ENSMUSG00000022607;ENSMUSG00000022684;ENSMUSG00000024160;…
GO:0051046	regulation of secretion	71	872	0.000543209	0.0127108	ENSMUSG00000000326;ENSMUSG00000000915;ENSMUSG00000001018;ENSMUSG00000001750;ENSMUSG00000002108;ENSMUSG00000002897;ENSMUSG00000006611;ENSMUSG00000006740;ENSMUSG00000009681;ENSMUSG00000016028;ENSMUSG00000017686;ENSMUSG00000017978;ENSMUSG00000018909;ENSMUSG00000019066;ENSMUSG00000020123;ENSMUSG00000020315;ENSMUSG00000020641;ENSMUSG00000020883;ENSMUSG00000022338;ENSMUSG00000022789;ENSMUSG00000022808;…
GO:0016441	posttranscriptional gene silencing	22	186	0.000561695	0.0131034	ENSMUSG00000004936;ENSMUSG00000004980;ENSMUSG00000031393;ENSMUSG00000041530;ENSMUSG00000052707;ENSMUSG00000065414;ENSMUSG00000065423;ENSMUSG00000065455;ENSMUSG00000065470;ENSMUSG00000065490;ENSMUSG00000065493;ENSMUSG00000065519;ENSMUSG00000065529;ENSMUSG00000065553;ENSMUSG00000065567;ENSMUSG00000065578;ENSMUSG00000065594;ENSMUSG00000065602;ENSMUSG00000065610;ENSMUSG00000076066;ENSMUSG00000092995;…
GO:0071331	cellular response to hexose stimulus	20	162	0.000568748	0.0132277	ENSMUSG00000005373;ENSMUSG00000006740;ENSMUSG00000015605;ENSMUSG00000018909;ENSMUSG00000020715;ENSMUSG00000022338;ENSMUSG00000023942;ENSMUSG00000024913;ENSMUSG00000026568;ENSMUSG00000027513;ENSMUSG00000032350;ENSMUSG00000034908;ENSMUSG00000035828;ENSMUSG00000036504;ENSMUSG00000037025;ENSMUSG00000038894;ENSMUSG00000039176;ENSMUSG00000047638;ENSMUSG00000075700;ENSMUSG00000078686
GO:0010508	positive regulation of autophagy	16	116	0.000585963	0.0135869	ENSMUSG00000003068;ENSMUSG00000004221;ENSMUSG00000004936;ENSMUSG00000018547;ENSMUSG00000021559;ENSMUSG00000026672;ENSMUSG00000029104;ENSMUSG00000030966;ENSMUSG00000032741;ENSMUSG00000037331;ENSMUSG00000038375;ENSMUSG00000041135;ENSMUSG00000063065;ENSMUSG00000069874;ENSMUSG00000074093;ENSMUSG00000078566
GO:0090276	regulation of peptide hormone secretion	25	224	0.000589716	0.0136327	ENSMUSG00000001750;ENSMUSG00000006611;ENSMUSG00000006740;ENSMUSG00000018909;ENSMUSG00000022338;ENSMUSG00000022957;ENSMUSG00000024913;ENSMUSG00000026270;ENSMUSG00000026568;ENSMUSG00000027712;ENSMUSG00000029238;ENSMUSG00000029716;ENSMUSG00000032754;ENSMUSG00000032902;ENSMUSG00000034908;ENSMUSG00000035828;ENSMUSG00000036504;ENSMUSG00000037025;ENSMUSG00000038894;ENSMUSG00000041798;ENSMUSG00000047638;…
GO:0009141	nucleoside triphosphate metabolic process	30	289	0.000607619	0.0140044	ENSMUSG00000000088;ENSMUSG00000004936;ENSMUSG00000005373;ENSMUSG00000015357;ENSMUSG00000015656;ENSMUSG00000016252;ENSMUSG00000020022;ENSMUSG00000022551;ENSMUSG00000022789;ENSMUSG00000022890;ENSMUSG00000022956;ENSMUSG00000025781;ENSMUSG00000026260;ENSMUSG00000027108;ENSMUSG00000027889;ENSMUSG00000031378;ENSMUSG00000031393;ENSMUSG00000032478;ENSMUSG00000039065;ENSMUSG00000039197;ENSMUSG00000041798;…
GO:0030163	protein catabolic process	72	891	0.000614488	0.0141204	ENSMUSG00000000303;ENSMUSG00000001127;ENSMUSG00000001366;ENSMUSG00000001750;ENSMUSG00000003031;ENSMUSG00000006611;ENSMUSG00000008348;ENSMUSG00000013622;ENSMUSG00000013858;ENSMUSG00000015357;ENSMUSG00000015656;ENSMUSG00000018909;ENSMUSG00000019188;ENSMUSG00000019539;ENSMUSG00000020290;ENSMUSG00000020634;ENSMUSG00000020708;ENSMUSG00000020883;ENSMUSG00000021024;ENSMUSG00000021270;ENSMUSG00000021737;…
GO:0110114	negative regulation of lipid transporter activity	3	4	0.000628941	0.0144093	ENSMUSG00000065490;ENSMUSG00000065493;ENSMUSG00000065567
GO:0016458	gene silencing	31	303	0.00063536	0.0145131	ENSMUSG00000004936;ENSMUSG00000004980;ENSMUSG00000006307;ENSMUSG00000007880;ENSMUSG00000020661;ENSMUSG00000027018;ENSMUSG00000031393;ENSMUSG00000041229;ENSMUSG00000041530;ENSMUSG00000048154;ENSMUSG00000052707;ENSMUSG00000053877;ENSMUSG00000065414;ENSMUSG00000065423;ENSMUSG00000065455;ENSMUSG00000065470;ENSMUSG00000065490;ENSMUSG00000065493;ENSMUSG00000065519;ENSMUSG00000065529;ENSMUSG00000065553;…
GO:0051241	negative regulation of multicellular organismal process	98	1293	0.000644604	0.0145865	ENSMUSG00000000326;ENSMUSG00000001018;ENSMUSG00000002108;ENSMUSG00000003031;ENSMUSG00000003068;ENSMUSG00000006611;ENSMUSG00000009681;ENSMUSG00000015291;ENSMUSG00000015605;ENSMUSG00000016024;ENSMUSG00000016942;ENSMUSG00000018428;ENSMUSG00000018849;ENSMUSG00000018909;ENSMUSG00000019647;ENSMUSG00000020123;ENSMUSG00000020580;ENSMUSG00000020644;ENSMUSG00000021127;ENSMUSG00000021492;ENSMUSG00000021546;…
GO:0009081	branched-chain amino acid metabolic process	5	14	0.000645728	0.0145865	ENSMUSG00000027709;ENSMUSG00000028672;ENSMUSG00000030802;ENSMUSG00000032047;ENSMUSG00000041426
GO:0009083	branched-chain amino acid catabolic process	5	14	0.000645728	0.0145865	ENSMUSG00000027709;ENSMUSG00000028672;ENSMUSG00000030802;ENSMUSG00000032047;ENSMUSG00000041426
GO:0006417	regulation of translation	33	330	0.000646177	0.0145865	ENSMUSG00000000552;ENSMUSG00000016554;ENSMUSG00000020300;ENSMUSG00000021116;ENSMUSG00000021127;ENSMUSG00000021559;ENSMUSG00000022323;ENSMUSG00000022370;ENSMUSG00000022412;ENSMUSG00000024120;ENSMUSG00000026234;ENSMUSG00000026615;ENSMUSG00000027487;ENSMUSG00000027770;ENSMUSG00000028156;ENSMUSG00000028790;ENSMUSG00000029208;ENSMUSG00000031320;ENSMUSG00000033216;ENSMUSG00000037331;ENSMUSG00000041530;…
GO:0009064	glutamine family amino acid metabolic process	12	74	0.000648199	0.0145892	ENSMUSG00000001670;ENSMUSG00000025190;ENSMUSG00000025533;ENSMUSG00000025991;ENSMUSG00000027823;ENSMUSG00000029246;ENSMUSG00000031173;ENSMUSG00000031393;ENSMUSG00000032350;ENSMUSG00000047638;ENSMUSG00000057228;ENSMUSG00000065455
GO:0009116	nucleoside metabolic process	15	106	0.00065445	0.0146869	ENSMUSG00000002769;ENSMUSG00000022615;ENSMUSG00000025574;ENSMUSG00000025630;ENSMUSG00000026839;ENSMUSG00000027823;ENSMUSG00000027889;ENSMUSG00000028755;ENSMUSG00000029246;ENSMUSG00000032478;ENSMUSG00000032561;ENSMUSG00000035824;ENSMUSG00000039197;ENSMUSG00000042535;ENSMUSG00000073016
GO:0071326	cellular response to monosaccharide stimulus	20	164	0.000665874	0.0148997	ENSMUSG00000005373;ENSMUSG00000006740;ENSMUSG00000015605;ENSMUSG00000018909;ENSMUSG00000020715;ENSMUSG00000022338;ENSMUSG00000023942;ENSMUSG00000024913;ENSMUSG00000026568;ENSMUSG00000027513;ENSMUSG00000032350;ENSMUSG00000034908;ENSMUSG00000035828;ENSMUSG00000036504;ENSMUSG00000037025;ENSMUSG00000038894;ENSMUSG00000039176;ENSMUSG00000047638;ENSMUSG00000075700;ENSMUSG00000078686
GO:0010648	negative regulation of cell communication	98	1296	0.00069581	0.0155242	ENSMUSG00000000552;ENSMUSG00000001507;ENSMUSG00000003068;ENSMUSG00000004221;ENSMUSG00000004936;ENSMUSG00000015605;ENSMUSG00000016942;ENSMUSG00000017466;ENSMUSG00000018849;ENSMUSG00000018909;ENSMUSG00000019647;ENSMUSG00000020123;ENSMUSG00000021771;ENSMUSG00000022338;ENSMUSG00000022684;ENSMUSG00000024182;ENSMUSG00000024190;ENSMUSG00000024807;ENSMUSG00000024986;ENSMUSG00000025423;ENSMUSG00000025813;…
GO:0035337	fatty-acyl-CoA metabolic process	6	21	0.000710152	0.0157983	ENSMUSG00000024507;ENSMUSG00000031278;ENSMUSG00000031378;ENSMUSG00000032047;ENSMUSG00000038754;ENSMUSG00000041220
GO:0034249	negative regulation of cellular amide metabolic process	19	153	0.000718344	0.015916	ENSMUSG00000020300;ENSMUSG00000021116;ENSMUSG00000021127;ENSMUSG00000021559;ENSMUSG00000022323;ENSMUSG00000022370;ENSMUSG00000024381;ENSMUSG00000026234;ENSMUSG00000026615;ENSMUSG00000027770;ENSMUSG00000028156;ENSMUSG00000037331;ENSMUSG00000041530;ENSMUSG00000045817;ENSMUSG00000052707;ENSMUSG00000065455;ENSMUSG00000076066;ENSMUSG00000090264;ENSMUSG00000109336
GO:0008654	phospholipid biosynthetic process	20	165	0.000719591	0.015916	ENSMUSG00000004270;ENSMUSG00000017721;ENSMUSG00000021518;ENSMUSG00000022617;ENSMUSG00000025178;ENSMUSG00000025728;ENSMUSG00000025950;ENSMUSG00000026922;ENSMUSG00000027695;ENSMUSG00000030275;ENSMUSG00000031545;ENSMUSG00000032123;ENSMUSG00000035596;ENSMUSG00000043162;ENSMUSG00000047638;ENSMUSG00000050931;ENSMUSG00000057342;ENSMUSG00000070644;ENSMUSG00000075703;ENSMUSG00000078919
GO:0007267	cell-cell signaling	104	1392	0.000725328	0.0159968	ENSMUSG00000000303;ENSMUSG00000001018;ENSMUSG00000001507;ENSMUSG00000001750;ENSMUSG00000003068;ENSMUSG00000003233;ENSMUSG00000004771;ENSMUSG00000006476;ENSMUSG00000006611;ENSMUSG00000006740;ENSMUSG00000007617;ENSMUSG00000009681;ENSMUSG00000015605;ENSMUSG00000016028;ENSMUSG00000017686;ENSMUSG00000017756;ENSMUSG00000017765;ENSMUSG00000017978;ENSMUSG00000018362;ENSMUSG00000018909;ENSMUSG00000020708;…
GO:0072527	pyrimidine-containing compound metabolic process	12	75	0.000733856	0.0161385	ENSMUSG00000022615;ENSMUSG00000025574;ENSMUSG00000025991;ENSMUSG00000026839;ENSMUSG00000026922;ENSMUSG00000028755;ENSMUSG00000031545;ENSMUSG00000032478;ENSMUSG00000032561;ENSMUSG00000035824;ENSMUSG00000045691;ENSMUSG00000073016
GO:1901657	glycosyl compound metabolic process	17	130	0.000746456	0.0163625	ENSMUSG00000002769;ENSMUSG00000022615;ENSMUSG00000025574;ENSMUSG00000025630;ENSMUSG00000026839;ENSMUSG00000027823;ENSMUSG00000027889;ENSMUSG00000028755;ENSMUSG00000029246;ENSMUSG00000031641;ENSMUSG00000032478;ENSMUSG00000032561;ENSMUSG00000033715;ENSMUSG00000035824;ENSMUSG00000039197;ENSMUSG00000042535;ENSMUSG00000073016
GO:0032269	negative regulation of cellular protein metabolic process	84	1081	0.000748304	0.0163625	ENSMUSG00000001774;ENSMUSG00000002108;ENSMUSG00000003031;ENSMUSG00000003099;ENSMUSG00000005373;ENSMUSG00000005514;ENSMUSG00000006611;ENSMUSG00000013622;ENSMUSG00000017466;ENSMUSG00000018428;ENSMUSG00000018909;ENSMUSG00000019428;ENSMUSG00000019647;ENSMUSG00000020232;ENSMUSG00000020300;ENSMUSG00000020580;ENSMUSG00000020849;ENSMUSG00000021116;ENSMUSG00000021127;ENSMUSG00000021149;ENSMUSG00000021559;…
GO:0042026	protein refolding	7	29	0.000782628	0.0170644	ENSMUSG00000015656;ENSMUSG00000021270;ENSMUSG00000024359;ENSMUSG00000027804;ENSMUSG00000031701;ENSMUSG00000032932;ENSMUSG00000090877
GO:0006732	coenzyme metabolic process	33	334	0.000795689	0.0173	ENSMUSG00000002010;ENSMUSG00000002769;ENSMUSG00000005373;ENSMUSG00000020051;ENSMUSG00000020321;ENSMUSG00000020572;ENSMUSG00000021496;ENSMUSG00000024507;ENSMUSG00000025950;ENSMUSG00000026489;ENSMUSG00000026568;ENSMUSG00000028011;ENSMUSG00000028672;ENSMUSG00000029009;ENSMUSG00000031278;ENSMUSG00000031378;ENSMUSG00000031545;ENSMUSG00000032047;ENSMUSG00000032051;ENSMUSG00000032350;ENSMUSG00000036880;…
GO:0044283	small molecule biosynthetic process	57	675	0.000798171	0.017305	ENSMUSG00000002108;ENSMUSG00000002769;ENSMUSG00000003068;ENSMUSG00000003721;ENSMUSG00000005320;ENSMUSG00000005373;ENSMUSG00000005514;ENSMUSG00000010175;ENSMUSG00000015889;ENSMUSG00000020051;ENSMUSG00000020123;ENSMUSG00000020267;ENSMUSG00000021496;ENSMUSG00000025190;ENSMUSG00000025533;ENSMUSG00000025630;ENSMUSG00000025991;ENSMUSG00000026435;ENSMUSG00000026489;ENSMUSG00000026839;ENSMUSG00000027227;…
GO:0034248	regulation of cellular amide metabolic process	36	375	0.000800435	0.0173052	ENSMUSG00000000552;ENSMUSG00000016554;ENSMUSG00000020300;ENSMUSG00000020580;ENSMUSG00000021116;ENSMUSG00000021127;ENSMUSG00000021559;ENSMUSG00000022323;ENSMUSG00000022370;ENSMUSG00000022412;ENSMUSG00000024120;ENSMUSG00000024381;ENSMUSG00000026234;ENSMUSG00000026615;ENSMUSG00000027487;ENSMUSG00000027770;ENSMUSG00000028156;ENSMUSG00000028790;ENSMUSG00000029208;ENSMUSG00000031320;ENSMUSG00000033216;…
GO:0005996	monosaccharide metabolic process	28	268	0.00082186	0.0177185	ENSMUSG00000002769;ENSMUSG00000003068;ENSMUSG00000005142;ENSMUSG00000022711;ENSMUSG00000024913;ENSMUSG00000025127;ENSMUSG00000025271;ENSMUSG00000026435;ENSMUSG00000026773;ENSMUSG00000027227;ENSMUSG00000027513;ENSMUSG00000028630;ENSMUSG00000029119;ENSMUSG00000029162;ENSMUSG00000029268;ENSMUSG00000029597;ENSMUSG00000032350;ENSMUSG00000037025;ENSMUSG00000037622;ENSMUSG00000038894;ENSMUSG00000041798;…
GO:0016051	carbohydrate biosynthetic process	23	204	0.000833719	0.0179124	ENSMUSG00000002769;ENSMUSG00000003068;ENSMUSG00000003865;ENSMUSG00000022707;ENSMUSG00000025190;ENSMUSG00000027198;ENSMUSG00000027227;ENSMUSG00000027513;ENSMUSG00000028630;ENSMUSG00000029597;ENSMUSG00000030244;ENSMUSG00000038894;ENSMUSG00000039308;ENSMUSG00000040151;ENSMUSG00000041798;ENSMUSG00000043445;ENSMUSG00000051650;ENSMUSG00000054008;ENSMUSG00000055980;ENSMUSG00000065553;ENSMUSG00000065594;…
GO:0051168	nuclear export	18	143	0.000835521	0.0179124	ENSMUSG00000000131;ENSMUSG00000004980;ENSMUSG00000020290;ENSMUSG00000020849;ENSMUSG00000022119;ENSMUSG00000022338;ENSMUSG00000024359;ENSMUSG00000024986;ENSMUSG00000028333;ENSMUSG00000028790;ENSMUSG00000032518;ENSMUSG00000034274;ENSMUSG00000042541;ENSMUSG00000046876;ENSMUSG00000051329;ENSMUSG00000053453;ENSMUSG00000057113;ENSMUSG00000071172
GO:0015718	monocarboxylic acid transport	19	155	0.000842523	0.0180122	ENSMUSG00000009646;ENSMUSG00000022890;ENSMUSG00000023057;ENSMUSG00000026568;ENSMUSG00000026615;ENSMUSG00000027048;ENSMUSG00000028327;ENSMUSG00000030108;ENSMUSG00000030382;ENSMUSG00000030762;ENSMUSG00000031278;ENSMUSG00000031378;ENSMUSG00000032548;ENSMUSG00000032902;ENSMUSG00000036534;ENSMUSG00000038894;ENSMUSG00000052751;ENSMUSG00000059316;ENSMUSG00000079263
GO:0009749	response to glucose	25	230	0.000867632	0.0184974	ENSMUSG00000003031;ENSMUSG00000005373;ENSMUSG00000006740;ENSMUSG00000015605;ENSMUSG00000018909;ENSMUSG00000020715;ENSMUSG00000022338;ENSMUSG00000023942;ENSMUSG00000024913;ENSMUSG00000026568;ENSMUSG00000027513;ENSMUSG00000028683;ENSMUSG00000029162;ENSMUSG00000030244;ENSMUSG00000032350;ENSMUSG00000034908;ENSMUSG00000035828;ENSMUSG00000036504;ENSMUSG00000037025;ENSMUSG00000038894;ENSMUSG00000039176;…
GO:0071407	cellular response to organic cyclic compound	48	547	0.000901216	0.0191598	ENSMUSG00000000303;ENSMUSG00000002108;ENSMUSG00000002393;ENSMUSG00000003031;ENSMUSG00000003099;ENSMUSG00000007880;ENSMUSG00000020580;ENSMUSG00000021127;ENSMUSG00000021546;ENSMUSG00000022789;ENSMUSG00000022956;ENSMUSG00000024014;ENSMUSG00000025423;ENSMUSG00000025991;ENSMUSG00000027363;ENSMUSG00000027495;ENSMUSG00000027513;ENSMUSG00000028156;ENSMUSG00000028410;ENSMUSG00000028525;ENSMUSG00000029238;…
GO:0019627	urea metabolic process	4	9	0.000903693	0.0191598	ENSMUSG00000025533;ENSMUSG00000025991;ENSMUSG00000031173;ENSMUSG00000047638
GO:0033554	cellular response to stress	126	1753	0.000912151	0.0192858	ENSMUSG00000000326;ENSMUSG00000000552;ENSMUSG00000001707;ENSMUSG00000001774;ENSMUSG00000002289;ENSMUSG00000003068;ENSMUSG00000003099;ENSMUSG00000003233;ENSMUSG00000003721;ENSMUSG00000004221;ENSMUSG00000004936;ENSMUSG00000006611;ENSMUSG00000006678;ENSMUSG00000013858;ENSMUSG00000015605;ENSMUSG00000015656;ENSMUSG00000016528;ENSMUSG00000017978;ENSMUSG00000018567;ENSMUSG00000018750;ENSMUSG00000019188;…
GO:0045723	positive regulation of fatty acid biosynthetic process	6	22	0.000931554	0.0195948	ENSMUSG00000002108;ENSMUSG00000005373;ENSMUSG00000020123;ENSMUSG00000026435;ENSMUSG00000031378;ENSMUSG00000060601
GO:0006639	acylglycerol metabolic process	16	121	0.000934423	0.0195948	ENSMUSG00000002108;ENSMUSG00000003123;ENSMUSG00000003721;ENSMUSG00000020593;ENSMUSG00000024052;ENSMUSG00000024164;ENSMUSG00000025991;ENSMUSG00000027513;ENSMUSG00000030382;ENSMUSG00000031278;ENSMUSG00000031545;ENSMUSG00000035686;ENSMUSG00000037936;ENSMUSG00000060601;ENSMUSG00000065490;ENSMUSG00000065567
GO:0009408	response to heat	16	121	0.000934423	0.0195948	ENSMUSG00000001774;ENSMUSG00000015656;ENSMUSG00000020849;ENSMUSG00000021116;ENSMUSG00000021270;ENSMUSG00000024359;ENSMUSG00000027770;ENSMUSG00000028410;ENSMUSG00000028525;ENSMUSG00000028683;ENSMUSG00000031353;ENSMUSG00000031701;ENSMUSG00000032350;ENSMUSG00000032932;ENSMUSG00000032959;ENSMUSG00000090877
GO:0002791	regulation of peptide secretion	45	505	0.000941446	0.0196883	ENSMUSG00000001750;ENSMUSG00000002108;ENSMUSG00000002897;ENSMUSG00000006611;ENSMUSG00000006740;ENSMUSG00000018909;ENSMUSG00000020315;ENSMUSG00000020641;ENSMUSG00000022338;ENSMUSG00000022789;ENSMUSG00000022957;ENSMUSG00000022967;ENSMUSG00000024913;ENSMUSG00000026193;ENSMUSG00000026234;ENSMUSG00000026270;ENSMUSG00000026568;ENSMUSG00000026842;ENSMUSG00000027164;ENSMUSG00000027712;ENSMUSG00000027770;…
GO:0043632	modification-dependent macromolecule catabolic process	51	592	0.00095388	0.0198941	ENSMUSG00000001127;ENSMUSG00000001366;ENSMUSG00000006611;ENSMUSG00000008348;ENSMUSG00000018909;ENSMUSG00000020634;ENSMUSG00000020708;ENSMUSG00000020883;ENSMUSG00000021024;ENSMUSG00000021737;ENSMUSG00000022559;ENSMUSG00000022607;ENSMUSG00000022684;ENSMUSG00000024160;ENSMUSG00000024589;ENSMUSG00000024807;ENSMUSG00000025873;ENSMUSG00000026914;ENSMUSG00000027363;ENSMUSG00000027714;ENSMUSG00000027993;…
GO:0000375	RNA splicing, via transesterification reactions	28	271	0.000975889	0.0201532	ENSMUSG00000001383;ENSMUSG00000002477;ENSMUSG00000004096;ENSMUSG00000004980;ENSMUSG00000010608;ENSMUSG00000015656;ENSMUSG00000020863;ENSMUSG00000020929;ENSMUSG00000021134;ENSMUSG00000021546;ENSMUSG00000025982;ENSMUSG00000027905;ENSMUSG00000028790;ENSMUSG00000028902;ENSMUSG00000029439;ENSMUSG00000029823;ENSMUSG00000030056;ENSMUSG00000031134;ENSMUSG00000032077;ENSMUSG00000033565;ENSMUSG00000041297;…
GO:0000377	RNA splicing, via transesterification reactions with bulged adenosine as nucleophile	28	271	0.000975889	0.0201532	ENSMUSG00000001383;ENSMUSG00000002477;ENSMUSG00000004096;ENSMUSG00000004980;ENSMUSG00000010608;ENSMUSG00000015656;ENSMUSG00000020863;ENSMUSG00000020929;ENSMUSG00000021134;ENSMUSG00000021546;ENSMUSG00000025982;ENSMUSG00000027905;ENSMUSG00000028790;ENSMUSG00000028902;ENSMUSG00000029439;ENSMUSG00000029823;ENSMUSG00000030056;ENSMUSG00000031134;ENSMUSG00000032077;ENSMUSG00000033565;ENSMUSG00000041297;…
GO:0000398	mRNA splicing, via spliceosome	28	271	0.000975889	0.0201532	ENSMUSG00000001383;ENSMUSG00000002477;ENSMUSG00000004096;ENSMUSG00000004980;ENSMUSG00000010608;ENSMUSG00000015656;ENSMUSG00000020863;ENSMUSG00000020929;ENSMUSG00000021134;ENSMUSG00000021546;ENSMUSG00000025982;ENSMUSG00000027905;ENSMUSG00000028790;ENSMUSG00000028902;ENSMUSG00000029439;ENSMUSG00000029823;ENSMUSG00000030056;ENSMUSG00000031134;ENSMUSG00000032077;ENSMUSG00000033565;ENSMUSG00000041297;…
GO:0043648	dicarboxylic acid metabolic process	14	99	0.000984277	0.0201532	ENSMUSG00000001670;ENSMUSG00000002010;ENSMUSG00000009863;ENSMUSG00000020321;ENSMUSG00000025190;ENSMUSG00000025533;ENSMUSG00000025950;ENSMUSG00000026526;ENSMUSG00000026664;ENSMUSG00000027513;ENSMUSG00000032350;ENSMUSG00000047638;ENSMUSG00000052392;ENSMUSG00000057228
GO:0051289	protein homotetramerization	14	99	0.000984277	0.0201532	ENSMUSG00000002769;ENSMUSG00000021496;ENSMUSG00000022789;ENSMUSG00000025574;ENSMUSG00000025630;ENSMUSG00000026003;ENSMUSG00000028011;ENSMUSG00000028223;ENSMUSG00000028755;ENSMUSG00000029246;ENSMUSG00000030527;ENSMUSG00000030592;ENSMUSG00000031641;ENSMUSG00000032561
GO:0050657	nucleic acid transport	19	157	0.000984686	0.0201532	ENSMUSG00000004980;ENSMUSG00000020290;ENSMUSG00000020783;ENSMUSG00000021127;ENSMUSG00000022119;ENSMUSG00000022338;ENSMUSG00000022855;ENSMUSG00000024120;ENSMUSG00000024986;ENSMUSG00000028790;ENSMUSG00000032518;ENSMUSG00000034274;ENSMUSG00000034908;ENSMUSG00000042541;ENSMUSG00000051329;ENSMUSG00000053293;ENSMUSG00000053453;ENSMUSG00000057113;ENSMUSG00000071172
GO:0050658	RNA transport	19	157	0.000984686	0.0201532	ENSMUSG00000004980;ENSMUSG00000020290;ENSMUSG00000020783;ENSMUSG00000021127;ENSMUSG00000022119;ENSMUSG00000022338;ENSMUSG00000022855;ENSMUSG00000024120;ENSMUSG00000024986;ENSMUSG00000028790;ENSMUSG00000032518;ENSMUSG00000034274;ENSMUSG00000034908;ENSMUSG00000042541;ENSMUSG00000051329;ENSMUSG00000053293;ENSMUSG00000053453;ENSMUSG00000057113;ENSMUSG00000071172
GO:0051253	negative regulation of RNA metabolic process	102	1374	0.00100718	0.0205587	ENSMUSG00000002108;ENSMUSG00000002393;ENSMUSG00000003031;ENSMUSG00000003382;ENSMUSG00000004980;ENSMUSG00000005373;ENSMUSG00000005442;ENSMUSG00000005774;ENSMUSG00000007836;ENSMUSG00000007880;ENSMUSG00000010175;ENSMUSG00000015605;ENSMUSG00000015656;ENSMUSG00000016528;ENSMUSG00000016942;ENSMUSG00000017801;ENSMUSG00000018750;ENSMUSG00000018849;ENSMUSG00000020290;ENSMUSG00000020644;ENSMUSG00000020661;…
GO:0006164	purine nucleotide biosynthetic process	26	246	0.00104694	0.0213137	ENSMUSG00000004936;ENSMUSG00000005373;ENSMUSG00000016252;ENSMUSG00000022551;ENSMUSG00000022890;ENSMUSG00000022956;ENSMUSG00000024899;ENSMUSG00000025630;ENSMUSG00000025781;ENSMUSG00000026568;ENSMUSG00000027823;ENSMUSG00000027889;ENSMUSG00000028469;ENSMUSG00000029246;ENSMUSG00000031278;ENSMUSG00000032047;ENSMUSG00000032478;ENSMUSG00000038754;ENSMUSG00000039065;ENSMUSG00000039197;ENSMUSG00000041220;…
GO:0010256	endomembrane system organization	35	367	0.00105445	0.0214098	ENSMUSG00000000552;ENSMUSG00000004771;ENSMUSG00000004936;ENSMUSG00000018171;ENSMUSG00000019461;ENSMUSG00000020315;ENSMUSG00000020634;ENSMUSG00000021188;ENSMUSG00000024101;ENSMUSG00000024381;ENSMUSG00000025178;ENSMUSG00000026672;ENSMUSG00000026837;ENSMUSG00000026879;ENSMUSG00000027363;ENSMUSG00000027519;ENSMUSG00000029104;ENSMUSG00000030082;ENSMUSG00000030842;ENSMUSG00000031378;ENSMUSG00000031953;…
GO:0006396	RNA processing	67	833	0.00105763	0.0214176	ENSMUSG00000001383;ENSMUSG00000002477;ENSMUSG00000003527;ENSMUSG00000004096;ENSMUSG00000004936;ENSMUSG00000004980;ENSMUSG00000010608;ENSMUSG00000015656;ENSMUSG00000016018;ENSMUSG00000020715;ENSMUSG00000020783;ENSMUSG00000020863;ENSMUSG00000020929;ENSMUSG00000021127;ENSMUSG00000021134;ENSMUSG00000021149;ENSMUSG00000021546;ENSMUSG00000021550;ENSMUSG00000021891;ENSMUSG00000022119;ENSMUSG00000022300;…
GO:0019216	regulation of lipid metabolic process	34	354	0.00109334	0.0220826	ENSMUSG00000002108;ENSMUSG00000002289;ENSMUSG00000003721;ENSMUSG00000005320;ENSMUSG00000005373;ENSMUSG00000005514;ENSMUSG00000010175;ENSMUSG00000020123;ENSMUSG00000020644;ENSMUSG00000024101;ENSMUSG00000024164;ENSMUSG00000025950;ENSMUSG00000026435;ENSMUSG00000027905;ENSMUSG00000030527;ENSMUSG00000030842;ENSMUSG00000031278;ENSMUSG00000031378;ENSMUSG00000032485;ENSMUSG00000034354;ENSMUSG00000035686;…
GO:0006638	neutral lipid metabolic process	16	123	0.00111634	0.022488	ENSMUSG00000002108;ENSMUSG00000003123;ENSMUSG00000003721;ENSMUSG00000020593;ENSMUSG00000024052;ENSMUSG00000024164;ENSMUSG00000025991;ENSMUSG00000027513;ENSMUSG00000030382;ENSMUSG00000031278;ENSMUSG00000031545;ENSMUSG00000035686;ENSMUSG00000037936;ENSMUSG00000060601;ENSMUSG00000065490;ENSMUSG00000065567
GO:0051130	positive regulation of cellular component organization	95	1268	0.00112207	0.0225441	ENSMUSG00000000915;ENSMUSG00000001507;ENSMUSG00000003031;ENSMUSG00000003068;ENSMUSG00000003233;ENSMUSG00000004771;ENSMUSG00000004936;ENSMUSG00000004980;ENSMUSG00000006412;ENSMUSG00000006611;ENSMUSG00000006740;ENSMUSG00000007038;ENSMUSG00000007739;ENSMUSG00000009681;ENSMUSG00000010175;ENSMUSG00000015291;ENSMUSG00000015605;ENSMUSG00000015656;ENSMUSG00000016024;ENSMUSG00000018547;ENSMUSG00000018909;…
GO:0051246	regulation of protein metabolic process	188	2783	0.00112588	0.0225617	ENSMUSG00000000303;ENSMUSG00000000552;ENSMUSG00000000915;ENSMUSG00000001127;ENSMUSG00000001774;ENSMUSG00000002108;ENSMUSG00000003031;ENSMUSG00000003068;ENSMUSG00000003099;ENSMUSG00000003233;ENSMUSG00000003948;ENSMUSG00000004221;ENSMUSG00000004936;ENSMUSG00000005320;ENSMUSG00000005373;ENSMUSG00000005514;ENSMUSG00000006307;ENSMUSG00000006476;ENSMUSG00000006611;ENSMUSG00000010175;ENSMUSG00000013622;…
GO:0043085	positive regulation of catalytic activity	97	1300	0.00113564	0.022698	ENSMUSG00000000915;ENSMUSG00000001127;ENSMUSG00000002108;ENSMUSG00000003031;ENSMUSG00000003068;ENSMUSG00000003233;ENSMUSG00000003948;ENSMUSG00000004221;ENSMUSG00000004936;ENSMUSG00000004980;ENSMUSG00000005320;ENSMUSG00000005514;ENSMUSG00000007739;ENSMUSG00000009681;ENSMUSG00000010175;ENSMUSG00000015291;ENSMUSG00000015357;ENSMUSG00000015656;ENSMUSG00000015750;ENSMUSG00000017466;ENSMUSG00000018909;…
GO:0006605	protein targeting	27	261	0.00116903	0.0233047	ENSMUSG00000015291;ENSMUSG00000015656;ENSMUSG00000020283;ENSMUSG00000020849;ENSMUSG00000021270;ENSMUSG00000022412;ENSMUSG00000022711;ENSMUSG00000025935;ENSMUSG00000026880;ENSMUSG00000029017;ENSMUSG00000030082;ENSMUSG00000030417;ENSMUSG00000031823;ENSMUSG00000037553;ENSMUSG00000038587;ENSMUSG00000040462;ENSMUSG00000046230;ENSMUSG00000048277;ENSMUSG00000054408;ENSMUSG00000056234;ENSMUSG00000062580;…
GO:0051236	establishment of RNA localization	19	160	0.0012362	0.0245799	ENSMUSG00000004980;ENSMUSG00000020290;ENSMUSG00000020783;ENSMUSG00000021127;ENSMUSG00000022119;ENSMUSG00000022338;ENSMUSG00000022855;ENSMUSG00000024120;ENSMUSG00000024986;ENSMUSG00000028790;ENSMUSG00000032518;ENSMUSG00000034274;ENSMUSG00000034908;ENSMUSG00000042541;ENSMUSG00000051329;ENSMUSG00000053293;ENSMUSG00000053453;ENSMUSG00000057113;ENSMUSG00000071172
GO:0006635	fatty acid beta-oxidation	11	69	0.001243	0.0246513	ENSMUSG00000021417;ENSMUSG00000024132;ENSMUSG00000024507;ENSMUSG00000026003;ENSMUSG00000028223;ENSMUSG00000031378;ENSMUSG00000032047;ENSMUSG00000036880;ENSMUSG00000038894;ENSMUSG00000041426;ENSMUSG00000055980
GO:0071559	response to transforming growth factor beta	24	223	0.00124916	0.0247096	ENSMUSG00000001507;ENSMUSG00000003068;ENSMUSG00000021127;ENSMUSG00000021796;ENSMUSG00000022512;ENSMUSG00000022521;ENSMUSG00000022607;ENSMUSG00000022817;ENSMUSG00000025190;ENSMUSG00000026814;ENSMUSG00000028249;ENSMUSG00000029163;ENSMUSG00000030417;ENSMUSG00000030849;ENSMUSG00000032812;ENSMUSG00000038872;ENSMUSG00000045817;ENSMUSG00000045991;ENSMUSG00000048661;ENSMUSG00000052384;ENSMUSG00000061436;…
GO:0019318	hexose metabolic process	25	236	0.00125288	0.0247193	ENSMUSG00000002769;ENSMUSG00000003068;ENSMUSG00000005142;ENSMUSG00000022711;ENSMUSG00000024913;ENSMUSG00000025127;ENSMUSG00000025271;ENSMUSG00000026435;ENSMUSG00000026773;ENSMUSG00000027227;ENSMUSG00000027513;ENSMUSG00000028630;ENSMUSG00000029119;ENSMUSG00000029162;ENSMUSG00000029597;ENSMUSG00000037025;ENSMUSG00000037622;ENSMUSG00000038894;ENSMUSG00000041798;ENSMUSG00000042744;ENSMUSG00000043445;…
GO:0023061	signal release	44	498	0.00126282	0.0248392	ENSMUSG00000001018;ENSMUSG00000001750;ENSMUSG00000006611;ENSMUSG00000006740;ENSMUSG00000016028;ENSMUSG00000017686;ENSMUSG00000017978;ENSMUSG00000018909;ENSMUSG00000020883;ENSMUSG00000022338;ENSMUSG00000022789;ENSMUSG00000022808;ENSMUSG00000022957;ENSMUSG00000024913;ENSMUSG00000026179;ENSMUSG00000026270;ENSMUSG00000026568;ENSMUSG00000027712;ENSMUSG00000027882;ENSMUSG00000029238;ENSMUSG00000029304;…
GO:0040029	regulation of gene expression, epigenetic	31	316	0.00126542	0.0248392	ENSMUSG00000004936;ENSMUSG00000004980;ENSMUSG00000007880;ENSMUSG00000020661;ENSMUSG00000027018;ENSMUSG00000031393;ENSMUSG00000039219;ENSMUSG00000041229;ENSMUSG00000041530;ENSMUSG00000048118;ENSMUSG00000048154;ENSMUSG00000052707;ENSMUSG00000065414;ENSMUSG00000065423;ENSMUSG00000065455;ENSMUSG00000065470;ENSMUSG00000065490;ENSMUSG00000065493;ENSMUSG00000065519;ENSMUSG00000065529;ENSMUSG00000065553;…
GO:0030522	intracellular receptor signaling pathway	24	224	0.00132829	0.0260068	ENSMUSG00000002108;ENSMUSG00000003099;ENSMUSG00000007880;ENSMUSG00000020647;ENSMUSG00000024014;ENSMUSG00000025423;ENSMUSG00000028410;ENSMUSG00000029238;ENSMUSG00000030551;ENSMUSG00000032185;ENSMUSG00000032557;ENSMUSG00000033107;ENSMUSG00000033565;ENSMUSG00000033871;ENSMUSG00000040021;ENSMUSG00000041135;ENSMUSG00000042548;ENSMUSG00000047638;ENSMUSG00000048154;ENSMUSG00000053110;ENSMUSG00000055116;…
GO:0016567	protein ubiquitination	59	720	0.00133715	0.0261135	ENSMUSG00000001366;ENSMUSG00000002679;ENSMUSG00000008348;ENSMUSG00000018909;ENSMUSG00000020387;ENSMUSG00000020634;ENSMUSG00000020883;ENSMUSG00000021149;ENSMUSG00000021270;ENSMUSG00000021774;ENSMUSG00000022300;ENSMUSG00000022559;ENSMUSG00000022684;ENSMUSG00000022771;ENSMUSG00000022789;ENSMUSG00000022855;ENSMUSG00000024101;ENSMUSG00000024160;ENSMUSG00000024182;ENSMUSG00000024589;ENSMUSG00000024807;…
GO:0009127	purine nucleoside monophosphate biosynthetic process	18	149	0.00134863	0.0261405	ENSMUSG00000004936;ENSMUSG00000005373;ENSMUSG00000016252;ENSMUSG00000022551;ENSMUSG00000022890;ENSMUSG00000022956;ENSMUSG00000025630;ENSMUSG00000025781;ENSMUSG00000027823;ENSMUSG00000027889;ENSMUSG00000029246;ENSMUSG00000039065;ENSMUSG00000039197;ENSMUSG00000041798;ENSMUSG00000045658;ENSMUSG00000050856;ENSMUSG00000071654;ENSMUSG00000116933
GO:0009168	purine ribonucleoside monophosphate biosynthetic process	18	149	0.00134863	0.0261405	ENSMUSG00000004936;ENSMUSG00000005373;ENSMUSG00000016252;ENSMUSG00000022551;ENSMUSG00000022890;ENSMUSG00000022956;ENSMUSG00000025630;ENSMUSG00000025781;ENSMUSG00000027823;ENSMUSG00000027889;ENSMUSG00000029246;ENSMUSG00000039065;ENSMUSG00000039197;ENSMUSG00000041798;ENSMUSG00000045658;ENSMUSG00000050856;ENSMUSG00000071654;ENSMUSG00000116933
GO:0006633	fatty acid biosynthetic process	17	137	0.00134875	0.0261405	ENSMUSG00000002108;ENSMUSG00000003721;ENSMUSG00000005373;ENSMUSG00000020123;ENSMUSG00000026435;ENSMUSG00000030869;ENSMUSG00000031378;ENSMUSG00000031641;ENSMUSG00000032485;ENSMUSG00000035376;ENSMUSG00000037622;ENSMUSG00000038754;ENSMUSG00000041220;ENSMUSG00000048755;ENSMUSG00000060601;ENSMUSG00000065490;ENSMUSG00000065567
GO:0032446	protein modification by small protein conjugation	62	766	0.00137714	0.0266236	ENSMUSG00000001366;ENSMUSG00000002679;ENSMUSG00000008348;ENSMUSG00000018909;ENSMUSG00000020232;ENSMUSG00000020387;ENSMUSG00000020634;ENSMUSG00000020883;ENSMUSG00000021149;ENSMUSG00000021270;ENSMUSG00000021774;ENSMUSG00000022300;ENSMUSG00000022559;ENSMUSG00000022684;ENSMUSG00000022771;ENSMUSG00000022789;ENSMUSG00000022855;ENSMUSG00000024101;ENSMUSG00000024160;ENSMUSG00000024182;ENSMUSG00000024589;…
GO:0071426	ribonucleoprotein complex export from nucleus	11	70	0.0014031	0.0270573	ENSMUSG00000004980;ENSMUSG00000020290;ENSMUSG00000022338;ENSMUSG00000024986;ENSMUSG00000032518;ENSMUSG00000034274;ENSMUSG00000042541;ENSMUSG00000051329;ENSMUSG00000053453;ENSMUSG00000057113;ENSMUSG00000071172
GO:0071941	nitrogen cycle metabolic process	4	10	0.00144099	0.0277184	ENSMUSG00000025533;ENSMUSG00000025991;ENSMUSG00000031173;ENSMUSG00000047638
GO:0006811	ion transport	117	1631	0.00148935	0.0281621	ENSMUSG00000000088;ENSMUSG00000001436;ENSMUSG00000001750;ENSMUSG00000002346;ENSMUSG00000002733;ENSMUSG00000003031;ENSMUSG00000004317;ENSMUSG00000006611;ENSMUSG00000006740;ENSMUSG00000007476;ENSMUSG00000007617;ENSMUSG00000009646;ENSMUSG00000015653;ENSMUSG00000016252;ENSMUSG00000017664;ENSMUSG00000017756;ENSMUSG00000017765;ENSMUSG00000019838;ENSMUSG00000020123;ENSMUSG00000020432;ENSMUSG00000020829;…
GO:0045923	positive regulation of fatty acid metabolic process	8	41	0.00149989	0.0281621	ENSMUSG00000002108;ENSMUSG00000005373;ENSMUSG00000020123;ENSMUSG00000026435;ENSMUSG00000031378;ENSMUSG00000038894;ENSMUSG00000055980;ENSMUSG00000060601
GO:0001561	fatty acid alpha-oxidation	3	5	0.0015081	0.0281621	ENSMUSG00000020283;ENSMUSG00000026664;ENSMUSG00000027261
GO:0006114	glycerol biosynthetic process	3	5	0.0015081	0.0281621	ENSMUSG00000025190;ENSMUSG00000027513;ENSMUSG00000043445
GO:0006526	arginine biosynthetic process	3	5	0.0015081	0.0281621	ENSMUSG00000025533;ENSMUSG00000025991;ENSMUSG00000031173
GO:0015734	taurine transport	3	5	0.0015081	0.0281621	ENSMUSG00000007476;ENSMUSG00000030096;ENSMUSG00000046079
GO:0032430	positive regulation of phospholipase A2 activity	3	5	0.0015081	0.0281621	ENSMUSG00000028577;ENSMUSG00000049115;ENSMUSG00000057897
GO:0042776	mitochondrial ATP synthesis coupled proton transport	3	5	0.0015081	0.0281621	ENSMUSG00000022551;ENSMUSG00000022956;ENSMUSG00000039065
GO:0045990	carbon catabolite regulation of transcription	3	5	0.0015081	0.0281621	ENSMUSG00000015605;ENSMUSG00000020647;ENSMUSG00000037025
GO:0045991	carbon catabolite activation of transcription	3	5	0.0015081	0.0281621	ENSMUSG00000015605;ENSMUSG00000020647;ENSMUSG00000037025
GO:0075525	viral translational termination-reinitiation	3	5	0.0015081	0.0281621	ENSMUSG00000016554;ENSMUSG00000056076;ENSMUSG00000070319
GO:0110112	regulation of lipid transporter activity	3	5	0.0015081	0.0281621	ENSMUSG00000065490;ENSMUSG00000065493;ENSMUSG00000065567
GO:0032496	response to lipopolysaccharide	34	361	0.00152275	0.0283222	ENSMUSG00000000326;ENSMUSG00000002108;ENSMUSG00000007836;ENSMUSG00000009681;ENSMUSG00000016024;ENSMUSG00000016528;ENSMUSG00000019461;ENSMUSG00000022512;ENSMUSG00000022967;ENSMUSG00000023087;ENSMUSG00000025991;ENSMUSG00000026234;ENSMUSG00000026842;ENSMUSG00000027164;ENSMUSG00000027513;ENSMUSG00000028525;ENSMUSG00000028577;ENSMUSG00000030849;ENSMUSG00000032041;ENSMUSG00000032310;ENSMUSG00000036402;…
GO:0070647	protein modification by small protein conjugation or removal	70	891	0.00152405	0.0283222	ENSMUSG00000001366;ENSMUSG00000002679;ENSMUSG00000008348;ENSMUSG00000018909;ENSMUSG00000020232;ENSMUSG00000020387;ENSMUSG00000020634;ENSMUSG00000020883;ENSMUSG00000021149;ENSMUSG00000021270;ENSMUSG00000021774;ENSMUSG00000022300;ENSMUSG00000022338;ENSMUSG00000022559;ENSMUSG00000022684;ENSMUSG00000022771;ENSMUSG00000022789;ENSMUSG00000022855;ENSMUSG00000024101;ENSMUSG00000024160;ENSMUSG00000024182;…
GO:0062013	positive regulation of small molecule metabolic process	19	163	0.0015405	0.0285587	ENSMUSG00000000326;ENSMUSG00000002108;ENSMUSG00000003068;ENSMUSG00000004936;ENSMUSG00000005373;ENSMUSG00000005514;ENSMUSG00000020123;ENSMUSG00000026435;ENSMUSG00000028630;ENSMUSG00000031378;ENSMUSG00000038894;ENSMUSG00000041798;ENSMUSG00000045658;ENSMUSG00000047638;ENSMUSG00000055980;ENSMUSG00000060601;ENSMUSG00000065553;ENSMUSG00000065594;ENSMUSG00000078686
GO:0015849	organic acid transport	31	320	0.00154606	0.0285927	ENSMUSG00000001436;ENSMUSG00000007476;ENSMUSG00000009646;ENSMUSG00000019838;ENSMUSG00000020123;ENSMUSG00000020829;ENSMUSG00000021336;ENSMUSG00000022299;ENSMUSG00000022890;ENSMUSG00000023057;ENSMUSG00000026568;ENSMUSG00000026615;ENSMUSG00000027048;ENSMUSG00000028327;ENSMUSG00000030096;ENSMUSG00000030108;ENSMUSG00000030382;ENSMUSG00000030762;ENSMUSG00000031278;ENSMUSG00000031378;ENSMUSG00000032548;…
GO:0046883	regulation of hormone secretion	29	293	0.00155948	0.0287716	ENSMUSG00000001750;ENSMUSG00000006611;ENSMUSG00000006740;ENSMUSG00000018909;ENSMUSG00000022338;ENSMUSG00000022808;ENSMUSG00000022957;ENSMUSG00000024913;ENSMUSG00000026270;ENSMUSG00000026568;ENSMUSG00000027712;ENSMUSG00000029238;ENSMUSG00000029304;ENSMUSG00000029716;ENSMUSG00000031565;ENSMUSG00000032754;ENSMUSG00000032902;ENSMUSG00000034908;ENSMUSG00000035828;ENSMUSG00000036504;ENSMUSG00000037025;…
GO:0072522	purine-containing compound biosynthetic process	26	253	0.00156874	0.028873	ENSMUSG00000004936;ENSMUSG00000005373;ENSMUSG00000016252;ENSMUSG00000022551;ENSMUSG00000022890;ENSMUSG00000022956;ENSMUSG00000024899;ENSMUSG00000025630;ENSMUSG00000025781;ENSMUSG00000026568;ENSMUSG00000027823;ENSMUSG00000027889;ENSMUSG00000028469;ENSMUSG00000029246;ENSMUSG00000031278;ENSMUSG00000032047;ENSMUSG00000032478;ENSMUSG00000038754;ENSMUSG00000039065;ENSMUSG00000039197;ENSMUSG00000041220;…
GO:0071166	ribonucleoprotein complex localization	11	71	0.00157972	0.0290055	ENSMUSG00000004980;ENSMUSG00000020290;ENSMUSG00000022338;ENSMUSG00000024986;ENSMUSG00000032518;ENSMUSG00000034274;ENSMUSG00000042541;ENSMUSG00000051329;ENSMUSG00000053453;ENSMUSG00000057113;ENSMUSG00000071172
GO:0032268	regulation of cellular protein metabolic process	176	2603	0.00158442	0.0290224	ENSMUSG00000000552;ENSMUSG00000000915;ENSMUSG00000001127;ENSMUSG00000001774;ENSMUSG00000002108;ENSMUSG00000003031;ENSMUSG00000003068;ENSMUSG00000003099;ENSMUSG00000003233;ENSMUSG00000003948;ENSMUSG00000004221;ENSMUSG00000004936;ENSMUSG00000005320;ENSMUSG00000005373;ENSMUSG00000005514;ENSMUSG00000006307;ENSMUSG00000006476;ENSMUSG00000006611;ENSMUSG00000010175;ENSMUSG00000013622;ENSMUSG00000013858;…
GO:0017015	regulation of transforming growth factor beta receptor signaling pathway	14	104	0.00159911	0.0292219	ENSMUSG00000001507;ENSMUSG00000003068;ENSMUSG00000022521;ENSMUSG00000025190;ENSMUSG00000026814;ENSMUSG00000028249;ENSMUSG00000029163;ENSMUSG00000045991;ENSMUSG00000048661;ENSMUSG00000052384;ENSMUSG00000061436;ENSMUSG00000063382;ENSMUSG00000065455;ENSMUSG00000085795
GO:1903321	negative regulation of protein modification by small protein conjugation or removal	12	82	0.00163838	0.0298684	ENSMUSG00000018909;ENSMUSG00000020232;ENSMUSG00000021149;ENSMUSG00000022855;ENSMUSG00000026842;ENSMUSG00000028410;ENSMUSG00000028577;ENSMUSG00000029003;ENSMUSG00000030966;ENSMUSG00000032350;ENSMUSG00000033788;ENSMUSG00000035692
GO:0009888	tissue development	132	1879	0.00164257	0.0298738	ENSMUSG00000001507;ENSMUSG00000001750;ENSMUSG00000003031;ENSMUSG00000003233;ENSMUSG00000003949;ENSMUSG00000004936;ENSMUSG00000005251;ENSMUSG00000005514;ENSMUSG00000007617;ENSMUSG00000007880;ENSMUSG00000010175;ENSMUSG00000013622;ENSMUSG00000015605;ENSMUSG00000016028;ENSMUSG00000018830;ENSMUSG00000019428;ENSMUSG00000019539;ENSMUSG00000019647;ENSMUSG00000020232;ENSMUSG00000020580;ENSMUSG00000020611;…
GO:0022008	neurogenesis	120	1686	0.00170777	0.0309861	ENSMUSG00000000303;ENSMUSG00000001018;ENSMUSG00000001507;ENSMUSG00000002393;ENSMUSG00000003068;ENSMUSG00000003233;ENSMUSG00000003344;ENSMUSG00000003948;ENSMUSG00000004771;ENSMUSG00000004936;ENSMUSG00000006476;ENSMUSG00000007038;ENSMUSG00000010175;ENSMUSG00000015291;ENSMUSG00000015605;ENSMUSG00000016028;ENSMUSG00000017466;ENSMUSG00000017721;ENSMUSG00000019647;ENSMUSG00000020232;ENSMUSG00000020283;…
GO:0019725	cellular homeostasis	74	957	0.00172594	0.0312419	ENSMUSG00000001018;ENSMUSG00000001750;ENSMUSG00000005373;ENSMUSG00000006611;ENSMUSG00000006740;ENSMUSG00000007476;ENSMUSG00000015605;ENSMUSG00000016942;ENSMUSG00000017686;ENSMUSG00000017756;ENSMUSG00000017765;ENSMUSG00000018909;ENSMUSG00000020123;ENSMUSG00000020611;ENSMUSG00000020715;ENSMUSG00000020849;ENSMUSG00000022338;ENSMUSG00000022607;ENSMUSG00000022875;ENSMUSG00000023942;ENSMUSG00000024327;…
GO:0008380	RNA splicing	35	378	0.00174974	0.0315982	ENSMUSG00000001383;ENSMUSG00000002477;ENSMUSG00000003527;ENSMUSG00000004096;ENSMUSG00000004980;ENSMUSG00000010608;ENSMUSG00000015656;ENSMUSG00000016018;ENSMUSG00000020715;ENSMUSG00000020863;ENSMUSG00000020929;ENSMUSG00000021134;ENSMUSG00000021546;ENSMUSG00000025982;ENSMUSG00000027620;ENSMUSG00000027905;ENSMUSG00000028790;ENSMUSG00000028902;ENSMUSG00000029439;ENSMUSG00000029823;ENSMUSG00000030056;…
GO:0032527	protein exit from endoplasmic reticulum	8	42	0.0017652	0.0317967	ENSMUSG00000019188;ENSMUSG00000024807;ENSMUSG00000025873;ENSMUSG00000034435;ENSMUSG00000040462;ENSMUSG00000045302;ENSMUSG00000068040;ENSMUSG00000074093
GO:0001702	gastrulation with mouth forming second	7	33	0.00176901	0.0317967	ENSMUSG00000015605;ENSMUSG00000016028;ENSMUSG00000024913;ENSMUSG00000024986;ENSMUSG00000037025;ENSMUSG00000045039;ENSMUSG00000079494
GO:0071383	cellular response to steroid hormone stimulus	25	242	0.00177748	0.0318741	ENSMUSG00000002108;ENSMUSG00000002393;ENSMUSG00000003099;ENSMUSG00000007880;ENSMUSG00000021127;ENSMUSG00000025423;ENSMUSG00000027363;ENSMUSG00000027513;ENSMUSG00000028156;ENSMUSG00000028410;ENSMUSG00000029238;ENSMUSG00000030551;ENSMUSG00000032185;ENSMUSG00000032557;ENSMUSG00000033565;ENSMUSG00000033871;ENSMUSG00000040021;ENSMUSG00000045817;ENSMUSG00000047638;ENSMUSG00000048154;ENSMUSG00000049115;…
GO:0031669	cellular response to nutrient levels	24	229	0.00179187	0.0320573	ENSMUSG00000000326;ENSMUSG00000002289;ENSMUSG00000006611;ENSMUSG00000015605;ENSMUSG00000017978;ENSMUSG00000018567;ENSMUSG00000020300;ENSMUSG00000020572;ENSMUSG00000020647;ENSMUSG00000021116;ENSMUSG00000022463;ENSMUSG00000022789;ENSMUSG00000024014;ENSMUSG00000024331;ENSMUSG00000027513;ENSMUSG00000030592;ENSMUSG00000031583;ENSMUSG00000033253;ENSMUSG00000034354;ENSMUSG00000037025;ENSMUSG00000041798;…
GO:0055081	anion homeostasis	10	62	0.00186649	0.0333146	ENSMUSG00000005373;ENSMUSG00000017756;ENSMUSG00000017765;ENSMUSG00000019539;ENSMUSG00000022607;ENSMUSG00000025190;ENSMUSG00000025991;ENSMUSG00000031173;ENSMUSG00000031378;ENSMUSG00000047638
GO:0050708	regulation of protein secretion	41	465	0.00188586	0.0335823	ENSMUSG00000001750;ENSMUSG00000002108;ENSMUSG00000002897;ENSMUSG00000006740;ENSMUSG00000018909;ENSMUSG00000020315;ENSMUSG00000020641;ENSMUSG00000022338;ENSMUSG00000022789;ENSMUSG00000022967;ENSMUSG00000024913;ENSMUSG00000026193;ENSMUSG00000026234;ENSMUSG00000026270;ENSMUSG00000026568;ENSMUSG00000026842;ENSMUSG00000027164;ENSMUSG00000027712;ENSMUSG00000027770;ENSMUSG00000027804;ENSMUSG00000029238;…
GO:0019941	modification-dependent protein catabolic process	49	582	0.00191435	0.0339809	ENSMUSG00000001127;ENSMUSG00000001366;ENSMUSG00000006611;ENSMUSG00000008348;ENSMUSG00000018909;ENSMUSG00000020634;ENSMUSG00000020708;ENSMUSG00000020883;ENSMUSG00000021024;ENSMUSG00000021737;ENSMUSG00000022559;ENSMUSG00000022607;ENSMUSG00000022684;ENSMUSG00000024160;ENSMUSG00000024589;ENSMUSG00000024807;ENSMUSG00000025873;ENSMUSG00000026914;ENSMUSG00000027363;ENSMUSG00000027993;ENSMUSG00000028098;…
GO:0006541	glutamine metabolic process	6	25	0.00192052	0.0339809	ENSMUSG00000025533;ENSMUSG00000025991;ENSMUSG00000027823;ENSMUSG00000029246;ENSMUSG00000031393;ENSMUSG00000047638
GO:1903844	regulation of cellular response to transforming growth factor beta stimulus	14	106	0.00192152	0.0339809	ENSMUSG00000001507;ENSMUSG00000003068;ENSMUSG00000022521;ENSMUSG00000025190;ENSMUSG00000026814;ENSMUSG00000028249;ENSMUSG00000029163;ENSMUSG00000045991;ENSMUSG00000048661;ENSMUSG00000052384;ENSMUSG00000061436;ENSMUSG00000063382;ENSMUSG00000065455;ENSMUSG00000085795
GO:0051051	negative regulation of transport	46	539	0.00199012	0.035113	ENSMUSG00000000326;ENSMUSG00000002108;ENSMUSG00000009681;ENSMUSG00000015291;ENSMUSG00000018428;ENSMUSG00000020641;ENSMUSG00000020849;ENSMUSG00000022338;ENSMUSG00000022463;ENSMUSG00000022890;ENSMUSG00000024381;ENSMUSG00000024589;ENSMUSG00000026179;ENSMUSG00000026193;ENSMUSG00000026278;ENSMUSG00000027712;ENSMUSG00000027882;ENSMUSG00000028249;ENSMUSG00000030775;ENSMUSG00000031278;ENSMUSG00000031696;…
GO:0005978	glycogen biosynthetic process	8	43	0.00206623	0.036289	ENSMUSG00000003865;ENSMUSG00000022707;ENSMUSG00000028630;ENSMUSG00000030244;ENSMUSG00000038894;ENSMUSG00000041798;ENSMUSG00000055980;ENSMUSG00000067279
GO:0009250	glucan biosynthetic process	8	43	0.00206623	0.036289	ENSMUSG00000003865;ENSMUSG00000022707;ENSMUSG00000028630;ENSMUSG00000030244;ENSMUSG00000038894;ENSMUSG00000041798;ENSMUSG00000055980;ENSMUSG00000067279
GO:0031346	positive regulation of cell projection organization	40	453	0.00207222	0.0363112	ENSMUSG00000001507;ENSMUSG00000003068;ENSMUSG00000003233;ENSMUSG00000004771;ENSMUSG00000004936;ENSMUSG00000007038;ENSMUSG00000015291;ENSMUSG00000015605;ENSMUSG00000021270;ENSMUSG00000021546;ENSMUSG00000022789;ENSMUSG00000022957;ENSMUSG00000024101;ENSMUSG00000024589;ENSMUSG00000024777;ENSMUSG00000025423;ENSMUSG00000025504;ENSMUSG00000026193;ENSMUSG00000026640;ENSMUSG00000027770;ENSMUSG00000028577;…
GO:0045934	negative regulation of nucleobase-containing compound metabolic process	108	1502	0.00208863	0.0365154	ENSMUSG00000002108;ENSMUSG00000002393;ENSMUSG00000003031;ENSMUSG00000003382;ENSMUSG00000004980;ENSMUSG00000005373;ENSMUSG00000005442;ENSMUSG00000005774;ENSMUSG00000007836;ENSMUSG00000007880;ENSMUSG00000010175;ENSMUSG00000015605;ENSMUSG00000015656;ENSMUSG00000016528;ENSMUSG00000016942;ENSMUSG00000017801;ENSMUSG00000018750;ENSMUSG00000018849;ENSMUSG00000020290;ENSMUSG00000020644;ENSMUSG00000020661;…
GO:0009225	nucleotide-sugar metabolic process	7	34	0.00212382	0.0370461	ENSMUSG00000001891;ENSMUSG00000020346;ENSMUSG00000022711;ENSMUSG00000028479;ENSMUSG00000032123;ENSMUSG00000056131;ENSMUSG00000078919
GO:0045664	regulation of neuron differentiation	59	735	0.00214539	0.0372013	ENSMUSG00000001018;ENSMUSG00000001507;ENSMUSG00000003068;ENSMUSG00000003233;ENSMUSG00000003948;ENSMUSG00000004771;ENSMUSG00000004936;ENSMUSG00000006476;ENSMUSG00000007038;ENSMUSG00000010175;ENSMUSG00000015291;ENSMUSG00000015605;ENSMUSG00000017466;ENSMUSG00000019647;ENSMUSG00000020232;ENSMUSG00000020644;ENSMUSG00000020647;ENSMUSG00000021546;ENSMUSG00000022607;ENSMUSG00000022789;ENSMUSG00000022957;…
GO:0071560	cellular response to transforming growth factor beta stimulus	23	219	0.00214755	0.0372013	ENSMUSG00000001507;ENSMUSG00000003068;ENSMUSG00000021127;ENSMUSG00000021796;ENSMUSG00000022512;ENSMUSG00000022521;ENSMUSG00000022607;ENSMUSG00000022817;ENSMUSG00000025190;ENSMUSG00000026814;ENSMUSG00000028249;ENSMUSG00000029163;ENSMUSG00000030417;ENSMUSG00000030849;ENSMUSG00000032812;ENSMUSG00000045817;ENSMUSG00000045991;ENSMUSG00000048661;ENSMUSG00000052384;ENSMUSG00000061436;ENSMUSG00000063382;…
GO:0030324	lung development	22	206	0.00214944	0.0372013	ENSMUSG00000001507;ENSMUSG00000004936;ENSMUSG00000005442;ENSMUSG00000010175;ENSMUSG00000015605;ENSMUSG00000016028;ENSMUSG00000019539;ENSMUSG00000021796;ENSMUSG00000022323;ENSMUSG00000023991;ENSMUSG00000024986;ENSMUSG00000028156;ENSMUSG00000031565;ENSMUSG00000032310;ENSMUSG00000037025;ENSMUSG00000042548;ENSMUSG00000046876;ENSMUSG00000053110;ENSMUSG00000058454;ENSMUSG00000063065;ENSMUSG00000064325;…
GO:0010907	positive regulation of glucose metabolic process	9	53	0.00215656	0.0372013	ENSMUSG00000003068;ENSMUSG00000026435;ENSMUSG00000028630;ENSMUSG00000038894;ENSMUSG00000041798;ENSMUSG00000055980;ENSMUSG00000065553;ENSMUSG00000065594;ENSMUSG00000078686
GO:0006646	phosphatidylethanolamine biosynthetic process	4	11	0.00216665	0.0372013	ENSMUSG00000022617;ENSMUSG00000030275;ENSMUSG00000070644;ENSMUSG00000075703
GO:0034969	histone arginine methylation	4	11	0.00216665	0.0372013	ENSMUSG00000032185;ENSMUSG00000037134;ENSMUSG00000047638;ENSMUSG00000049300
GO:0051923	sulfation	4	11	0.00216665	0.0372013	ENSMUSG00000029269;ENSMUSG00000029273;ENSMUSG00000054008;ENSMUSG00000070407
GO:0050796	regulation of insulin secretion	20	181	0.00224271	0.0384214	ENSMUSG00000001750;ENSMUSG00000006740;ENSMUSG00000018909;ENSMUSG00000022338;ENSMUSG00000024913;ENSMUSG00000026270;ENSMUSG00000026568;ENSMUSG00000029238;ENSMUSG00000032754;ENSMUSG00000032902;ENSMUSG00000034908;ENSMUSG00000035828;ENSMUSG00000036504;ENSMUSG00000037025;ENSMUSG00000038894;ENSMUSG00000041798;ENSMUSG00000047638;ENSMUSG00000055116;ENSMUSG00000055980;ENSMUSG00000078686
GO:0042060	wound healing	36	398	0.0022603	0.0386365	ENSMUSG00000003031;ENSMUSG00000015605;ENSMUSG00000016028;ENSMUSG00000016942;ENSMUSG00000020611;ENSMUSG00000021492;ENSMUSG00000022565;ENSMUSG00000022865;ENSMUSG00000022875;ENSMUSG00000024164;ENSMUSG00000024899;ENSMUSG00000026193;ENSMUSG00000026814;ENSMUSG00000026837;ENSMUSG00000026879;ENSMUSG00000027712;ENSMUSG00000027882;ENSMUSG00000028919;ENSMUSG00000029999;ENSMUSG00000030849;ENSMUSG00000031445;…
GO:0009968	negative regulation of signal transduction	86	1157	0.00237621	0.0403758	ENSMUSG00000000552;ENSMUSG00000001507;ENSMUSG00000003068;ENSMUSG00000004221;ENSMUSG00000004936;ENSMUSG00000016942;ENSMUSG00000017466;ENSMUSG00000018849;ENSMUSG00000018909;ENSMUSG00000019647;ENSMUSG00000021771;ENSMUSG00000022684;ENSMUSG00000024182;ENSMUSG00000024190;ENSMUSG00000024807;ENSMUSG00000024986;ENSMUSG00000025423;ENSMUSG00000025813;ENSMUSG00000026278;ENSMUSG00000026475;ENSMUSG00000026672;…
GO:0048732	gland development	43	500	0.00237654	0.0403758	ENSMUSG00000000303;ENSMUSG00000003031;ENSMUSG00000003068;ENSMUSG00000004936;ENSMUSG00000006611;ENSMUSG00000010175;ENSMUSG00000015605;ENSMUSG00000020644;ENSMUSG00000020647;ENSMUSG00000021134;ENSMUSG00000021796;ENSMUSG00000022512;ENSMUSG00000023942;ENSMUSG00000024387;ENSMUSG00000024913;ENSMUSG00000024986;ENSMUSG00000025533;ENSMUSG00000025991;ENSMUSG00000026380;ENSMUSG00000026638;ENSMUSG00000026842;…
GO:0051603	proteolysis involved in cellular protein catabolic process	56	693	0.00237783	0.0403758	ENSMUSG00000001127;ENSMUSG00000001366;ENSMUSG00000006611;ENSMUSG00000008348;ENSMUSG00000013858;ENSMUSG00000015357;ENSMUSG00000018909;ENSMUSG00000019188;ENSMUSG00000019539;ENSMUSG00000020634;ENSMUSG00000020708;ENSMUSG00000020883;ENSMUSG00000021024;ENSMUSG00000021737;ENSMUSG00000022559;ENSMUSG00000022607;ENSMUSG00000022684;ENSMUSG00000024160;ENSMUSG00000024589;ENSMUSG00000024807;ENSMUSG00000025873;…
GO:0007266	Rho protein signal transduction	21	195	0.00241989	0.0409993	ENSMUSG00000001507;ENSMUSG00000009681;ENSMUSG00000016028;ENSMUSG00000017686;ENSMUSG00000018909;ENSMUSG00000020021;ENSMUSG00000020580;ENSMUSG00000020611;ENSMUSG00000022263;ENSMUSG00000022957;ENSMUSG00000025504;ENSMUSG00000026842;ENSMUSG00000028919;ENSMUSG00000032702;ENSMUSG00000034930;ENSMUSG00000036885;ENSMUSG00000040964;ENSMUSG00000041977;ENSMUSG00000045875;ENSMUSG00000049115;ENSMUSG00000090935
GO:0051271	negative regulation of cellular component movement	30	316	0.00247723	0.0418622	ENSMUSG00000000303;ENSMUSG00000003031;ENSMUSG00000009681;ENSMUSG00000015605;ENSMUSG00000019647;ENSMUSG00000021149;ENSMUSG00000021796;ENSMUSG00000022607;ENSMUSG00000024190;ENSMUSG00000024381;ENSMUSG00000024387;ENSMUSG00000026814;ENSMUSG00000027276;ENSMUSG00000028064;ENSMUSG00000029163;ENSMUSG00000030539;ENSMUSG00000030551;ENSMUSG00000031393;ENSMUSG00000032366;ENSMUSG00000032547;ENSMUSG00000032702;…
GO:0031344	regulation of cell projection organization	60	755	0.00248173	0.0418622	ENSMUSG00000001018;ENSMUSG00000001507;ENSMUSG00000003068;ENSMUSG00000003233;ENSMUSG00000004771;ENSMUSG00000004936;ENSMUSG00000006476;ENSMUSG00000007038;ENSMUSG00000007617;ENSMUSG00000015291;ENSMUSG00000015605;ENSMUSG00000019647;ENSMUSG00000021270;ENSMUSG00000021546;ENSMUSG00000022607;ENSMUSG00000022789;ENSMUSG00000022957;ENSMUSG00000024101;ENSMUSG00000024589;ENSMUSG00000024777;ENSMUSG00000025423;…
GO:0046777	protein autophosphorylation	24	235	0.00252458	0.0423238	ENSMUSG00000003068;ENSMUSG00000005320;ENSMUSG00000009681;ENSMUSG00000015656;ENSMUSG00000016528;ENSMUSG00000020715;ENSMUSG00000021116;ENSMUSG00000021559;ENSMUSG00000021820;ENSMUSG00000022607;ENSMUSG00000024014;ENSMUSG00000024359;ENSMUSG00000024777;ENSMUSG00000026814;ENSMUSG00000026842;ENSMUSG00000030849;ENSMUSG00000031450;ENSMUSG00000031565;ENSMUSG00000032312;ENSMUSG00000033618;ENSMUSG00000035828;…
GO:0006213	pyrimidine nucleoside metabolic process	7	35	0.00253116	0.0423238	ENSMUSG00000022615;ENSMUSG00000025574;ENSMUSG00000026839;ENSMUSG00000028755;ENSMUSG00000032478;ENSMUSG00000035824;ENSMUSG00000073016
GO:0033238	regulation of cellular amine metabolic process	7	35	0.00253116	0.0423238	ENSMUSG00000000326;ENSMUSG00000025630;ENSMUSG00000026179;ENSMUSG00000031696;ENSMUSG00000032959;ENSMUSG00000047638;ENSMUSG00000065455
GO:0051180	vitamin transport	7	35	0.00253116	0.0423238	ENSMUSG00000001436;ENSMUSG00000020432;ENSMUSG00000020829;ENSMUSG00000022299;ENSMUSG00000022560;ENSMUSG00000028327;ENSMUSG00000037936
GO:0050790	regulation of catalytic activity	149	2182	0.00254485	0.0424005	ENSMUSG00000000915;ENSMUSG00000001127;ENSMUSG00000001774;ENSMUSG00000002043;ENSMUSG00000002108;ENSMUSG00000002289;ENSMUSG00000003031;ENSMUSG00000003068;ENSMUSG00000003233;ENSMUSG00000003948;ENSMUSG00000004221;ENSMUSG00000004936;ENSMUSG00000004980;ENSMUSG00000005320;ENSMUSG00000005514;ENSMUSG00000007739;ENSMUSG00000009681;ENSMUSG00000010175;ENSMUSG00000015291;ENSMUSG00000015357;ENSMUSG00000015656;…
GO:0006479	protein methylation	20	183	0.00255232	0.0424005	ENSMUSG00000006307;ENSMUSG00000019066;ENSMUSG00000024067;ENSMUSG00000029009;ENSMUSG00000031393;ENSMUSG00000032185;ENSMUSG00000033326;ENSMUSG00000036478;ENSMUSG00000037134;ENSMUSG00000038056;ENSMUSG00000038384;ENSMUSG00000038437;ENSMUSG00000039065;ENSMUSG00000039219;ENSMUSG00000039662;ENSMUSG00000047638;ENSMUSG00000048118;ENSMUSG00000048154;ENSMUSG00000049300;ENSMUSG00000061559
GO:0008213	protein alkylation	20	183	0.00255232	0.0424005	ENSMUSG00000006307;ENSMUSG00000019066;ENSMUSG00000024067;ENSMUSG00000029009;ENSMUSG00000031393;ENSMUSG00000032185;ENSMUSG00000033326;ENSMUSG00000036478;ENSMUSG00000037134;ENSMUSG00000038056;ENSMUSG00000038384;ENSMUSG00000038437;ENSMUSG00000039065;ENSMUSG00000039219;ENSMUSG00000039662;ENSMUSG00000047638;ENSMUSG00000048118;ENSMUSG00000048154;ENSMUSG00000049300;ENSMUSG00000061559
GO:0030323	respiratory tube development	22	209	0.00257463	0.0426305	ENSMUSG00000001507;ENSMUSG00000004936;ENSMUSG00000005442;ENSMUSG00000010175;ENSMUSG00000015605;ENSMUSG00000016028;ENSMUSG00000019539;ENSMUSG00000021796;ENSMUSG00000022323;ENSMUSG00000023991;ENSMUSG00000024986;ENSMUSG00000028156;ENSMUSG00000031565;ENSMUSG00000032310;ENSMUSG00000037025;ENSMUSG00000042548;ENSMUSG00000046876;ENSMUSG00000053110;ENSMUSG00000058454;ENSMUSG00000063065;ENSMUSG00000064325;…
GO:0050769	positive regulation of neurogenesis	47	561	0.00257727	0.0426305	ENSMUSG00000001507;ENSMUSG00000003068;ENSMUSG00000003233;ENSMUSG00000003948;ENSMUSG00000004771;ENSMUSG00000004936;ENSMUSG00000006476;ENSMUSG00000007038;ENSMUSG00000010175;ENSMUSG00000015291;ENSMUSG00000015605;ENSMUSG00000017466;ENSMUSG00000019647;ENSMUSG00000020232;ENSMUSG00000020387;ENSMUSG00000020644;ENSMUSG00000020647;ENSMUSG00000020774;ENSMUSG00000021546;ENSMUSG00000022607;ENSMUSG00000022789;…
GO:0001558	regulation of cell growth	37	416	0.00263954	0.0435666	ENSMUSG00000003031;ENSMUSG00000003068;ENSMUSG00000004771;ENSMUSG00000015291;ENSMUSG00000015605;ENSMUSG00000019647;ENSMUSG00000020123;ENSMUSG00000021546;ENSMUSG00000022607;ENSMUSG00000024589;ENSMUSG00000026193;ENSMUSG00000026842;ENSMUSG00000027714;ENSMUSG00000028064;ENSMUSG00000028249;ENSMUSG00000028577;ENSMUSG00000028755;ENSMUSG00000029003;ENSMUSG00000029014;ENSMUSG00000030539;ENSMUSG00000030842;…
GO:0046942	carboxylic acid transport	30	318	0.00272177	0.0448274	ENSMUSG00000001436;ENSMUSG00000007476;ENSMUSG00000009646;ENSMUSG00000019838;ENSMUSG00000020123;ENSMUSG00000020829;ENSMUSG00000021336;ENSMUSG00000022299;ENSMUSG00000022890;ENSMUSG00000023057;ENSMUSG00000026568;ENSMUSG00000026615;ENSMUSG00000027048;ENSMUSG00000028327;ENSMUSG00000030108;ENSMUSG00000030382;ENSMUSG00000030762;ENSMUSG00000031278;ENSMUSG00000031378;ENSMUSG00000032548;ENSMUSG00000032902;…
GO:0005977	glycogen metabolic process	11	76	0.00275599	0.0451006	ENSMUSG00000001891;ENSMUSG00000002769;ENSMUSG00000003865;ENSMUSG00000022707;ENSMUSG00000025127;ENSMUSG00000028630;ENSMUSG00000030244;ENSMUSG00000038894;ENSMUSG00000041798;ENSMUSG00000055980;ENSMUSG00000067279
GO:0006073	cellular glucan metabolic process	11	76	0.00275599	0.0451006	ENSMUSG00000001891;ENSMUSG00000002769;ENSMUSG00000003865;ENSMUSG00000022707;ENSMUSG00000025127;ENSMUSG00000028630;ENSMUSG00000030244;ENSMUSG00000038894;ENSMUSG00000041798;ENSMUSG00000055980;ENSMUSG00000067279
GO:0044042	glucan metabolic process	11	76	0.00275599	0.0451006	ENSMUSG00000001891;ENSMUSG00000002769;ENSMUSG00000003865;ENSMUSG00000022707;ENSMUSG00000025127;ENSMUSG00000028630;ENSMUSG00000030244;ENSMUSG00000038894;ENSMUSG00000041798;ENSMUSG00000055980;ENSMUSG00000067279
GO:2000772	regulation of cellular senescence	8	45	0.00278842	0.0455343	ENSMUSG00000001707;ENSMUSG00000020572;ENSMUSG00000021796;ENSMUSG00000026614;ENSMUSG00000026842;ENSMUSG00000055116;ENSMUSG00000065455;ENSMUSG00000065519
GO:0060193	positive regulation of lipase activity	9	55	0.00280616	0.0457267	ENSMUSG00000002108;ENSMUSG00000020611;ENSMUSG00000028577;ENSMUSG00000030849;ENSMUSG00000031565;ENSMUSG00000045875;ENSMUSG00000049115;ENSMUSG00000057897;ENSMUSG00000060601
GO:0002237	response to molecule of bacterial origin	34	375	0.00283564	0.0461091	ENSMUSG00000000326;ENSMUSG00000002108;ENSMUSG00000007836;ENSMUSG00000009681;ENSMUSG00000016024;ENSMUSG00000016528;ENSMUSG00000019461;ENSMUSG00000022512;ENSMUSG00000022967;ENSMUSG00000023087;ENSMUSG00000025991;ENSMUSG00000026234;ENSMUSG00000026842;ENSMUSG00000027164;ENSMUSG00000027513;ENSMUSG00000028525;ENSMUSG00000028577;ENSMUSG00000030849;ENSMUSG00000032041;ENSMUSG00000032310;ENSMUSG00000036402;…
GO:0019401	alditol biosynthetic process	3	6	0.00289328	0.0461119	ENSMUSG00000025190;ENSMUSG00000027513;ENSMUSG00000043445
GO:0044806	G-quadruplex DNA unwinding	3	6	0.00289328	0.0461119	ENSMUSG00000004980;ENSMUSG00000027770;ENSMUSG00000031583
GO:1990049	retrograde neuronal dense core vesicle transport	3	6	0.00289328	0.0461119	ENSMUSG00000006740;ENSMUSG00000020821;ENSMUSG00000031393
GO:0031047	gene silencing by RNA	22	211	0.00289587	0.0461119	ENSMUSG00000004936;ENSMUSG00000004980;ENSMUSG00000031393;ENSMUSG00000041530;ENSMUSG00000052707;ENSMUSG00000065414;ENSMUSG00000065423;ENSMUSG00000065455;ENSMUSG00000065470;ENSMUSG00000065490;ENSMUSG00000065493;ENSMUSG00000065519;ENSMUSG00000065529;ENSMUSG00000065553;ENSMUSG00000065567;ENSMUSG00000065578;ENSMUSG00000065594;ENSMUSG00000065602;ENSMUSG00000065610;ENSMUSG00000076066;ENSMUSG00000092995;…
GO:0120035	regulation of plasma membrane bounded cell projection organization	59	745	0.00289759	0.0461119	ENSMUSG00000001018;ENSMUSG00000001507;ENSMUSG00000003068;ENSMUSG00000003233;ENSMUSG00000004771;ENSMUSG00000004936;ENSMUSG00000006476;ENSMUSG00000007038;ENSMUSG00000007617;ENSMUSG00000015291;ENSMUSG00000015605;ENSMUSG00000019647;ENSMUSG00000021270;ENSMUSG00000021546;ENSMUSG00000022607;ENSMUSG00000022789;ENSMUSG00000022957;ENSMUSG00000024101;ENSMUSG00000024589;ENSMUSG00000024777;ENSMUSG00000025423;…
GO:0044093	positive regulation of molecular function	117	1664	0.00292125	0.0461119	ENSMUSG00000000915;ENSMUSG00000001127;ENSMUSG00000002108;ENSMUSG00000003031;ENSMUSG00000003068;ENSMUSG00000003233;ENSMUSG00000003948;ENSMUSG00000004221;ENSMUSG00000004936;ENSMUSG00000004980;ENSMUSG00000005251;ENSMUSG00000005320;ENSMUSG00000005514;ENSMUSG00000006611;ENSMUSG00000006740;ENSMUSG00000007739;ENSMUSG00000009681;ENSMUSG00000010175;ENSMUSG00000015291;ENSMUSG00000015357;ENSMUSG00000015605;…
GO:0045540	regulation of cholesterol biosynthetic process	5	19	0.00298289	0.0461119	ENSMUSG00000005514;ENSMUSG00000032485;ENSMUSG00000058454;ENSMUSG00000065490;ENSMUSG00000065567
GO:0106118	regulation of sterol biosynthetic process	5	19	0.00298289	0.0461119	ENSMUSG00000005514;ENSMUSG00000032485;ENSMUSG00000058454;ENSMUSG00000065490;ENSMUSG00000065567
GO:0006413	translational initiation	15	123	0.00298543	0.0461119	ENSMUSG00000016554;ENSMUSG00000021116;ENSMUSG00000023106;ENSMUSG00000028156;ENSMUSG00000028683;ENSMUSG00000028790;ENSMUSG00000031072;ENSMUSG00000037331;ENSMUSG00000043424;ENSMUSG00000056076;ENSMUSG00000057113;ENSMUSG00000059796;ENSMUSG00000070319;ENSMUSG00000074656;ENSMUSG00000090264
GO:0031668	cellular response to extracellular stimulus	26	265	0.00298559	0.0461119	ENSMUSG00000000326;ENSMUSG00000002289;ENSMUSG00000006611;ENSMUSG00000015605;ENSMUSG00000017978;ENSMUSG00000018567;ENSMUSG00000020123;ENSMUSG00000020300;ENSMUSG00000020572;ENSMUSG00000020647;ENSMUSG00000021116;ENSMUSG00000022463;ENSMUSG00000022789;ENSMUSG00000024014;ENSMUSG00000024331;ENSMUSG00000027513;ENSMUSG00000030592;ENSMUSG00000031583;ENSMUSG00000033253;ENSMUSG00000034354;ENSMUSG00000037025;…
GO:0003420	regulation of growth plate cartilage chondrocyte proliferation	2	2	0.00299803	0.0461119	ENSMUSG00000005514;ENSMUSG00000032185
GO:0006668	sphinganine-1-phosphate metabolic process	2	2	0.00299803	0.0461119	ENSMUSG00000021054;ENSMUSG00000057342
GO:0015920	lipopolysaccharide transport	2	2	0.00299803	0.0461119	ENSMUSG00000016024;ENSMUSG00000037936
GO:0019255	glucose 1-phosphate metabolic process	2	2	0.00299803	0.0461119	ENSMUSG00000001891;ENSMUSG00000056131
GO:0032307	negative regulation of prostaglandin secretion	2	2	0.00299803	0.0461119	ENSMUSG00000022890;ENSMUSG00000031278
GO:0034970	histone H3-R2 methylation	2	2	0.00299803	0.0461119	ENSMUSG00000032185;ENSMUSG00000049300
GO:0034971	histone H3-R17 methylation	2	2	0.00299803	0.0461119	ENSMUSG00000032185;ENSMUSG00000047638
GO:0036111	very long-chain fatty-acyl-CoA metabolic process	2	2	0.00299803	0.0461119	ENSMUSG00000024507;ENSMUSG00000031378
GO:0042450	arginine biosynthetic process via ornithine	2	2	0.00299803	0.0461119	ENSMUSG00000025533;ENSMUSG00000031173
GO:0048372	lateral mesodermal cell fate commitment	2	2	0.00299803	0.0461119	ENSMUSG00000021796;ENSMUSG00000031565
GO:0048377	lateral mesodermal cell fate specification	2	2	0.00299803	0.0461119	ENSMUSG00000021796;ENSMUSG00000031565
GO:0048378	regulation of lateral mesodermal cell fate specification	2	2	0.00299803	0.0461119	ENSMUSG00000021796;ENSMUSG00000031565
GO:0051958	methotrexate transport	2	2	0.00299803	0.0461119	ENSMUSG00000001436;ENSMUSG00000020829
GO:0060849	regulation of transcription involved in lymphatic endothelial cell fate commitment	2	2	0.00299803	0.0461119	ENSMUSG00000010175;ENSMUSG00000030551
GO:0090182	regulation of secretion of lysosomal enzymes	2	2	0.00299803	0.0461119	ENSMUSG00000002108;ENSMUSG00000060601
GO:1903769	negative regulation of cell proliferation in bone marrow	2	2	0.00299803	0.0461119	ENSMUSG00000065455;ENSMUSG00000065519
GO:1905492	positive regulation of branching morphogenesis of a nerve	2	2	0.00299803	0.0461119	ENSMUSG00000031393;ENSMUSG00000033618
GO:0090092	regulation of transmembrane receptor protein serine/threonine kinase signaling pathway	23	225	0.0030308	0.0465228	ENSMUSG00000001507;ENSMUSG00000003068;ENSMUSG00000006611;ENSMUSG00000016942;ENSMUSG00000019428;ENSMUSG00000020315;ENSMUSG00000021796;ENSMUSG00000022521;ENSMUSG00000024387;ENSMUSG00000025190;ENSMUSG00000025405;ENSMUSG00000026814;ENSMUSG00000026842;ENSMUSG00000028249;ENSMUSG00000029163;ENSMUSG00000038403;ENSMUSG00000045991;ENSMUSG00000048661;ENSMUSG00000052384;ENSMUSG00000061436;ENSMUSG00000063382;…
GO:0072384	organelle transport along microtubule	11	77	0.0030597	0.0468726	ENSMUSG00000001018;ENSMUSG00000004936;ENSMUSG00000006740;ENSMUSG00000017686;ENSMUSG00000020821;ENSMUSG00000021824;ENSMUSG00000025607;ENSMUSG00000029104;ENSMUSG00000031393;ENSMUSG00000039395;ENSMUSG00000044700
GO:0006047	UDP-N-acetylglucosamine metabolic process	4	12	0.00310992	0.0473584	ENSMUSG00000020346;ENSMUSG00000028479;ENSMUSG00000032123;ENSMUSG00000056131
GO:0007028	cytoplasm organization	4	12	0.00310992	0.0473584	ENSMUSG00000006740;ENSMUSG00000007817;ENSMUSG00000026380;ENSMUSG00000090935
GO:0046949	fatty-acyl-CoA biosynthetic process	4	12	0.00310992	0.0473584	ENSMUSG00000031278;ENSMUSG00000032047;ENSMUSG00000038754;ENSMUSG00000041220
GO:0016049	cell growth	42	493	0.00314359	0.0477763	ENSMUSG00000003031;ENSMUSG00000003068;ENSMUSG00000004771;ENSMUSG00000015291;ENSMUSG00000015605;ENSMUSG00000019647;ENSMUSG00000020123;ENSMUSG00000020387;ENSMUSG00000021270;ENSMUSG00000021546;ENSMUSG00000022607;ENSMUSG00000024589;ENSMUSG00000026193;ENSMUSG00000026842;ENSMUSG00000027714;ENSMUSG00000028064;ENSMUSG00000028249;ENSMUSG00000028577;ENSMUSG00000028755;ENSMUSG00000029003;ENSMUSG00000029014;…
GO:1903827	regulation of cellular protein localization	43	508	0.00318036	0.0482397	ENSMUSG00000000303;ENSMUSG00000001507;ENSMUSG00000003068;ENSMUSG00000003233;ENSMUSG00000004771;ENSMUSG00000004936;ENSMUSG00000006611;ENSMUSG00000006740;ENSMUSG00000007739;ENSMUSG00000015291;ENSMUSG00000018428;ENSMUSG00000019978;ENSMUSG00000020290;ENSMUSG00000020315;ENSMUSG00000020580;ENSMUSG00000020849;ENSMUSG00000021270;ENSMUSG00000021546;ENSMUSG00000021820;ENSMUSG00000022412;ENSMUSG00000024101;…
GO:0040008	regulation of growth	56	703	0.00323049	0.0489034	ENSMUSG00000002010;ENSMUSG00000003031;ENSMUSG00000003068;ENSMUSG00000004771;ENSMUSG00000005514;ENSMUSG00000010175;ENSMUSG00000015291;ENSMUSG00000015605;ENSMUSG00000016024;ENSMUSG00000018849;ENSMUSG00000019647;ENSMUSG00000020097;ENSMUSG00000020123;ENSMUSG00000021546;ENSMUSG00000021796;ENSMUSG00000022607;ENSMUSG00000022865;ENSMUSG00000024014;ENSMUSG00000024164;ENSMUSG00000024589;ENSMUSG00000026193;…
GO:0051248	negative regulation of protein metabolic process	84	1139	0.00328303	0.0496009	ENSMUSG00000001774;ENSMUSG00000002108;ENSMUSG00000003031;ENSMUSG00000003099;ENSMUSG00000005373;ENSMUSG00000005514;ENSMUSG00000006611;ENSMUSG00000013622;ENSMUSG00000017466;ENSMUSG00000018428;ENSMUSG00000018909;ENSMUSG00000019428;ENSMUSG00000019647;ENSMUSG00000020232;ENSMUSG00000020300;ENSMUSG00000020580;ENSMUSG00000020849;ENSMUSG00000021116;ENSMUSG00000021127;ENSMUSG00000021149;ENSMUSG00000021559;…
GO:0035773	insulin secretion involved in cellular response to glucose stimulus	12	89	0.00330862	0.0498893	ENSMUSG00000006740;ENSMUSG00000018909;ENSMUSG00000022338;ENSMUSG00000024913;ENSMUSG00000026568;ENSMUSG00000034908;ENSMUSG00000035828;ENSMUSG00000036504;ENSMUSG00000037025;ENSMUSG00000047638;ENSMUSG00000075700;ENSMUSG00000078686
GO:0009611	response to wounding	44	524	0.00332577	0.0500495	ENSMUSG00000003031;ENSMUSG00000004936;ENSMUSG00000015605;ENSMUSG00000016028;ENSMUSG00000016942;ENSMUSG00000020611;ENSMUSG00000021127;ENSMUSG00000021134;ENSMUSG00000021492;ENSMUSG00000022565;ENSMUSG00000022865;ENSMUSG00000022875;ENSMUSG00000024164;ENSMUSG00000024899;ENSMUSG00000026193;ENSMUSG00000026814;ENSMUSG00000026837;ENSMUSG00000026879;ENSMUSG00000027712;ENSMUSG00000027882;ENSMUSG00000028919;…
GO:0045892	negative regulation of transcription, DNA-templated	91	1252	0.00340808	0.0511878	ENSMUSG00000002108;ENSMUSG00000002393;ENSMUSG00000003031;ENSMUSG00000003382;ENSMUSG00000004980;ENSMUSG00000005373;ENSMUSG00000005442;ENSMUSG00000005774;ENSMUSG00000007880;ENSMUSG00000010175;ENSMUSG00000015605;ENSMUSG00000015656;ENSMUSG00000016942;ENSMUSG00000017801;ENSMUSG00000018750;ENSMUSG00000018849;ENSMUSG00000020290;ENSMUSG00000020644;ENSMUSG00000020661;ENSMUSG00000020708;ENSMUSG00000021546;…
GO:0019218	regulation of steroid metabolic process	13	101	0.00344861	0.0516955	ENSMUSG00000003721;ENSMUSG00000005320;ENSMUSG00000005514;ENSMUSG00000010175;ENSMUSG00000027905;ENSMUSG00000030842;ENSMUSG00000032485;ENSMUSG00000037025;ENSMUSG00000047638;ENSMUSG00000049115;ENSMUSG00000058454;ENSMUSG00000065490;ENSMUSG00000065567
GO:0006511	ubiquitin-dependent protein catabolic process	47	570	0.0034979	0.0522882	ENSMUSG00000001127;ENSMUSG00000001366;ENSMUSG00000006611;ENSMUSG00000018909;ENSMUSG00000020634;ENSMUSG00000020708;ENSMUSG00000020883;ENSMUSG00000021024;ENSMUSG00000021737;ENSMUSG00000022559;ENSMUSG00000022607;ENSMUSG00000022684;ENSMUSG00000024160;ENSMUSG00000024589;ENSMUSG00000024807;ENSMUSG00000025873;ENSMUSG00000026914;ENSMUSG00000027363;ENSMUSG00000027993;ENSMUSG00000028098;ENSMUSG00000028249;…
GO:0051028	mRNA transport	14	113	0.00350178	0.0522882	ENSMUSG00000004980;ENSMUSG00000020290;ENSMUSG00000020783;ENSMUSG00000021127;ENSMUSG00000022338;ENSMUSG00000022855;ENSMUSG00000024120;ENSMUSG00000024986;ENSMUSG00000034274;ENSMUSG00000042541;ENSMUSG00000051329;ENSMUSG00000053293;ENSMUSG00000053453;ENSMUSG00000071172
GO:0072359	circulatory system development	83	1126	0.00350905	0.0522951	ENSMUSG00000001507;ENSMUSG00000002289;ENSMUSG00000002345;ENSMUSG00000003031;ENSMUSG00000003068;ENSMUSG00000003233;ENSMUSG00000003865;ENSMUSG00000004936;ENSMUSG00000007817;ENSMUSG00000007880;ENSMUSG00000008140;ENSMUSG00000010175;ENSMUSG00000015605;ENSMUSG00000018830;ENSMUSG00000018893;ENSMUSG00000019647;ENSMUSG00000020097;ENSMUSG00000020580;ENSMUSG00000020611;ENSMUSG00000020644;ENSMUSG00000021127;…
GO:1901361	organic cyclic compound catabolic process	43	511	0.00353709	0.0526108	ENSMUSG00000000326;ENSMUSG00000001670;ENSMUSG00000005373;ENSMUSG00000007836;ENSMUSG00000016018;ENSMUSG00000016528;ENSMUSG00000020051;ENSMUSG00000020267;ENSMUSG00000020346;ENSMUSG00000021127;ENSMUSG00000023087;ENSMUSG00000024120;ENSMUSG00000025630;ENSMUSG00000025934;ENSMUSG00000026839;ENSMUSG00000027580;ENSMUSG00000027714;ENSMUSG00000027770;ENSMUSG00000028011;ENSMUSG00000028186;ENSMUSG00000028741;…
GO:0051085	chaperone cofactor-dependent protein refolding	6	28	0.00355036	0.0526284	ENSMUSG00000015656;ENSMUSG00000024359;ENSMUSG00000028035;ENSMUSG00000029657;ENSMUSG00000032932;ENSMUSG00000090877
GO:0006913	nucleocytoplasmic transport	28	296	0.00355885	0.0526284	ENSMUSG00000000131;ENSMUSG00000000303;ENSMUSG00000004980;ENSMUSG00000015656;ENSMUSG00000018362;ENSMUSG00000018428;ENSMUSG00000020290;ENSMUSG00000020849;ENSMUSG00000022119;ENSMUSG00000022338;ENSMUSG00000022905;ENSMUSG00000024359;ENSMUSG00000024986;ENSMUSG00000028333;ENSMUSG00000028790;ENSMUSG00000031835;ENSMUSG00000032518;ENSMUSG00000034274;ENSMUSG00000040270;ENSMUSG00000042541;ENSMUSG00000046876;…
GO:0051169	nuclear transport	28	296	0.00355885	0.0526284	ENSMUSG00000000131;ENSMUSG00000000303;ENSMUSG00000004980;ENSMUSG00000015656;ENSMUSG00000018362;ENSMUSG00000018428;ENSMUSG00000020290;ENSMUSG00000020849;ENSMUSG00000022119;ENSMUSG00000022338;ENSMUSG00000022905;ENSMUSG00000024359;ENSMUSG00000024986;ENSMUSG00000028333;ENSMUSG00000028790;ENSMUSG00000031835;ENSMUSG00000032518;ENSMUSG00000034274;ENSMUSG00000040270;ENSMUSG00000042541;ENSMUSG00000046876;…
GO:0050767	regulation of neurogenesis	69	907	0.00359986	0.0531325	ENSMUSG00000001018;ENSMUSG00000001507;ENSMUSG00000003068;ENSMUSG00000003233;ENSMUSG00000003948;ENSMUSG00000004771;ENSMUSG00000004936;ENSMUSG00000006476;ENSMUSG00000007038;ENSMUSG00000010175;ENSMUSG00000015291;ENSMUSG00000015605;ENSMUSG00000017466;ENSMUSG00000019647;ENSMUSG00000020232;ENSMUSG00000020387;ENSMUSG00000020644;ENSMUSG00000020647;ENSMUSG00000020774;ENSMUSG00000021546;ENSMUSG00000021796;…
GO:0043401	steroid hormone mediated signaling pathway	18	163	0.0036493	0.0537589	ENSMUSG00000002108;ENSMUSG00000002393;ENSMUSG00000003099;ENSMUSG00000007880;ENSMUSG00000025423;ENSMUSG00000028410;ENSMUSG00000029238;ENSMUSG00000030551;ENSMUSG00000032185;ENSMUSG00000032557;ENSMUSG00000033565;ENSMUSG00000033871;ENSMUSG00000040021;ENSMUSG00000047638;ENSMUSG00000048154;ENSMUSG00000053110;ENSMUSG00000055116;ENSMUSG00000060601
GO:0071826	ribonucleoprotein complex subunit organization	24	242	0.00368631	0.0542001	ENSMUSG00000002477;ENSMUSG00000006740;ENSMUSG00000016554;ENSMUSG00000020863;ENSMUSG00000021116;ENSMUSG00000021270;ENSMUSG00000023087;ENSMUSG00000023106;ENSMUSG00000025982;ENSMUSG00000027905;ENSMUSG00000028741;ENSMUSG00000028902;ENSMUSG00000029439;ENSMUSG00000029823;ENSMUSG00000030056;ENSMUSG00000031134;ENSMUSG00000032518;ENSMUSG00000041530;ENSMUSG00000043424;ENSMUSG00000056076;ENSMUSG00000057322;…
GO:0034605	cellular response to heat	10	68	0.00375565	0.055114	ENSMUSG00000001774;ENSMUSG00000015656;ENSMUSG00000020849;ENSMUSG00000021116;ENSMUSG00000021270;ENSMUSG00000024359;ENSMUSG00000027770;ENSMUSG00000031353;ENSMUSG00000032932;ENSMUSG00000090877
GO:0022618	ribonucleoprotein complex assembly	23	229	0.00377566	0.0553018	ENSMUSG00000002477;ENSMUSG00000016554;ENSMUSG00000020863;ENSMUSG00000021116;ENSMUSG00000021270;ENSMUSG00000023087;ENSMUSG00000023106;ENSMUSG00000025982;ENSMUSG00000027905;ENSMUSG00000028741;ENSMUSG00000028902;ENSMUSG00000029439;ENSMUSG00000029823;ENSMUSG00000030056;ENSMUSG00000031134;ENSMUSG00000032518;ENSMUSG00000041530;ENSMUSG00000043424;ENSMUSG00000056076;ENSMUSG00000057322;ENSMUSG00000067288;…
GO:0018279	protein N-linked glycosylation via asparagine	5	20	0.00379994	0.0555515	ENSMUSG00000020346;ENSMUSG00000024807;ENSMUSG00000032437;ENSMUSG00000035704;ENSMUSG00000042747
GO:1902600	proton transmembrane transport	17	151	0.00381402	0.0556513	ENSMUSG00000000088;ENSMUSG00000001750;ENSMUSG00000004317;ENSMUSG00000016252;ENSMUSG00000020829;ENSMUSG00000022551;ENSMUSG00000022890;ENSMUSG00000022956;ENSMUSG00000025781;ENSMUSG00000029632;ENSMUSG00000030730;ENSMUSG00000035885;ENSMUSG00000039065;ENSMUSG00000042251;ENSMUSG00000050856;ENSMUSG00000061518;ENSMUSG00000116933
GO:0051726	regulation of cell cycle	73	972	0.00383453	0.0557701	ENSMUSG00000001774;ENSMUSG00000003031;ENSMUSG00000003068;ENSMUSG00000004771;ENSMUSG00000004936;ENSMUSG00000005373;ENSMUSG00000009681;ENSMUSG00000010175;ENSMUSG00000015656;ENSMUSG00000017466;ENSMUSG00000020290;ENSMUSG00000020457;ENSMUSG00000020580;ENSMUSG00000020644;ENSMUSG00000020715;ENSMUSG00000021127;ENSMUSG00000021134;ENSMUSG00000021149;ENSMUSG00000022855;ENSMUSG00000024014;ENSMUSG00000024050;…
GO:0030072	peptide hormone secretion	26	270	0.00383669	0.0557701	ENSMUSG00000001750;ENSMUSG00000006611;ENSMUSG00000006740;ENSMUSG00000018909;ENSMUSG00000022338;ENSMUSG00000022957;ENSMUSG00000024913;ENSMUSG00000026270;ENSMUSG00000026568;ENSMUSG00000027712;ENSMUSG00000027882;ENSMUSG00000029238;ENSMUSG00000029716;ENSMUSG00000032754;ENSMUSG00000032902;ENSMUSG00000034908;ENSMUSG00000035828;ENSMUSG00000036504;ENSMUSG00000037025;ENSMUSG00000038894;ENSMUSG00000041798;…
GO:0048598	embryonic morphogenesis	50	618	0.00385871	0.0559841	ENSMUSG00000001507;ENSMUSG00000003233;ENSMUSG00000003721;ENSMUSG00000007880;ENSMUSG00000009681;ENSMUSG00000010175;ENSMUSG00000015605;ENSMUSG00000016028;ENSMUSG00000020644;ENSMUSG00000020647;ENSMUSG00000021127;ENSMUSG00000021796;ENSMUSG00000022817;ENSMUSG00000023991;ENSMUSG00000024913;ENSMUSG00000024986;ENSMUSG00000026193;ENSMUSG00000026565;ENSMUSG00000026814;ENSMUSG00000026837;ENSMUSG00000026842;…
GO:1903507	negative regulation of nucleic acid-templated transcription	93	1290	0.00388621	0.0562767	ENSMUSG00000002108;ENSMUSG00000002393;ENSMUSG00000003031;ENSMUSG00000003382;ENSMUSG00000004980;ENSMUSG00000005373;ENSMUSG00000005442;ENSMUSG00000005774;ENSMUSG00000007880;ENSMUSG00000010175;ENSMUSG00000015605;ENSMUSG00000015656;ENSMUSG00000016942;ENSMUSG00000017801;ENSMUSG00000018750;ENSMUSG00000018849;ENSMUSG00000020290;ENSMUSG00000020644;ENSMUSG00000020661;ENSMUSG00000020708;ENSMUSG00000021546;…
GO:0009966	regulation of signal transduction	195	2981	0.00395796	0.0571802	ENSMUSG00000000552;ENSMUSG00000000915;ENSMUSG00000001127;ENSMUSG00000001366;ENSMUSG00000001507;ENSMUSG00000001707;ENSMUSG00000002108;ENSMUSG00000003068;ENSMUSG00000003099;ENSMUSG00000003233;ENSMUSG00000004221;ENSMUSG00000004936;ENSMUSG00000005320;ENSMUSG00000005514;ENSMUSG00000006575;ENSMUSG00000006611;ENSMUSG00000007617;ENSMUSG00000007817;ENSMUSG00000009681;ENSMUSG00000016024;ENSMUSG00000016942;…
GO:0010817	regulation of hormone levels	45	544	0.00397081	0.0571802	ENSMUSG00000000326;ENSMUSG00000001750;ENSMUSG00000005514;ENSMUSG00000006611;ENSMUSG00000006740;ENSMUSG00000018909;ENSMUSG00000019838;ENSMUSG00000020097;ENSMUSG00000022338;ENSMUSG00000022808;ENSMUSG00000022957;ENSMUSG00000023829;ENSMUSG00000024507;ENSMUSG00000024913;ENSMUSG00000026270;ENSMUSG00000026568;ENSMUSG00000027712;ENSMUSG00000027882;ENSMUSG00000029238;ENSMUSG00000029269;ENSMUSG00000029304;…
GO:1902679	negative regulation of RNA biosynthetic process	93	1291	0.00397095	0.0571802	ENSMUSG00000002108;ENSMUSG00000002393;ENSMUSG00000003031;ENSMUSG00000003382;ENSMUSG00000004980;ENSMUSG00000005373;ENSMUSG00000005442;ENSMUSG00000005774;ENSMUSG00000007880;ENSMUSG00000010175;ENSMUSG00000015605;ENSMUSG00000015656;ENSMUSG00000016942;ENSMUSG00000017801;ENSMUSG00000018750;ENSMUSG00000018849;ENSMUSG00000020290;ENSMUSG00000020644;ENSMUSG00000020661;ENSMUSG00000020708;ENSMUSG00000021546;…
GO:0009308	amine metabolic process	12	91	0.00398017	0.0572056	ENSMUSG00000000326;ENSMUSG00000003477;ENSMUSG00000025630;ENSMUSG00000026179;ENSMUSG00000028011;ENSMUSG00000031393;ENSMUSG00000031696;ENSMUSG00000032959;ENSMUSG00000035242;ENSMUSG00000047638;ENSMUSG00000065455;ENSMUSG00000071708
GO:0006611	protein export from nucleus	15	127	0.00405771	0.0582111	ENSMUSG00000000131;ENSMUSG00000004980;ENSMUSG00000020290;ENSMUSG00000020849;ENSMUSG00000022338;ENSMUSG00000024359;ENSMUSG00000024986;ENSMUSG00000028333;ENSMUSG00000032518;ENSMUSG00000034274;ENSMUSG00000042541;ENSMUSG00000051329;ENSMUSG00000053453;ENSMUSG00000057113;ENSMUSG00000071172
GO:0030073	insulin secretion	22	217	0.00406863	0.0582589	ENSMUSG00000001750;ENSMUSG00000006740;ENSMUSG00000018909;ENSMUSG00000022338;ENSMUSG00000024913;ENSMUSG00000026270;ENSMUSG00000026568;ENSMUSG00000027882;ENSMUSG00000029238;ENSMUSG00000032754;ENSMUSG00000032902;ENSMUSG00000034908;ENSMUSG00000035828;ENSMUSG00000036504;ENSMUSG00000037025;ENSMUSG00000038894;ENSMUSG00000041798;ENSMUSG00000047638;ENSMUSG00000055116;ENSMUSG00000055980;ENSMUSG00000075700;…
GO:0006986	response to unfolded protein	13	103	0.00409181	0.0584817	ENSMUSG00000015656;ENSMUSG00000020715;ENSMUSG00000021270;ENSMUSG00000022684;ENSMUSG00000024359;ENSMUSG00000025757;ENSMUSG00000025873;ENSMUSG00000026278;ENSMUSG00000026672;ENSMUSG00000029657;ENSMUSG00000032437;ENSMUSG00000032932;ENSMUSG00000090877
GO:1901264	carbohydrate derivative transport	11	80	0.00413519	0.0589918	ENSMUSG00000002346;ENSMUSG00000016024;ENSMUSG00000017664;ENSMUSG00000021336;ENSMUSG00000023942;ENSMUSG00000030730;ENSMUSG00000031378;ENSMUSG00000036110;ENSMUSG00000037089;ENSMUSG00000037936;ENSMUSG00000046329
GO:0006401	RNA catabolic process	23	231	0.00420211	0.0595552	ENSMUSG00000007836;ENSMUSG00000016018;ENSMUSG00000016528;ENSMUSG00000021127;ENSMUSG00000023087;ENSMUSG00000024120;ENSMUSG00000027580;ENSMUSG00000027714;ENSMUSG00000027770;ENSMUSG00000028741;ENSMUSG00000032041;ENSMUSG00000034908;ENSMUSG00000037331;ENSMUSG00000041203;ENSMUSG00000041530;ENSMUSG00000042535;ENSMUSG00000045817;ENSMUSG00000052707;ENSMUSG00000053333;ENSMUSG00000057113;ENSMUSG00000068823;…
GO:0006486	protein glycosylation	23	231	0.00420211	0.0595552	ENSMUSG00000017664;ENSMUSG00000020346;ENSMUSG00000021188;ENSMUSG00000022711;ENSMUSG00000024807;ENSMUSG00000027198;ENSMUSG00000028538;ENSMUSG00000028838;ENSMUSG00000030036;ENSMUSG00000031286;ENSMUSG00000032123;ENSMUSG00000032437;ENSMUSG00000035704;ENSMUSG00000036620;ENSMUSG00000036646;ENSMUSG00000041084;ENSMUSG00000042747;ENSMUSG00000047379;ENSMUSG00000051650;ENSMUSG00000056091;ENSMUSG00000056131;…
GO:0043413	macromolecule glycosylation	23	231	0.00420211	0.0595552	ENSMUSG00000017664;ENSMUSG00000020346;ENSMUSG00000021188;ENSMUSG00000022711;ENSMUSG00000024807;ENSMUSG00000027198;ENSMUSG00000028538;ENSMUSG00000028838;ENSMUSG00000030036;ENSMUSG00000031286;ENSMUSG00000032123;ENSMUSG00000032437;ENSMUSG00000035704;ENSMUSG00000036620;ENSMUSG00000036646;ENSMUSG00000041084;ENSMUSG00000042747;ENSMUSG00000047379;ENSMUSG00000051650;ENSMUSG00000056091;ENSMUSG00000056131;…
GO:1901568	fatty acid derivative metabolic process	16	140	0.00424347	0.0595552	ENSMUSG00000015889;ENSMUSG00000020123;ENSMUSG00000024055;ENSMUSG00000024507;ENSMUSG00000028577;ENSMUSG00000028672;ENSMUSG00000030382;ENSMUSG00000031278;ENSMUSG00000031378;ENSMUSG00000032047;ENSMUSG00000033715;ENSMUSG00000038754;ENSMUSG00000040660;ENSMUSG00000041220;ENSMUSG00000060407;ENSMUSG00000063065
GO:0030511	positive regulation of transforming growth factor beta receptor signaling pathway	6	29	0.00427237	0.0595552	ENSMUSG00000003068;ENSMUSG00000022521;ENSMUSG00000025190;ENSMUSG00000028249;ENSMUSG00000061436;ENSMUSG00000065455
GO:1903846	positive regulation of cellular response to transforming growth factor beta stimulus	6	29	0.00427237	0.0595552	ENSMUSG00000003068;ENSMUSG00000022521;ENSMUSG00000025190;ENSMUSG00000028249;ENSMUSG00000061436;ENSMUSG00000065455
GO:0035295	tube development	80	1087	0.004284	0.0595552	ENSMUSG00000001507;ENSMUSG00000002289;ENSMUSG00000003233;ENSMUSG00000004936;ENSMUSG00000005442;ENSMUSG00000007817;ENSMUSG00000007880;ENSMUSG00000008140;ENSMUSG00000010175;ENSMUSG00000015605;ENSMUSG00000016028;ENSMUSG00000019428;ENSMUSG00000019539;ENSMUSG00000019647;ENSMUSG00000020097;ENSMUSG00000020580;ENSMUSG00000020611;ENSMUSG00000020644;ENSMUSG00000021127;ENSMUSG00000021281;ENSMUSG00000021796;…
GO:0042176	regulation of protein catabolic process	34	385	0.00428469	0.0595552	ENSMUSG00000000303;ENSMUSG00000001127;ENSMUSG00000003031;ENSMUSG00000006611;ENSMUSG00000013622;ENSMUSG00000013858;ENSMUSG00000020290;ENSMUSG00000020634;ENSMUSG00000020708;ENSMUSG00000020883;ENSMUSG00000021270;ENSMUSG00000022607;ENSMUSG00000024182;ENSMUSG00000024589;ENSMUSG00000026914;ENSMUSG00000027363;ENSMUSG00000028249;ENSMUSG00000028793;ENSMUSG00000029003;ENSMUSG00000030560;ENSMUSG00000031696;…
GO:0045666	positive regulation of neuron differentiation	38	443	0.00429424	0.0595552	ENSMUSG00000001507;ENSMUSG00000003068;ENSMUSG00000003233;ENSMUSG00000003948;ENSMUSG00000004771;ENSMUSG00000004936;ENSMUSG00000007038;ENSMUSG00000010175;ENSMUSG00000015291;ENSMUSG00000015605;ENSMUSG00000017466;ENSMUSG00000020232;ENSMUSG00000020647;ENSMUSG00000021546;ENSMUSG00000022789;ENSMUSG00000022957;ENSMUSG00000024589;ENSMUSG00000024777;ENSMUSG00000025423;ENSMUSG00000026193;ENSMUSG00000026640;…
GO:0048589	developmental growth	57	728	0.004297	0.0595552	ENSMUSG00000003031;ENSMUSG00000003068;ENSMUSG00000004771;ENSMUSG00000005514;ENSMUSG00000007817;ENSMUSG00000010175;ENSMUSG00000015291;ENSMUSG00000015605;ENSMUSG00000018849;ENSMUSG00000019428;ENSMUSG00000019647;ENSMUSG00000020097;ENSMUSG00000020387;ENSMUSG00000021127;ENSMUSG00000021270;ENSMUSG00000021546;ENSMUSG00000021796;ENSMUSG00000022607;ENSMUSG00000022865;ENSMUSG00000024014;ENSMUSG00000024164;…
GO:0006000	fructose metabolic process	4	13	0.00429893	0.0595552	ENSMUSG00000025271;ENSMUSG00000026773;ENSMUSG00000027227;ENSMUSG00000029162
GO:0006517	protein deglycosylation	4	13	0.00429893	0.0595552	ENSMUSG00000005142;ENSMUSG00000029119;ENSMUSG00000031521;ENSMUSG00000036646
GO:0018216	peptidyl-arginine methylation	4	13	0.00429893	0.0595552	ENSMUSG00000032185;ENSMUSG00000037134;ENSMUSG00000047638;ENSMUSG00000049300
GO:0030497	fatty acid elongation	4	13	0.00429893	0.0595552	ENSMUSG00000031378;ENSMUSG00000035376;ENSMUSG00000038754;ENSMUSG00000041220
GO:0044794	positive regulation by host of viral process	4	13	0.00429893	0.0595552	ENSMUSG00000015656;ENSMUSG00000024091;ENSMUSG00000026880;ENSMUSG00000034653
GO:0044827	modulation by host of viral genome replication	4	13	0.00429893	0.0595552	ENSMUSG00000015656;ENSMUSG00000024091;ENSMUSG00000026880;ENSMUSG00000034653
GO:0070085	glycosylation	24	245	0.00430659	0.0595552	ENSMUSG00000006731;ENSMUSG00000017664;ENSMUSG00000020346;ENSMUSG00000021188;ENSMUSG00000022711;ENSMUSG00000024807;ENSMUSG00000027198;ENSMUSG00000028538;ENSMUSG00000028838;ENSMUSG00000030036;ENSMUSG00000031286;ENSMUSG00000032123;ENSMUSG00000032437;ENSMUSG00000035704;ENSMUSG00000036620;ENSMUSG00000036646;ENSMUSG00000041084;ENSMUSG00000042747;ENSMUSG00000047379;ENSMUSG00000051650;ENSMUSG00000056091;…
GO:0009755	hormone-mediated signaling pathway	21	205	0.00437443	0.0603844	ENSMUSG00000002108;ENSMUSG00000002393;ENSMUSG00000003099;ENSMUSG00000007880;ENSMUSG00000020647;ENSMUSG00000024387;ENSMUSG00000025127;ENSMUSG00000025423;ENSMUSG00000028410;ENSMUSG00000029238;ENSMUSG00000030551;ENSMUSG00000032185;ENSMUSG00000032557;ENSMUSG00000033565;ENSMUSG00000033871;ENSMUSG00000040021;ENSMUSG00000047638;ENSMUSG00000048154;ENSMUSG00000053110;ENSMUSG00000055116;ENSMUSG00000060601
GO:0007179	transforming growth factor beta receptor signaling pathway	18	166	0.00442801	0.0610143	ENSMUSG00000001507;ENSMUSG00000003068;ENSMUSG00000021796;ENSMUSG00000022521;ENSMUSG00000022607;ENSMUSG00000022817;ENSMUSG00000025190;ENSMUSG00000026814;ENSMUSG00000028249;ENSMUSG00000029163;ENSMUSG00000032812;ENSMUSG00000045991;ENSMUSG00000048661;ENSMUSG00000052384;ENSMUSG00000061436;ENSMUSG00000063382;ENSMUSG00000065455;ENSMUSG00000085795
GO:0048709	oligodendrocyte differentiation	13	104	0.00444791	0.0611787	ENSMUSG00000020644;ENSMUSG00000020774;ENSMUSG00000026278;ENSMUSG00000026435;ENSMUSG00000026879;ENSMUSG00000028683;ENSMUSG00000032312;ENSMUSG00000034245;ENSMUSG00000036098;ENSMUSG00000044519;ENSMUSG00000060803;ENSMUSG00000078566;ENSMUSG00000079487
GO:0044106	cellular amine metabolic process	11	81	0.00455394	0.062525	ENSMUSG00000000326;ENSMUSG00000025630;ENSMUSG00000026179;ENSMUSG00000028011;ENSMUSG00000031393;ENSMUSG00000031696;ENSMUSG00000032959;ENSMUSG00000035242;ENSMUSG00000047638;ENSMUSG00000065455;ENSMUSG00000071708
GO:0070972	protein localization to endoplasmic reticulum	9	59	0.0045632	0.0625402	ENSMUSG00000022711;ENSMUSG00000024091;ENSMUSG00000025935;ENSMUSG00000030082;ENSMUSG00000040462;ENSMUSG00000046985;ENSMUSG00000054408;ENSMUSG00000073079;ENSMUSG00000112449
GO:0071248	cellular response to metal ion	20	193	0.00469065	0.0641724	ENSMUSG00000000303;ENSMUSG00000003031;ENSMUSG00000003099;ENSMUSG00000006611;ENSMUSG00000020644;ENSMUSG00000021116;ENSMUSG00000022512;ENSMUSG00000026193;ENSMUSG00000026614;ENSMUSG00000026879;ENSMUSG00000027712;ENSMUSG00000029716;ENSMUSG00000030592;ENSMUSG00000031393;ENSMUSG00000031765;ENSMUSG00000032086;ENSMUSG00000032310;ENSMUSG00000046329;ENSMUSG00000063065;ENSMUSG00000078566
GO:0018196	peptidyl-asparagine modification	5	21	0.0047655	0.0647245	ENSMUSG00000020346;ENSMUSG00000024807;ENSMUSG00000032437;ENSMUSG00000035704;ENSMUSG00000042747
GO:0033762	response to glucagon	5	21	0.0047655	0.0647245	ENSMUSG00000022551;ENSMUSG00000025127;ENSMUSG00000025271;ENSMUSG00000025991;ENSMUSG00000027513
GO:0099170	postsynaptic modulation of chemical synaptic transmission	5	21	0.0047655	0.0647245	ENSMUSG00000000303;ENSMUSG00000024387;ENSMUSG00000027363;ENSMUSG00000028156;ENSMUSG00000043079
GO:2000737	negative regulation of stem cell differentiation	5	21	0.0047655	0.0647245	ENSMUSG00000024359;ENSMUSG00000027276;ENSMUSG00000041297;ENSMUSG00000045817;ENSMUSG00000053110
GO:0006003	fructose 2,6-bisphosphate metabolic process	3	7	0.0048575	0.0647245	ENSMUSG00000025271;ENSMUSG00000026773;ENSMUSG00000041798
GO:0006975	DNA damage induced protein phosphorylation	3	7	0.0048575	0.0647245	ENSMUSG00000026842;ENSMUSG00000053110;ENSMUSG00000063065
GO:0019919	peptidyl-arginine methylation, to asymmetrical-dimethyl arginine	3	7	0.0048575	0.0647245	ENSMUSG00000032185;ENSMUSG00000037134;ENSMUSG00000049300
GO:0032261	purine nucleotide salvage	3	7	0.0048575	0.0647245	ENSMUSG00000025630;ENSMUSG00000027889;ENSMUSG00000039197
GO:0035912	dorsal aorta morphogenesis	3	7	0.0048575	0.0647245	ENSMUSG00000015605;ENSMUSG00000021796;ENSMUSG00000026814
GO:0046950	cellular ketone body metabolic process	3	7	0.0048575	0.0647245	ENSMUSG00000028672;ENSMUSG00000030382;ENSMUSG00000032047
GO:0086042	cardiac muscle cell-cardiac muscle cell adhesion	3	7	0.0048575	0.0647245	ENSMUSG00000022865;ENSMUSG00000024331;ENSMUSG00000054889
GO:1901897	regulation of relaxation of cardiac muscle	3	7	0.0048575	0.0647245	ENSMUSG00000021820;ENSMUSG00000028525;ENSMUSG00000051747
GO:1904415	regulation of xenophagy	3	7	0.0048575	0.0647245	ENSMUSG00000026672;ENSMUSG00000041135;ENSMUSG00000063065
GO:1904417	positive regulation of xenophagy	3	7	0.0048575	0.0647245	ENSMUSG00000026672;ENSMUSG00000041135;ENSMUSG00000063065
GO:1990144	intrinsic apoptotic signaling pathway in response to hypoxia	3	7	0.0048575	0.0647245	ENSMUSG00000004936;ENSMUSG00000032115;ENSMUSG00000078566
GO:0000122	negative regulation of transcription by RNA polymerase II	64	841	0.00490342	0.0652232	ENSMUSG00000002108;ENSMUSG00000002393;ENSMUSG00000003382;ENSMUSG00000004980;ENSMUSG00000005373;ENSMUSG00000005442;ENSMUSG00000005774;ENSMUSG00000007880;ENSMUSG00000010175;ENSMUSG00000015605;ENSMUSG00000016942;ENSMUSG00000017801;ENSMUSG00000018750;ENSMUSG00000018849;ENSMUSG00000020290;ENSMUSG00000020644;ENSMUSG00000020661;ENSMUSG00000021546;ENSMUSG00000022463;ENSMUSG00000022521;ENSMUSG00000023991;…
GO:0060541	respiratory system development	23	234	0.00491665	0.0652859	ENSMUSG00000001507;ENSMUSG00000004936;ENSMUSG00000005442;ENSMUSG00000010175;ENSMUSG00000015605;ENSMUSG00000016028;ENSMUSG00000019539;ENSMUSG00000021796;ENSMUSG00000022323;ENSMUSG00000023991;ENSMUSG00000024986;ENSMUSG00000026565;ENSMUSG00000028156;ENSMUSG00000031565;ENSMUSG00000032310;ENSMUSG00000037025;ENSMUSG00000042548;ENSMUSG00000046876;ENSMUSG00000053110;ENSMUSG00000058454;ENSMUSG00000063065;…
GO:0009119	ribonucleoside metabolic process	11	82	0.00500565	0.0662385	ENSMUSG00000002769;ENSMUSG00000025630;ENSMUSG00000026839;ENSMUSG00000027823;ENSMUSG00000027889;ENSMUSG00000028755;ENSMUSG00000032478;ENSMUSG00000032561;ENSMUSG00000039197;ENSMUSG00000042535;ENSMUSG00000073016
GO:0061178	regulation of insulin secretion involved in cellular response to glucose stimulus	11	82	0.00500565	0.0662385	ENSMUSG00000006740;ENSMUSG00000018909;ENSMUSG00000022338;ENSMUSG00000024913;ENSMUSG00000026568;ENSMUSG00000034908;ENSMUSG00000035828;ENSMUSG00000036504;ENSMUSG00000037025;ENSMUSG00000047638;ENSMUSG00000078686
GO:0006367	transcription initiation from RNA polymerase II promoter	9	60	0.00511352	0.0675495	ENSMUSG00000002679;ENSMUSG00000013833;ENSMUSG00000015605;ENSMUSG00000020708;ENSMUSG00000027770;ENSMUSG00000029265;ENSMUSG00000033543;ENSMUSG00000067995;ENSMUSG00000079487
GO:0009914	hormone transport	32	361	0.00517959	0.0682187	ENSMUSG00000001750;ENSMUSG00000006611;ENSMUSG00000006740;ENSMUSG00000018909;ENSMUSG00000019838;ENSMUSG00000022338;ENSMUSG00000022808;ENSMUSG00000022957;ENSMUSG00000023829;ENSMUSG00000024913;ENSMUSG00000026270;ENSMUSG00000026568;ENSMUSG00000027712;ENSMUSG00000027882;ENSMUSG00000029238;ENSMUSG00000029304;ENSMUSG00000029716;ENSMUSG00000031565;ENSMUSG00000032754;ENSMUSG00000032902;ENSMUSG00000034908;…
GO:0044272	sulfur compound biosynthetic process	12	94	0.00518842	0.0682187	ENSMUSG00000024899;ENSMUSG00000026568;ENSMUSG00000029009;ENSMUSG00000031278;ENSMUSG00000032047;ENSMUSG00000032350;ENSMUSG00000038754;ENSMUSG00000039308;ENSMUSG00000041220;ENSMUSG00000042032;ENSMUSG00000053907;ENSMUSG00000054008
GO:0051960	regulation of nervous system development	75	1016	0.00519085	0.0682187	ENSMUSG00000001018;ENSMUSG00000001507;ENSMUSG00000003068;ENSMUSG00000003233;ENSMUSG00000003948;ENSMUSG00000004771;ENSMUSG00000004936;ENSMUSG00000006476;ENSMUSG00000007038;ENSMUSG00000010175;ENSMUSG00000015291;ENSMUSG00000015605;ENSMUSG00000016028;ENSMUSG00000017466;ENSMUSG00000019647;ENSMUSG00000020232;ENSMUSG00000020387;ENSMUSG00000020644;ENSMUSG00000020647;ENSMUSG00000020774;ENSMUSG00000021546;…
GO:0016571	histone methylation	16	143	0.00521722	0.0684482	ENSMUSG00000006307;ENSMUSG00000024067;ENSMUSG00000029009;ENSMUSG00000031393;ENSMUSG00000032185;ENSMUSG00000033326;ENSMUSG00000037134;ENSMUSG00000038056;ENSMUSG00000038384;ENSMUSG00000038437;ENSMUSG00000039219;ENSMUSG00000047638;ENSMUSG00000048118;ENSMUSG00000048154;ENSMUSG00000049300;ENSMUSG00000061559
GO:0032535	regulation of cellular component size	34	391	0.00542437	0.0710445	ENSMUSG00000000915;ENSMUSG00000004771;ENSMUSG00000007476;ENSMUSG00000015291;ENSMUSG00000015605;ENSMUSG00000017756;ENSMUSG00000017765;ENSMUSG00000019647;ENSMUSG00000020315;ENSMUSG00000021270;ENSMUSG00000024101;ENSMUSG00000024381;ENSMUSG00000026193;ENSMUSG00000026842;ENSMUSG00000026879;ENSMUSG00000027519;ENSMUSG00000027944;ENSMUSG00000028064;ENSMUSG00000030302;ENSMUSG00000030539;ENSMUSG00000032366;…
GO:0030520	intracellular estrogen receptor signaling pathway	8	50	0.00545813	0.0713649	ENSMUSG00000007880;ENSMUSG00000032185;ENSMUSG00000032557;ENSMUSG00000033565;ENSMUSG00000033871;ENSMUSG00000040021;ENSMUSG00000048154;ENSMUSG00000053110
GO:0009790	embryo development	80	1098	0.00551051	0.0719271	ENSMUSG00000001507;ENSMUSG00000003233;ENSMUSG00000003721;ENSMUSG00000004936;ENSMUSG00000007817;ENSMUSG00000007880;ENSMUSG00000009681;ENSMUSG00000010175;ENSMUSG00000015605;ENSMUSG00000016028;ENSMUSG00000019428;ENSMUSG00000020346;ENSMUSG00000020611;ENSMUSG00000020644;ENSMUSG00000020647;ENSMUSG00000020661;ENSMUSG00000021127;ENSMUSG00000021660;ENSMUSG00000021796;ENSMUSG00000022817;ENSMUSG00000022855;…
GO:0009267	cellular response to starvation	16	144	0.00557949	0.0727039	ENSMUSG00000000326;ENSMUSG00000002289;ENSMUSG00000006611;ENSMUSG00000017978;ENSMUSG00000018567;ENSMUSG00000020300;ENSMUSG00000021116;ENSMUSG00000022463;ENSMUSG00000024331;ENSMUSG00000027513;ENSMUSG00000031583;ENSMUSG00000033253;ENSMUSG00000034354;ENSMUSG00000041798;ENSMUSG00000052707;ENSMUSG00000063065
GO:0051591	response to cAMP	13	107	0.0056682	0.0737346	ENSMUSG00000021127;ENSMUSG00000021764;ENSMUSG00000022956;ENSMUSG00000024190;ENSMUSG00000025271;ENSMUSG00000025991;ENSMUSG00000027513;ENSMUSG00000030762;ENSMUSG00000032051;ENSMUSG00000032185;ENSMUSG00000032959;ENSMUSG00000033871;ENSMUSG00000053907
GO:0000463	maturation of LSU-rRNA from tricistronic rRNA transcript (SSU-rRNA, 5.8S rRNA, LSU-rRNA)	4	14	0.00576021	0.0741772	ENSMUSG00000021149;ENSMUSG00000026019;ENSMUSG00000057113;ENSMUSG00000062997
GO:0001732	formation of cytoplasmic translation initiation complex	4	14	0.00576021	0.0741772	ENSMUSG00000016554;ENSMUSG00000043424;ENSMUSG00000056076;ENSMUSG00000070319
GO:0006490	oligosaccharide-lipid intermediate biosynthetic process	4	14	0.00576021	0.0741772	ENSMUSG00000031286;ENSMUSG00000032123;ENSMUSG00000035704;ENSMUSG00000075470
GO:0006901	vesicle coating	4	14	0.00576021	0.0741772	ENSMUSG00000022757;ENSMUSG00000027255;ENSMUSG00000028779;ENSMUSG00000045302
GO:0010885	regulation of cholesterol storage	4	14	0.00576021	0.0741772	ENSMUSG00000002108;ENSMUSG00000022463;ENSMUSG00000037936;ENSMUSG00000060601
GO:0019081	viral translation	4	14	0.00576021	0.0741772	ENSMUSG00000016554;ENSMUSG00000023106;ENSMUSG00000056076;ENSMUSG00000070319
GO:0010035	response to inorganic substance	48	601	0.0058136	0.0747394	ENSMUSG00000000303;ENSMUSG00000001663;ENSMUSG00000001670;ENSMUSG00000001750;ENSMUSG00000003031;ENSMUSG00000003099;ENSMUSG00000006611;ENSMUSG00000007617;ENSMUSG00000015291;ENSMUSG00000018893;ENSMUSG00000020123;ENSMUSG00000020644;ENSMUSG00000020661;ENSMUSG00000021116;ENSMUSG00000022512;ENSMUSG00000024190;ENSMUSG00000024589;ENSMUSG00000024646;ENSMUSG00000025190;ENSMUSG00000025991;ENSMUSG00000026193;…
GO:0051345	positive regulation of hydrolase activity	54	693	0.00588087	0.0754777	ENSMUSG00000000915;ENSMUSG00000002108;ENSMUSG00000003233;ENSMUSG00000004936;ENSMUSG00000009681;ENSMUSG00000015291;ENSMUSG00000015357;ENSMUSG00000018909;ENSMUSG00000019539;ENSMUSG00000020130;ENSMUSG00000020288;ENSMUSG00000020536;ENSMUSG00000020580;ENSMUSG00000020611;ENSMUSG00000020986;ENSMUSG00000021559;ENSMUSG00000022799;ENSMUSG00000024381;ENSMUSG00000026193;ENSMUSG00000026278;ENSMUSG00000026475;…
GO:0045786	negative regulation of cell cycle	38	452	0.0059486	0.0762196	ENSMUSG00000003031;ENSMUSG00000003068;ENSMUSG00000004936;ENSMUSG00000005373;ENSMUSG00000010175;ENSMUSG00000017466;ENSMUSG00000020644;ENSMUSG00000020715;ENSMUSG00000021127;ENSMUSG00000024190;ENSMUSG00000024381;ENSMUSG00000024777;ENSMUSG00000024856;ENSMUSG00000024986;ENSMUSG00000026176;ENSMUSG00000026638;ENSMUSG00000026842;ENSMUSG00000027487;ENSMUSG00000027933;ENSMUSG00000028469;ENSMUSG00000029238;…
GO:0055082	cellular chemical homeostasis	63	833	0.00596784	0.0763386	ENSMUSG00000001018;ENSMUSG00000001750;ENSMUSG00000005373;ENSMUSG00000006611;ENSMUSG00000006740;ENSMUSG00000015605;ENSMUSG00000016942;ENSMUSG00000018909;ENSMUSG00000020123;ENSMUSG00000020611;ENSMUSG00000020715;ENSMUSG00000020849;ENSMUSG00000022338;ENSMUSG00000022607;ENSMUSG00000022875;ENSMUSG00000023942;ENSMUSG00000024327;ENSMUSG00000024661;ENSMUSG00000024913;ENSMUSG00000025190;ENSMUSG00000026278;…
GO:0007030	Golgi organization	14	120	0.00601102	0.076559	ENSMUSG00000004936;ENSMUSG00000018171;ENSMUSG00000020634;ENSMUSG00000021188;ENSMUSG00000025178;ENSMUSG00000026672;ENSMUSG00000029104;ENSMUSG00000033184;ENSMUSG00000039529;ENSMUSG00000039763;ENSMUSG00000059439;ENSMUSG00000059811;ENSMUSG00000063065;ENSMUSG00000096054
GO:1902652	secondary alcohol metabolic process	14	120	0.00601102	0.076559	ENSMUSG00000003123;ENSMUSG00000003721;ENSMUSG00000005514;ENSMUSG00000022463;ENSMUSG00000024913;ENSMUSG00000031565;ENSMUSG00000031835;ENSMUSG00000032051;ENSMUSG00000032485;ENSMUSG00000037936;ENSMUSG00000042289;ENSMUSG00000058454;ENSMUSG00000065490;ENSMUSG00000065567
GO:0022904	respiratory electron transport chain	11	84	0.006015	0.076559	ENSMUSG00000000088;ENSMUSG00000009863;ENSMUSG00000020022;ENSMUSG00000022551;ENSMUSG00000023089;ENSMUSG00000026260;ENSMUSG00000031393;ENSMUSG00000041881;ENSMUSG00000051671;ENSMUSG00000071654;ENSMUSG00000091780
GO:0006112	energy reserve metabolic process	12	96	0.0061444	0.0780766	ENSMUSG00000001891;ENSMUSG00000002769;ENSMUSG00000003865;ENSMUSG00000022707;ENSMUSG00000025127;ENSMUSG00000028630;ENSMUSG00000030244;ENSMUSG00000038894;ENSMUSG00000041798;ENSMUSG00000055980;ENSMUSG00000067279;ENSMUSG00000078686
GO:0043161	proteasome-mediated ubiquitin-dependent protein catabolic process	33	380	0.00620688	0.0787402	ENSMUSG00000001127;ENSMUSG00000001366;ENSMUSG00000006611;ENSMUSG00000018909;ENSMUSG00000020634;ENSMUSG00000020708;ENSMUSG00000020883;ENSMUSG00000021024;ENSMUSG00000021737;ENSMUSG00000022559;ENSMUSG00000022684;ENSMUSG00000024160;ENSMUSG00000024589;ENSMUSG00000024807;ENSMUSG00000025873;ENSMUSG00000026914;ENSMUSG00000027993;ENSMUSG00000028249;ENSMUSG00000028577;ENSMUSG00000028793;ENSMUSG00000029238;…
GO:0008361	regulation of cell size	20	198	0.00621897	0.0787633	ENSMUSG00000004771;ENSMUSG00000007476;ENSMUSG00000015291;ENSMUSG00000015605;ENSMUSG00000017756;ENSMUSG00000017765;ENSMUSG00000019647;ENSMUSG00000021270;ENSMUSG00000026193;ENSMUSG00000026842;ENSMUSG00000028064;ENSMUSG00000030302;ENSMUSG00000030539;ENSMUSG00000032547;ENSMUSG00000033618;ENSMUSG00000037622;ENSMUSG00000045039;ENSMUSG00000046079;ENSMUSG00000050552;ENSMUSG00000057113
GO:0010676	positive regulation of cellular carbohydrate metabolic process	10	73	0.00627892	0.079261	ENSMUSG00000003068;ENSMUSG00000025271;ENSMUSG00000026435;ENSMUSG00000028630;ENSMUSG00000038894;ENSMUSG00000041798;ENSMUSG00000055980;ENSMUSG00000065553;ENSMUSG00000065594;ENSMUSG00000078686
GO:0031397	negative regulation of protein ubiquitination	10	73	0.00627892	0.079261	ENSMUSG00000018909;ENSMUSG00000021149;ENSMUSG00000022855;ENSMUSG00000026842;ENSMUSG00000028410;ENSMUSG00000028577;ENSMUSG00000029003;ENSMUSG00000032350;ENSMUSG00000033788;ENSMUSG00000035692
GO:1990138	neuron projection extension	19	185	0.00632833	0.0797536	ENSMUSG00000003068;ENSMUSG00000004771;ENSMUSG00000015291;ENSMUSG00000015605;ENSMUSG00000019647;ENSMUSG00000020387;ENSMUSG00000021270;ENSMUSG00000021546;ENSMUSG00000024589;ENSMUSG00000026193;ENSMUSG00000026842;ENSMUSG00000028064;ENSMUSG00000028577;ENSMUSG00000030539;ENSMUSG00000031393;ENSMUSG00000032547;ENSMUSG00000033618;ENSMUSG00000039114;ENSMUSG00000045039
GO:0018023	peptidyl-lysine trimethylation	7	41	0.00636339	0.0800639	ENSMUSG00000006307;ENSMUSG00000031393;ENSMUSG00000033326;ENSMUSG00000039065;ENSMUSG00000039219;ENSMUSG00000048118;ENSMUSG00000061559
GO:0019751	polyol metabolic process	14	121	0.00646463	0.081072	ENSMUSG00000020051;ENSMUSG00000021054;ENSMUSG00000021496;ENSMUSG00000025190;ENSMUSG00000025477;ENSMUSG00000027227;ENSMUSG00000027513;ENSMUSG00000031393;ENSMUSG00000032594;ENSMUSG00000032599;ENSMUSG00000033788;ENSMUSG00000038910;ENSMUSG00000043445;ENSMUSG00000057342
GO:0046474	glycerophospholipid biosynthetic process	14	121	0.00646463	0.081072	ENSMUSG00000017721;ENSMUSG00000021518;ENSMUSG00000022617;ENSMUSG00000025178;ENSMUSG00000025728;ENSMUSG00000026922;ENSMUSG00000027695;ENSMUSG00000030275;ENSMUSG00000031545;ENSMUSG00000043162;ENSMUSG00000047638;ENSMUSG00000070644;ENSMUSG00000075703;ENSMUSG00000078919
GO:0048869	cellular developmental process	274	4377	0.00651081	0.0815179	ENSMUSG00000000303;ENSMUSG00000000552;ENSMUSG00000001018;ENSMUSG00000001157;ENSMUSG00000001366;ENSMUSG00000001507;ENSMUSG00000001707;ENSMUSG00000001750;ENSMUSG00000002108;ENSMUSG00000002393;ENSMUSG00000003031;ENSMUSG00000003068;ENSMUSG00000003233;ENSMUSG00000003344;ENSMUSG00000003382;ENSMUSG00000003948;ENSMUSG00000003949;ENSMUSG00000004771;ENSMUSG00000004936;ENSMUSG00000005514;ENSMUSG00000006050;…
GO:1903320	regulation of protein modification by small protein conjugation or removal	22	226	0.00655061	0.0818827	ENSMUSG00000018909;ENSMUSG00000020232;ENSMUSG00000020634;ENSMUSG00000021149;ENSMUSG00000021270;ENSMUSG00000022789;ENSMUSG00000022855;ENSMUSG00000024101;ENSMUSG00000024182;ENSMUSG00000026842;ENSMUSG00000028410;ENSMUSG00000028577;ENSMUSG00000028779;ENSMUSG00000029003;ENSMUSG00000030966;ENSMUSG00000032350;ENSMUSG00000033102;ENSMUSG00000033788;ENSMUSG00000035692;ENSMUSG00000041135;ENSMUSG00000043683;…
GO:0031396	regulation of protein ubiquitination	20	199	0.00656883	0.0819769	ENSMUSG00000018909;ENSMUSG00000020634;ENSMUSG00000021149;ENSMUSG00000021270;ENSMUSG00000022789;ENSMUSG00000022855;ENSMUSG00000024101;ENSMUSG00000024182;ENSMUSG00000026842;ENSMUSG00000028410;ENSMUSG00000028577;ENSMUSG00000028779;ENSMUSG00000029003;ENSMUSG00000032350;ENSMUSG00000033102;ENSMUSG00000033788;ENSMUSG00000035692;ENSMUSG00000041135;ENSMUSG00000043683;ENSMUSG00000057113
GO:0046916	cellular transition metal ion homeostasis	12	97	0.00667196	0.0830913	ENSMUSG00000006611;ENSMUSG00000016942;ENSMUSG00000024327;ENSMUSG00000024661;ENSMUSG00000029716;ENSMUSG00000030895;ENSMUSG00000031068;ENSMUSG00000031765;ENSMUSG00000037434;ENSMUSG00000038403;ENSMUSG00000056234;ENSMUSG00000091780
GO:0090066	regulation of anatomical structure size	44	545	0.00667978	0.0830913	ENSMUSG00000000915;ENSMUSG00000004771;ENSMUSG00000004936;ENSMUSG00000007476;ENSMUSG00000015291;ENSMUSG00000015605;ENSMUSG00000017756;ENSMUSG00000017765;ENSMUSG00000019647;ENSMUSG00000020123;ENSMUSG00000020315;ENSMUSG00000021270;ENSMUSG00000022607;ENSMUSG00000022875;ENSMUSG00000024101;ENSMUSG00000024381;ENSMUSG00000025991;ENSMUSG00000026193;ENSMUSG00000026842;ENSMUSG00000026879;ENSMUSG00000027519;…
GO:0051090	regulation of DNA-binding transcription factor activity	33	382	0.00670095	0.0832197	ENSMUSG00000004221;ENSMUSG00000005251;ENSMUSG00000010175;ENSMUSG00000015605;ENSMUSG00000018909;ENSMUSG00000020644;ENSMUSG00000021024;ENSMUSG00000024014;ENSMUSG00000024777;ENSMUSG00000024913;ENSMUSG00000025423;ENSMUSG00000027164;ENSMUSG00000029003;ENSMUSG00000029238;ENSMUSG00000030527;ENSMUSG00000030966;ENSMUSG00000032041;ENSMUSG00000032185;ENSMUSG00000033543;ENSMUSG00000033618;ENSMUSG00000033728;…
GO:0045597	positive regulation of cell differentiation	78	1075	0.00672349	0.0833648	ENSMUSG00000000552;ENSMUSG00000001507;ENSMUSG00000003068;ENSMUSG00000003233;ENSMUSG00000003948;ENSMUSG00000004771;ENSMUSG00000004936;ENSMUSG00000005514;ENSMUSG00000006476;ENSMUSG00000007038;ENSMUSG00000007817;ENSMUSG00000010175;ENSMUSG00000013622;ENSMUSG00000015291;ENSMUSG00000015605;ENSMUSG00000017466;ENSMUSG00000019647;ENSMUSG00000020232;ENSMUSG00000020387;ENSMUSG00000020644;ENSMUSG00000020647;…
GO:0010638	positive regulation of organelle organization	47	591	0.00680187	0.0842006	ENSMUSG00000000915;ENSMUSG00000003031;ENSMUSG00000004980;ENSMUSG00000006412;ENSMUSG00000006740;ENSMUSG00000007739;ENSMUSG00000010175;ENSMUSG00000018547;ENSMUSG00000018909;ENSMUSG00000020457;ENSMUSG00000020580;ENSMUSG00000022412;ENSMUSG00000022789;ENSMUSG00000024101;ENSMUSG00000024381;ENSMUSG00000024913;ENSMUSG00000025613;ENSMUSG00000026278;ENSMUSG00000026672;ENSMUSG00000026842;ENSMUSG00000026879;…
GO:0050810	regulation of steroid biosynthetic process	10	74	0.00691291	0.0854373	ENSMUSG00000003721;ENSMUSG00000005320;ENSMUSG00000005514;ENSMUSG00000010175;ENSMUSG00000027905;ENSMUSG00000032485;ENSMUSG00000047638;ENSMUSG00000058454;ENSMUSG00000065490;ENSMUSG00000065567
GO:0006406	mRNA export from nucleus	8	52	0.0069498	0.0854804	ENSMUSG00000004980;ENSMUSG00000022338;ENSMUSG00000024986;ENSMUSG00000034274;ENSMUSG00000042541;ENSMUSG00000051329;ENSMUSG00000053453;ENSMUSG00000071172
GO:0010517	regulation of phospholipase activity	8	52	0.0069498	0.0854804	ENSMUSG00000020611;ENSMUSG00000026842;ENSMUSG00000028577;ENSMUSG00000030849;ENSMUSG00000031565;ENSMUSG00000045875;ENSMUSG00000049115;ENSMUSG00000057897
GO:0071427	mRNA-containing ribonucleoprotein complex export from nucleus	8	52	0.0069498	0.0854804	ENSMUSG00000004980;ENSMUSG00000022338;ENSMUSG00000024986;ENSMUSG00000034274;ENSMUSG00000042541;ENSMUSG00000051329;ENSMUSG00000053453;ENSMUSG00000071172
GO:0051084	'de novo' posttranslational protein folding	6	32	0.00708783	0.0870386	ENSMUSG00000015656;ENSMUSG00000024359;ENSMUSG00000028035;ENSMUSG00000029657;ENSMUSG00000032932;ENSMUSG00000090877
GO:0007178	transmembrane receptor protein serine/threonine kinase signaling pathway	29	326	0.00717349	0.0879459	ENSMUSG00000001507;ENSMUSG00000003068;ENSMUSG00000006611;ENSMUSG00000016942;ENSMUSG00000019428;ENSMUSG00000020315;ENSMUSG00000020387;ENSMUSG00000021796;ENSMUSG00000022521;ENSMUSG00000022607;ENSMUSG00000022817;ENSMUSG00000024387;ENSMUSG00000025190;ENSMUSG00000025405;ENSMUSG00000026814;ENSMUSG00000026842;ENSMUSG00000028249;ENSMUSG00000029163;ENSMUSG00000032812;ENSMUSG00000038403;ENSMUSG00000045039;…
GO:0019400	alditol metabolic process	5	23	0.00719609	0.0879459	ENSMUSG00000025190;ENSMUSG00000027227;ENSMUSG00000027513;ENSMUSG00000033788;ENSMUSG00000043445
GO:0034383	low-density lipoprotein particle clearance	5	23	0.00719609	0.0879459	ENSMUSG00000021546;ENSMUSG00000024101;ENSMUSG00000032312;ENSMUSG00000037936;ENSMUSG00000047638
GO:0044403	symbiont process	32	370	0.00738153	0.0894635	ENSMUSG00000001127;ENSMUSG00000010175;ENSMUSG00000015656;ENSMUSG00000016024;ENSMUSG00000016554;ENSMUSG00000018362;ENSMUSG00000020580;ENSMUSG00000020641;ENSMUSG00000022024;ENSMUSG00000022512;ENSMUSG00000023106;ENSMUSG00000024091;ENSMUSG00000026193;ENSMUSG00000026879;ENSMUSG00000026880;ENSMUSG00000027804;ENSMUSG00000030966;ENSMUSG00000031386;ENSMUSG00000032012;ENSMUSG00000034274;ENSMUSG00000034653;…
GO:0000050	urea cycle	3	8	0.00745712	0.0894635	ENSMUSG00000025533;ENSMUSG00000025991;ENSMUSG00000031173
GO:0015886	heme transport	3	8	0.00745712	0.0894635	ENSMUSG00000020829;ENSMUSG00000026198;ENSMUSG00000030895
GO:0032429	regulation of phospholipase A2 activity	3	8	0.00745712	0.0894635	ENSMUSG00000028577;ENSMUSG00000049115;ENSMUSG00000057897
GO:0032933	SREBP signaling pathway	3	8	0.00745712	0.0894635	ENSMUSG00000003721;ENSMUSG00000032485;ENSMUSG00000040964
GO:0035907	dorsal aorta development	3	8	0.00745712	0.0894635	ENSMUSG00000015605;ENSMUSG00000021796;ENSMUSG00000026814
GO:0042473	outer ear morphogenesis	3	8	0.00745712	0.0894635	ENSMUSG00000031565;ENSMUSG00000031665;ENSMUSG00000063065
GO:0043101	purine-containing compound salvage	3	8	0.00745712	0.0894635	ENSMUSG00000025630;ENSMUSG00000027889;ENSMUSG00000039197
GO:0060332	positive regulation of response to interferon-gamma	3	8	0.00745712	0.0894635	ENSMUSG00000030895;ENSMUSG00000069874;ENSMUSG00000074151
GO:0060335	positive regulation of interferon-gamma-mediated signaling pathway	3	8	0.00745712	0.0894635	ENSMUSG00000030895;ENSMUSG00000069874;ENSMUSG00000074151
GO:1901679	nucleotide transmembrane transport	3	8	0.00745712	0.0894635	ENSMUSG00000002346;ENSMUSG00000022299;ENSMUSG00000037089
GO:0009628	response to abiotic stimulus	82	1144	0.00748224	0.0894635	ENSMUSG00000001774;ENSMUSG00000002289;ENSMUSG00000002393;ENSMUSG00000003031;ENSMUSG00000003068;ENSMUSG00000004936;ENSMUSG00000006476;ENSMUSG00000007476;ENSMUSG00000015605;ENSMUSG00000015656;ENSMUSG00000018893;ENSMUSG00000018909;ENSMUSG00000020123;ENSMUSG00000020300;ENSMUSG00000020572;ENSMUSG00000020644;ENSMUSG00000020661;ENSMUSG00000020849;ENSMUSG00000021116;ENSMUSG00000021127;ENSMUSG00000021270;…
GO:0035461	vitamin transmembrane transport	4	15	0.00751843	0.0894635	ENSMUSG00000001436;ENSMUSG00000020829;ENSMUSG00000028327;ENSMUSG00000037936
GO:0036124	histone H3-K9 trimethylation	4	15	0.00751843	0.0894635	ENSMUSG00000031393;ENSMUSG00000033326;ENSMUSG00000039219;ENSMUSG00000048118
GO:0043173	nucleotide salvage	4	15	0.00751843	0.0894635	ENSMUSG00000025630;ENSMUSG00000026839;ENSMUSG00000027889;ENSMUSG00000039197
GO:0045725	positive regulation of glycogen biosynthetic process	4	15	0.00751843	0.0894635	ENSMUSG00000028630;ENSMUSG00000038894;ENSMUSG00000041798;ENSMUSG00000055980
GO:0055089	fatty acid homeostasis	4	15	0.00751843	0.0894635	ENSMUSG00000005373;ENSMUSG00000025190;ENSMUSG00000031378;ENSMUSG00000047638
GO:0002064	epithelial cell development	22	229	0.00761276	0.0904457	ENSMUSG00000010175;ENSMUSG00000020580;ENSMUSG00000021636;ENSMUSG00000022512;ENSMUSG00000024507;ENSMUSG00000026380;ENSMUSG00000026814;ENSMUSG00000027276;ENSMUSG00000027889;ENSMUSG00000029238;ENSMUSG00000030302;ENSMUSG00000031545;ENSMUSG00000031565;ENSMUSG00000034908;ENSMUSG00000036885;ENSMUSG00000039219;ENSMUSG00000045991;ENSMUSG00000048118;ENSMUSG00000055116;ENSMUSG00000058056;ENSMUSG00000070473;…
GO:0030518	intracellular steroid hormone receptor signaling pathway	13	111	0.00769565	0.0912892	ENSMUSG00000003099;ENSMUSG00000007880;ENSMUSG00000025423;ENSMUSG00000028410;ENSMUSG00000029238;ENSMUSG00000032185;ENSMUSG00000032557;ENSMUSG00000033565;ENSMUSG00000033871;ENSMUSG00000040021;ENSMUSG00000048154;ENSMUSG00000053110;ENSMUSG00000055116
GO:0040013	negative regulation of locomotion	29	328	0.00778326	0.092186	ENSMUSG00000000303;ENSMUSG00000009681;ENSMUSG00000015605;ENSMUSG00000019647;ENSMUSG00000021149;ENSMUSG00000021796;ENSMUSG00000022607;ENSMUSG00000024190;ENSMUSG00000024387;ENSMUSG00000026814;ENSMUSG00000027276;ENSMUSG00000028064;ENSMUSG00000029163;ENSMUSG00000030539;ENSMUSG00000030551;ENSMUSG00000030966;ENSMUSG00000031393;ENSMUSG00000032366;ENSMUSG00000032547;ENSMUSG00000032702;ENSMUSG00000033149;…
GO:0090342	regulation of cell aging	8	53	0.00780194	0.0922648	ENSMUSG00000001707;ENSMUSG00000020572;ENSMUSG00000021796;ENSMUSG00000026614;ENSMUSG00000026842;ENSMUSG00000055116;ENSMUSG00000065455;ENSMUSG00000065519
GO:0000041	transition metal ion transport	12	99	0.00783384	0.0924996	ENSMUSG00000006611;ENSMUSG00000015653;ENSMUSG00000020432;ENSMUSG00000024327;ENSMUSG00000024661;ENSMUSG00000026614;ENSMUSG00000029716;ENSMUSG00000032012;ENSMUSG00000037434;ENSMUSG00000048833;ENSMUSG00000052310;ENSMUSG00000091780
GO:0045595	regulation of cell differentiation	129	1917	0.00790866	0.0932396	ENSMUSG00000000552;ENSMUSG00000001018;ENSMUSG00000001507;ENSMUSG00000001750;ENSMUSG00000003031;ENSMUSG00000003068;ENSMUSG00000003233;ENSMUSG00000003948;ENSMUSG00000004771;ENSMUSG00000004936;ENSMUSG00000005514;ENSMUSG00000006050;ENSMUSG00000006476;ENSMUSG00000007038;ENSMUSG00000007817;ENSMUSG00000010175;ENSMUSG00000013622;ENSMUSG00000015291;ENSMUSG00000015605;ENSMUSG00000017466;ENSMUSG00000019647;…
GO:0010906	regulation of glucose metabolic process	14	124	0.00799153	0.0938433	ENSMUSG00000002769;ENSMUSG00000003068;ENSMUSG00000025127;ENSMUSG00000025271;ENSMUSG00000026435;ENSMUSG00000028630;ENSMUSG00000037025;ENSMUSG00000038894;ENSMUSG00000041798;ENSMUSG00000043445;ENSMUSG00000055980;ENSMUSG00000065553;ENSMUSG00000065594;ENSMUSG00000078686
GO:0035966	response to topologically incorrect protein	14	124	0.00799153	0.0938433	ENSMUSG00000015656;ENSMUSG00000020715;ENSMUSG00000021270;ENSMUSG00000021492;ENSMUSG00000022684;ENSMUSG00000024359;ENSMUSG00000025757;ENSMUSG00000025873;ENSMUSG00000026278;ENSMUSG00000026672;ENSMUSG00000029657;ENSMUSG00000032437;ENSMUSG00000032932;ENSMUSG00000090877
GO:0043583	ear development	22	230	0.00799655	0.0938433	ENSMUSG00000003031;ENSMUSG00000003233;ENSMUSG00000003721;ENSMUSG00000009681;ENSMUSG00000010175;ENSMUSG00000016028;ENSMUSG00000016528;ENSMUSG00000021188;ENSMUSG00000027276;ENSMUSG00000028333;ENSMUSG00000028654;ENSMUSG00000030029;ENSMUSG00000030302;ENSMUSG00000031565;ENSMUSG00000031665;ENSMUSG00000039529;ENSMUSG00000045180;ENSMUSG00000049555;ENSMUSG00000057322;ENSMUSG00000063065;ENSMUSG00000074622;…
GO:0051240	positive regulation of multicellular organismal process	126	1868	0.00802418	0.0940238	ENSMUSG00000001507;ENSMUSG00000002897;ENSMUSG00000003068;ENSMUSG00000003233;ENSMUSG00000003948;ENSMUSG00000004771;ENSMUSG00000004936;ENSMUSG00000005514;ENSMUSG00000006476;ENSMUSG00000007038;ENSMUSG00000007817;ENSMUSG00000008140;ENSMUSG00000010175;ENSMUSG00000013622;ENSMUSG00000015291;ENSMUSG00000015605;ENSMUSG00000016024;ENSMUSG00000016528;ENSMUSG00000017466;ENSMUSG00000019647;ENSMUSG00000020123;…
GO:0007167	enzyme linked receptor protein signaling pathway	64	861	0.00811377	0.0949286	ENSMUSG00000000915;ENSMUSG00000001507;ENSMUSG00000003068;ENSMUSG00000005320;ENSMUSG00000006611;ENSMUSG00000009681;ENSMUSG00000016528;ENSMUSG00000016942;ENSMUSG00000019428;ENSMUSG00000019647;ENSMUSG00000020097;ENSMUSG00000020315;ENSMUSG00000020387;ENSMUSG00000021552;ENSMUSG00000021796;ENSMUSG00000022521;ENSMUSG00000022607;ENSMUSG00000022817;ENSMUSG00000024387;ENSMUSG00000024777;ENSMUSG00000024986;…
GO:0051962	positive regulation of nervous system development	49	628	0.00821718	0.0959921	ENSMUSG00000001507;ENSMUSG00000003068;ENSMUSG00000003233;ENSMUSG00000003948;ENSMUSG00000004771;ENSMUSG00000004936;ENSMUSG00000006476;ENSMUSG00000007038;ENSMUSG00000010175;ENSMUSG00000015291;ENSMUSG00000015605;ENSMUSG00000017466;ENSMUSG00000019647;ENSMUSG00000020232;ENSMUSG00000020387;ENSMUSG00000020644;ENSMUSG00000020647;ENSMUSG00000020774;ENSMUSG00000021546;ENSMUSG00000022607;ENSMUSG00000022789;…
GO:0006458	'de novo' protein folding	6	33	0.00826979	0.0963136	ENSMUSG00000015656;ENSMUSG00000024359;ENSMUSG00000028035;ENSMUSG00000029657;ENSMUSG00000032932;ENSMUSG00000090877
GO:0051647	nucleus localization	6	33	0.00826979	0.0963136	ENSMUSG00000022607;ENSMUSG00000024381;ENSMUSG00000024986;ENSMUSG00000037270;ENSMUSG00000044700;ENSMUSG00000096054
GO:0010518	positive regulation of phospholipase activity	7	43	0.0082974	0.0963427	ENSMUSG00000020611;ENSMUSG00000028577;ENSMUSG00000030849;ENSMUSG00000031565;ENSMUSG00000045875;ENSMUSG00000049115;ENSMUSG00000057897
GO:0072348	sulfur compound transport	7	43	0.0082974	0.0963427	ENSMUSG00000007476;ENSMUSG00000030096;ENSMUSG00000031378;ENSMUSG00000036534;ENSMUSG00000037089;ENSMUSG00000046079;ENSMUSG00000046959
GO:0045444	fat cell differentiation	22	231	0.00839597	0.0967438	ENSMUSG00000000552;ENSMUSG00000001366;ENSMUSG00000018893;ENSMUSG00000020644;ENSMUSG00000021127;ENSMUSG00000022263;ENSMUSG00000022855;ENSMUSG00000023087;ENSMUSG00000024913;ENSMUSG00000027276;ENSMUSG00000032185;ENSMUSG00000033788;ENSMUSG00000037270;ENSMUSG00000038539;ENSMUSG00000039956;ENSMUSG00000042548;ENSMUSG00000045817;ENSMUSG00000051748;ENSMUSG00000055116;ENSMUSG00000065553;ENSMUSG00000065594;…
GO:0015908	fatty acid transport	11	88	0.00850866	0.0967438	ENSMUSG00000009646;ENSMUSG00000022890;ENSMUSG00000023057;ENSMUSG00000026615;ENSMUSG00000030382;ENSMUSG00000031278;ENSMUSG00000031378;ENSMUSG00000032548;ENSMUSG00000038894;ENSMUSG00000052751;ENSMUSG00000059316
GO:0055076	transition metal ion homeostasis	14	125	0.00855955	0.0967438	ENSMUSG00000006611;ENSMUSG00000015653;ENSMUSG00000016942;ENSMUSG00000024327;ENSMUSG00000024661;ENSMUSG00000029716;ENSMUSG00000030895;ENSMUSG00000031068;ENSMUSG00000031765;ENSMUSG00000037434;ENSMUSG00000038403;ENSMUSG00000039753;ENSMUSG00000056234;ENSMUSG00000091780
GO:0001996	positive regulation of heart rate by epinephrine-norepinephrine	2	3	0.00866617	0.0967438	ENSMUSG00000032366;ENSMUSG00000045875
GO:0006106	fumarate metabolic process	2	3	0.00866617	0.0967438	ENSMUSG00000025190;ENSMUSG00000026526
GO:0006407	rRNA export from nucleus	2	3	0.00866617	0.0967438	ENSMUSG00000032518;ENSMUSG00000057113
GO:0006772	thiamine metabolic process	2	3	0.00866617	0.0967438	ENSMUSG00000032561;ENSMUSG00000045691
GO:0009730	detection of carbohydrate stimulus	2	3	0.00866617	0.0967438	ENSMUSG00000037025;ENSMUSG00000041798
GO:0009732	detection of hexose stimulus	2	3	0.00866617	0.0967438	ENSMUSG00000037025;ENSMUSG00000041798
GO:0010868	negative regulation of triglyceride biosynthetic process	2	3	0.00866617	0.0967438	ENSMUSG00000065490;ENSMUSG00000065567
GO:0019676	ammonia assimilation cycle	2	3	0.00866617	0.0967438	ENSMUSG00000025533;ENSMUSG00000047638
GO:0034287	detection of monosaccharide stimulus	2	3	0.00866617	0.0967438	ENSMUSG00000037025;ENSMUSG00000041798
GO:0042723	thiamine-containing compound metabolic process	2	3	0.00866617	0.0967438	ENSMUSG00000032561;ENSMUSG00000045691
GO:0046104	thymidine metabolic process	2	3	0.00866617	0.0967438	ENSMUSG00000025574;ENSMUSG00000035824
GO:0046951	ketone body biosynthetic process	2	3	0.00866617	0.0967438	ENSMUSG00000028672;ENSMUSG00000030382
GO:0048369	lateral mesoderm morphogenesis	2	3	0.00866617	0.0967438	ENSMUSG00000021796;ENSMUSG00000031565
GO:0048370	lateral mesoderm formation	2	3	0.00866617	0.0967438	ENSMUSG00000021796;ENSMUSG00000031565
GO:0048371	lateral mesodermal cell differentiation	2	3	0.00866617	0.0967438	ENSMUSG00000021796;ENSMUSG00000031565
GO:0051594	detection of glucose	2	3	0.00866617	0.0967438	ENSMUSG00000037025;ENSMUSG00000041798
GO:0071579	regulation of zinc ion transport	2	3	0.00866617	0.0967438	ENSMUSG00000026614;ENSMUSG00000037434
GO:0110057	regulation of blood vessel endothelial cell differentiation	2	3	0.00866617	0.0967438	ENSMUSG00000065455;ENSMUSG00000065519
GO:0110059	negative regulation of blood vessel endothelial cell differentiation	2	3	0.00866617	0.0967438	ENSMUSG00000065455;ENSMUSG00000065519
GO:1904580	regulation of intracellular mRNA localization	2	3	0.00866617	0.0967438	ENSMUSG00000021127;ENSMUSG00000027770
GO:1904582	positive regulation of intracellular mRNA localization	2	3	0.00866617	0.0967438	ENSMUSG00000021127;ENSMUSG00000027770
GO:1905395	response to flavonoid	2	3	0.00866617	0.0967438	ENSMUSG00000022789;ENSMUSG00000032599
GO:2001160	regulation of histone H3-K79 methylation	2	3	0.00866617	0.0967438	ENSMUSG00000038437;ENSMUSG00000061559
GO:0000460	maturation of 5.8S rRNA	5	24	0.00868725	0.0967438	ENSMUSG00000016018;ENSMUSG00000026019;ENSMUSG00000027714;ENSMUSG00000032518;ENSMUSG00000057113
GO:0002089	lens morphogenesis in camera-type eye	5	24	0.00868725	0.0967438	ENSMUSG00000010175;ENSMUSG00000026565;ENSMUSG00000032012;ENSMUSG00000045180;ENSMUSG00000061436
GO:0009145	purine nucleoside triphosphate biosynthetic process	15	138	0.00869749	0.0967438	ENSMUSG00000004936;ENSMUSG00000005373;ENSMUSG00000016252;ENSMUSG00000022551;ENSMUSG00000022890;ENSMUSG00000022956;ENSMUSG00000025781;ENSMUSG00000032478;ENSMUSG00000039065;ENSMUSG00000039197;ENSMUSG00000041798;ENSMUSG00000045658;ENSMUSG00000050856;ENSMUSG00000071654;ENSMUSG00000116933
GO:0010001	glial cell differentiation	22	232	0.00881146	0.0978696	ENSMUSG00000004936;ENSMUSG00000020644;ENSMUSG00000020774;ENSMUSG00000024381;ENSMUSG00000026278;ENSMUSG00000026435;ENSMUSG00000026842;ENSMUSG00000026879;ENSMUSG00000028683;ENSMUSG00000031393;ENSMUSG00000032312;ENSMUSG00000033326;ENSMUSG00000034245;ENSMUSG00000036098;ENSMUSG00000038539;ENSMUSG00000044519;ENSMUSG00000052384;ENSMUSG00000060803;ENSMUSG00000063065;ENSMUSG00000065578;ENSMUSG00000078566;…
GO:0032259	methylation	30	346	0.00896038	0.0993799	ENSMUSG00000000326;ENSMUSG00000002769;ENSMUSG00000003477;ENSMUSG00000003559;ENSMUSG00000006307;ENSMUSG00000019066;ENSMUSG00000020661;ENSMUSG00000021891;ENSMUSG00000024067;ENSMUSG00000029009;ENSMUSG00000031393;ENSMUSG00000032185;ENSMUSG00000032271;ENSMUSG00000033326;ENSMUSG00000036478;ENSMUSG00000037134;ENSMUSG00000038056;ENSMUSG00000038384;ENSMUSG00000038437;ENSMUSG00000039065;ENSMUSG00000039219;…
GO:2000026	regulation of multicellular organismal development	140	2109	0.00902278	0.0997998	ENSMUSG00000001018;ENSMUSG00000001507;ENSMUSG00000003031;ENSMUSG00000003068;ENSMUSG00000003233;ENSMUSG00000003948;ENSMUSG00000004771;ENSMUSG00000004936;ENSMUSG00000005514;ENSMUSG00000006476;ENSMUSG00000007038;ENSMUSG00000007817;ENSMUSG00000008140;ENSMUSG00000010175;ENSMUSG00000013622;ENSMUSG00000015291;ENSMUSG00000015605;ENSMUSG00000016028;ENSMUSG00000017466;ENSMUSG00000019647;ENSMUSG00000020232;…
GO:0006839	mitochondrial transport	18	178	0.00902424	0.0997998	ENSMUSG00000000915;ENSMUSG00000006740;ENSMUSG00000017686;ENSMUSG00000021270;ENSMUSG00000022551;ENSMUSG00000022956;ENSMUSG00000026278;ENSMUSG00000026568;ENSMUSG00000029017;ENSMUSG00000030417;ENSMUSG00000031696;ENSMUSG00000032754;ENSMUSG00000036880;ENSMUSG00000039065;ENSMUSG00000046329;ENSMUSG00000062580;ENSMUSG00000067847;ENSMUSG00000078566
GO:0030038	contractile actin filament bundle assembly	12	101	0.0091485	0.100883	ENSMUSG00000015605;ENSMUSG00000018909;ENSMUSG00000020580;ENSMUSG00000022817;ENSMUSG00000026842;ENSMUSG00000028868;ENSMUSG00000032366;ENSMUSG00000032812;ENSMUSG00000032827;ENSMUSG00000033149;ENSMUSG00000038224;ENSMUSG00000040964
GO:0043149	stress fiber assembly	12	101	0.0091485	0.100883	ENSMUSG00000015605;ENSMUSG00000018909;ENSMUSG00000020580;ENSMUSG00000022817;ENSMUSG00000026842;ENSMUSG00000028868;ENSMUSG00000032366;ENSMUSG00000032812;ENSMUSG00000032827;ENSMUSG00000033149;ENSMUSG00000038224;ENSMUSG00000040964
GO:1904951	positive regulation of establishment of protein localization	36	435	0.00921734	0.101477	ENSMUSG00000000303;ENSMUSG00000002897;ENSMUSG00000006740;ENSMUSG00000007739;ENSMUSG00000018909;ENSMUSG00000020315;ENSMUSG00000020849;ENSMUSG00000022412;ENSMUSG00000022789;ENSMUSG00000022967;ENSMUSG00000025613;ENSMUSG00000026234;ENSMUSG00000026270;ENSMUSG00000026568;ENSMUSG00000026842;ENSMUSG00000026880;ENSMUSG00000027770;ENSMUSG00000027804;ENSMUSG00000028333;ENSMUSG00000030417;ENSMUSG00000031696;…
GO:0036503	ERAD pathway	11	89	0.009242	0.101477	ENSMUSG00000013858;ENSMUSG00000019188;ENSMUSG00000019539;ENSMUSG00000024807;ENSMUSG00000025873;ENSMUSG00000032437;ENSMUSG00000032932;ENSMUSG00000036646;ENSMUSG00000040462;ENSMUSG00000052384;ENSMUSG00000074093
GO:0045913	positive regulation of carbohydrate metabolic process	11	89	0.009242	0.101477	ENSMUSG00000003068;ENSMUSG00000005373;ENSMUSG00000025271;ENSMUSG00000026435;ENSMUSG00000028630;ENSMUSG00000038894;ENSMUSG00000041798;ENSMUSG00000055980;ENSMUSG00000065553;ENSMUSG00000065594;ENSMUSG00000078686
GO:0010976	positive regulation of neuron projection development	30	347	0.00931191	0.102098	ENSMUSG00000001507;ENSMUSG00000003068;ENSMUSG00000003233;ENSMUSG00000004771;ENSMUSG00000004936;ENSMUSG00000007038;ENSMUSG00000015291;ENSMUSG00000015605;ENSMUSG00000021546;ENSMUSG00000022789;ENSMUSG00000022957;ENSMUSG00000024589;ENSMUSG00000024777;ENSMUSG00000025423;ENSMUSG00000026193;ENSMUSG00000026640;ENSMUSG00000027770;ENSMUSG00000028577;ENSMUSG00000031393;ENSMUSG00000031565;ENSMUSG00000032526;…
GO:0006953	acute-phase response	7	44	0.00941196	0.102901	ENSMUSG00000006611;ENSMUSG00000016024;ENSMUSG00000021922;ENSMUSG00000026193;ENSMUSG00000029716;ENSMUSG00000038224;ENSMUSG00000039196
GO:0033013	tetrapyrrole metabolic process	7	44	0.00941196	0.102901	ENSMUSG00000025545;ENSMUSG00000026198;ENSMUSG00000029575;ENSMUSG00000030895;ENSMUSG00000032310;ENSMUSG00000032786;ENSMUSG00000049287
GO:0009100	glycoprotein metabolic process	31	362	0.00946371	0.103152	ENSMUSG00000005142;ENSMUSG00000017664;ENSMUSG00000020346;ENSMUSG00000021188;ENSMUSG00000022711;ENSMUSG00000024807;ENSMUSG00000027198;ENSMUSG00000028538;ENSMUSG00000028838;ENSMUSG00000029119;ENSMUSG00000030036;ENSMUSG00000031286;ENSMUSG00000031521;ENSMUSG00000032123;ENSMUSG00000032437;ENSMUSG00000035704;ENSMUSG00000036620;ENSMUSG00000036646;ENSMUSG00000039308;ENSMUSG00000040151;ENSMUSG00000041084;…
GO:0051640	organelle localization	45	572	0.00956847	0.103152	ENSMUSG00000001018;ENSMUSG00000003068;ENSMUSG00000004221;ENSMUSG00000004771;ENSMUSG00000004936;ENSMUSG00000006740;ENSMUSG00000017686;ENSMUSG00000017978;ENSMUSG00000019066;ENSMUSG00000019647;ENSMUSG00000020283;ENSMUSG00000020290;ENSMUSG00000020536;ENSMUSG00000020821;ENSMUSG00000020883;ENSMUSG00000021824;ENSMUSG00000022607;ENSMUSG00000022757;ENSMUSG00000022789;ENSMUSG00000022808;ENSMUSG00000024381;…
GO:0009163	nucleoside biosynthetic process	6	34	0.00958678	0.103152	ENSMUSG00000025630;ENSMUSG00000026839;ENSMUSG00000027823;ENSMUSG00000032478;ENSMUSG00000039197;ENSMUSG00000073016
GO:0042455	ribonucleoside biosynthetic process	6	34	0.00958678	0.103152	ENSMUSG00000025630;ENSMUSG00000026839;ENSMUSG00000027823;ENSMUSG00000032478;ENSMUSG00000039197;ENSMUSG00000073016
GO:0045047	protein targeting to ER	6	34	0.00958678	0.103152	ENSMUSG00000022711;ENSMUSG00000025935;ENSMUSG00000030082;ENSMUSG00000054408;ENSMUSG00000073079;ENSMUSG00000112449
GO:0048194	Golgi vesicle budding	6	34	0.00958678	0.103152	ENSMUSG00000020986;ENSMUSG00000022757;ENSMUSG00000024091;ENSMUSG00000027255;ENSMUSG00000028779;ENSMUSG00000045302
GO:0010878	cholesterol storage	4	16	0.00959615	0.103152	ENSMUSG00000002108;ENSMUSG00000022463;ENSMUSG00000037936;ENSMUSG00000060601
GO:0042921	glucocorticoid receptor signaling pathway	4	16	0.00959615	0.103152	ENSMUSG00000003099;ENSMUSG00000007880;ENSMUSG00000029238;ENSMUSG00000055116
GO:0045717	negative regulation of fatty acid biosynthetic process	4	16	0.00959615	0.103152	ENSMUSG00000003721;ENSMUSG00000037622;ENSMUSG00000065490;ENSMUSG00000065567
GO:0046337	phosphatidylethanolamine metabolic process	4	16	0.00959615	0.103152	ENSMUSG00000022617;ENSMUSG00000030275;ENSMUSG00000070644;ENSMUSG00000075703
GO:0070875	positive regulation of glycogen metabolic process	4	16	0.00959615	0.103152	ENSMUSG00000028630;ENSMUSG00000038894;ENSMUSG00000041798;ENSMUSG00000055980
GO:0090141	positive regulation of mitochondrial fission	4	16	0.00959615	0.103152	ENSMUSG00000022412;ENSMUSG00000022789;ENSMUSG00000031696;ENSMUSG00000078566
GO:0032371	regulation of sterol transport	8	55	0.00973854	0.10439	ENSMUSG00000002108;ENSMUSG00000022463;ENSMUSG00000024101;ENSMUSG00000026944;ENSMUSG00000030842;ENSMUSG00000040505;ENSMUSG00000060601;ENSMUSG00000065505
GO:0032374	regulation of cholesterol transport	8	55	0.00973854	0.10439	ENSMUSG00000002108;ENSMUSG00000022463;ENSMUSG00000024101;ENSMUSG00000026944;ENSMUSG00000030842;ENSMUSG00000040505;ENSMUSG00000060601;ENSMUSG00000065505
GO:0071496	cellular response to external stimulus	29	334	0.00987427	0.105697	ENSMUSG00000000326;ENSMUSG00000002289;ENSMUSG00000006611;ENSMUSG00000015605;ENSMUSG00000017978;ENSMUSG00000018567;ENSMUSG00000020123;ENSMUSG00000020300;ENSMUSG00000020572;ENSMUSG00000020647;ENSMUSG00000021116;ENSMUSG00000022463;ENSMUSG00000022789;ENSMUSG00000024014;ENSMUSG00000024331;ENSMUSG00000025190;ENSMUSG00000027513;ENSMUSG00000030592;ENSMUSG00000031583;ENSMUSG00000032350;ENSMUSG00000033253;…
GO:0046879	hormone secretion	30	349	0.010049	0.107418	ENSMUSG00000001750;ENSMUSG00000006611;ENSMUSG00000006740;ENSMUSG00000018909;ENSMUSG00000022338;ENSMUSG00000022808;ENSMUSG00000022957;ENSMUSG00000024913;ENSMUSG00000026270;ENSMUSG00000026568;ENSMUSG00000027712;ENSMUSG00000027882;ENSMUSG00000029238;ENSMUSG00000029304;ENSMUSG00000029716;ENSMUSG00000031565;ENSMUSG00000032754;ENSMUSG00000032902;ENSMUSG00000034908;ENSMUSG00000035828;ENSMUSG00000036504;…
GO:0006862	nucleotide transport	5	25	0.0103789	0.110483	ENSMUSG00000002346;ENSMUSG00000022299;ENSMUSG00000031378;ENSMUSG00000037089;ENSMUSG00000046329
GO:0051123	RNA polymerase II preinitiation complex assembly	5	25	0.0103789	0.110483	ENSMUSG00000002679;ENSMUSG00000020708;ENSMUSG00000029265;ENSMUSG00000033543;ENSMUSG00000067995
GO:0060260	regulation of transcription initiation from RNA polymerase II promoter	5	25	0.0103789	0.110483	ENSMUSG00000015605;ENSMUSG00000020708;ENSMUSG00000027770;ENSMUSG00000029265;ENSMUSG00000067995
GO:0010769	regulation of cell morphogenesis involved in differentiation	28	321	0.0104647	0.111242	ENSMUSG00000003068;ENSMUSG00000004771;ENSMUSG00000004936;ENSMUSG00000006476;ENSMUSG00000015291;ENSMUSG00000015605;ENSMUSG00000019647;ENSMUSG00000022607;ENSMUSG00000022789;ENSMUSG00000025423;ENSMUSG00000026193;ENSMUSG00000026640;ENSMUSG00000026842;ENSMUSG00000027770;ENSMUSG00000028064;ENSMUSG00000030539;ENSMUSG00000032526;ENSMUSG00000032547;ENSMUSG00000032702;ENSMUSG00000032827;ENSMUSG00000033295;…
GO:0016239	positive regulation of macroautophagy	9	67	0.0105322	0.111478	ENSMUSG00000004221;ENSMUSG00000018547;ENSMUSG00000026672;ENSMUSG00000029104;ENSMUSG00000037331;ENSMUSG00000041135;ENSMUSG00000063065;ENSMUSG00000069874;ENSMUSG00000078566
GO:0051181	cofactor transport	7	45	0.0106321	0.111478	ENSMUSG00000001436;ENSMUSG00000002346;ENSMUSG00000020432;ENSMUSG00000020829;ENSMUSG00000022299;ENSMUSG00000026198;ENSMUSG00000030895
GO:0090207	regulation of triglyceride metabolic process	7	45	0.0106321	0.111478	ENSMUSG00000002108;ENSMUSG00000024164;ENSMUSG00000035686;ENSMUSG00000037936;ENSMUSG00000060601;ENSMUSG00000065490;ENSMUSG00000065567
GO:0120163	negative regulation of cold-induced thermogenesis	7	45	0.0106321	0.111478	ENSMUSG00000002108;ENSMUSG00000003068;ENSMUSG00000029500;ENSMUSG00000032594;ENSMUSG00000038910;ENSMUSG00000055116;ENSMUSG00000060601
GO:0006013	mannose metabolic process	3	9	0.0107338	0.111478	ENSMUSG00000005142;ENSMUSG00000022711;ENSMUSG00000029119
GO:0030202	heparin metabolic process	3	9	0.0107338	0.111478	ENSMUSG00000039308;ENSMUSG00000040151;ENSMUSG00000054008
GO:0035247	peptidyl-arginine omega-N-methylation	3	9	0.0107338	0.111478	ENSMUSG00000032185;ENSMUSG00000037134;ENSMUSG00000049300
GO:0042908	xenobiotic transport	3	9	0.0107338	0.111478	ENSMUSG00000007476;ENSMUSG00000030096;ENSMUSG00000046079
GO:0043174	nucleoside salvage	3	9	0.0107338	0.111478	ENSMUSG00000025630;ENSMUSG00000026839;ENSMUSG00000039197
GO:0060020	Bergmann glial cell differentiation	3	9	0.0107338	0.111478	ENSMUSG00000004936;ENSMUSG00000026842;ENSMUSG00000063065
GO:0070544	histone H3-K36 demethylation	3	9	0.0107338	0.111478	ENSMUSG00000033326;ENSMUSG00000041229;ENSMUSG00000054611
GO:0071501	cellular response to sterol depletion	3	9	0.0107338	0.111478	ENSMUSG00000003721;ENSMUSG00000032485;ENSMUSG00000040964
GO:0090009	primitive streak formation	3	9	0.0107338	0.111478	ENSMUSG00000015605;ENSMUSG00000024986;ENSMUSG00000037025
GO:0099519	dense core granule cytoskeletal transport	3	9	0.0107338	0.111478	ENSMUSG00000006740;ENSMUSG00000020821;ENSMUSG00000031393
GO:1902224	ketone body metabolic process	3	9	0.0107338	0.111478	ENSMUSG00000028672;ENSMUSG00000030382;ENSMUSG00000032047
GO:2000172	regulation of branching morphogenesis of a nerve	3	9	0.0107338	0.111478	ENSMUSG00000021546;ENSMUSG00000031393;ENSMUSG00000033618
GO:2000192	negative regulation of fatty acid transport	3	9	0.0107338	0.111478	ENSMUSG00000022890;ENSMUSG00000031278;ENSMUSG00000038894
GO:0006879	cellular iron ion homeostasis	8	56	0.0108309	0.112183	ENSMUSG00000006611;ENSMUSG00000016942;ENSMUSG00000024661;ENSMUSG00000029716;ENSMUSG00000030895;ENSMUSG00000031068;ENSMUSG00000038403;ENSMUSG00000056234
GO:0032663	regulation of interleukin-2 production	8	56	0.0108309	0.112183	ENSMUSG00000020315;ENSMUSG00000025813;ENSMUSG00000026842;ENSMUSG00000027164;ENSMUSG00000028525;ENSMUSG00000041135;ENSMUSG00000044206;ENSMUSG00000047638
GO:0002181	cytoplasmic translation	11	91	0.0108541	0.112271	ENSMUSG00000000552;ENSMUSG00000016554;ENSMUSG00000020300;ENSMUSG00000020457;ENSMUSG00000023106;ENSMUSG00000027770;ENSMUSG00000043424;ENSMUSG00000056076;ENSMUSG00000057322;ENSMUSG00000067288;ENSMUSG00000070319
GO:0008203	cholesterol metabolic process	13	116	0.0109898	0.113316	ENSMUSG00000003123;ENSMUSG00000003721;ENSMUSG00000005514;ENSMUSG00000022463;ENSMUSG00000024913;ENSMUSG00000031835;ENSMUSG00000032051;ENSMUSG00000032485;ENSMUSG00000037936;ENSMUSG00000042289;ENSMUSG00000058454;ENSMUSG00000065490;ENSMUSG00000065567
GO:0062014	negative regulation of small molecule metabolic process	13	116	0.0109898	0.113316	ENSMUSG00000003721;ENSMUSG00000005373;ENSMUSG00000010175;ENSMUSG00000028755;ENSMUSG00000037622;ENSMUSG00000041798;ENSMUSG00000043445;ENSMUSG00000045658;ENSMUSG00000047638;ENSMUSG00000065455;ENSMUSG00000065490;ENSMUSG00000065567;ENSMUSG00000078686
GO:0048762	mesenchymal cell differentiation	20	209	0.0110309	0.113316	ENSMUSG00000019647;ENSMUSG00000021796;ENSMUSG00000026193;ENSMUSG00000026814;ENSMUSG00000027276;ENSMUSG00000028064;ENSMUSG00000028249;ENSMUSG00000028779;ENSMUSG00000029003;ENSMUSG00000030539;ENSMUSG00000030849;ENSMUSG00000031565;ENSMUSG00000033149;ENSMUSG00000037025;ENSMUSG00000046985;ENSMUSG00000063065;ENSMUSG00000063382;ENSMUSG00000065611;ENSMUSG00000068284;ENSMUSG00000085795
GO:0045070	positive regulation of viral genome replication	6	35	0.0110466	0.113316	ENSMUSG00000015656;ENSMUSG00000024091;ENSMUSG00000026880;ENSMUSG00000027804;ENSMUSG00000034653;ENSMUSG00000037331
GO:2000142	regulation of DNA-templated transcription, initiation	6	35	0.0110466	0.113316	ENSMUSG00000015605;ENSMUSG00000020708;ENSMUSG00000027770;ENSMUSG00000029265;ENSMUSG00000035158;ENSMUSG00000067995
GO:0090287	regulation of cellular response to growth factor stimulus	24	265	0.0110529	0.113316	ENSMUSG00000001507;ENSMUSG00000003068;ENSMUSG00000016942;ENSMUSG00000019428;ENSMUSG00000019647;ENSMUSG00000022521;ENSMUSG00000024777;ENSMUSG00000024986;ENSMUSG00000025190;ENSMUSG00000026814;ENSMUSG00000026842;ENSMUSG00000028249;ENSMUSG00000029163;ENSMUSG00000031565;ENSMUSG00000033295;ENSMUSG00000038403;ENSMUSG00000045991;ENSMUSG00000048661;ENSMUSG00000052384;ENSMUSG00000061436;ENSMUSG00000063382;…
GO:0048583	regulation of response to stimulus	250	4006	0.0110585	0.113316	ENSMUSG00000000552;ENSMUSG00000000915;ENSMUSG00000001127;ENSMUSG00000001366;ENSMUSG00000001507;ENSMUSG00000001707;ENSMUSG00000001774;ENSMUSG00000002108;ENSMUSG00000002897;ENSMUSG00000003031;ENSMUSG00000003068;ENSMUSG00000003099;ENSMUSG00000003233;ENSMUSG00000004221;ENSMUSG00000004936;ENSMUSG00000005320;ENSMUSG00000005514;ENSMUSG00000006575;ENSMUSG00000006611;ENSMUSG00000006740;ENSMUSG00000007617;…
GO:0007584	response to nutrient	22	237	0.0111462	0.113875	ENSMUSG00000001663;ENSMUSG00000005514;ENSMUSG00000015605;ENSMUSG00000020647;ENSMUSG00000020661;ENSMUSG00000022565;ENSMUSG00000024014;ENSMUSG00000026879;ENSMUSG00000027018;ENSMUSG00000028672;ENSMUSG00000029009;ENSMUSG00000029304;ENSMUSG00000030592;ENSMUSG00000031173;ENSMUSG00000031278;ENSMUSG00000032350;ENSMUSG00000032902;ENSMUSG00000037025;ENSMUSG00000040505;ENSMUSG00000047638;ENSMUSG00000059316;…
GO:0010720	positive regulation of cell development	49	639	0.0111555	0.113875	ENSMUSG00000001507;ENSMUSG00000003068;ENSMUSG00000003233;ENSMUSG00000003948;ENSMUSG00000004771;ENSMUSG00000004936;ENSMUSG00000006476;ENSMUSG00000007038;ENSMUSG00000010175;ENSMUSG00000015291;ENSMUSG00000015605;ENSMUSG00000017466;ENSMUSG00000019647;ENSMUSG00000020232;ENSMUSG00000020387;ENSMUSG00000020644;ENSMUSG00000020647;ENSMUSG00000020774;ENSMUSG00000021546;ENSMUSG00000022607;ENSMUSG00000022789;…
GO:0022604	regulation of cell morphogenesis	40	501	0.0111575	0.113875	ENSMUSG00000003068;ENSMUSG00000003233;ENSMUSG00000004771;ENSMUSG00000004936;ENSMUSG00000006476;ENSMUSG00000015291;ENSMUSG00000015605;ENSMUSG00000019647;ENSMUSG00000019978;ENSMUSG00000020611;ENSMUSG00000021546;ENSMUSG00000022607;ENSMUSG00000022789;ENSMUSG00000024589;ENSMUSG00000025423;ENSMUSG00000026193;ENSMUSG00000026640;ENSMUSG00000026842;ENSMUSG00000027770;ENSMUSG00000028064;ENSMUSG00000028577;…
GO:0007369	gastrulation	18	182	0.0112122	0.114281	ENSMUSG00000001507;ENSMUSG00000007880;ENSMUSG00000015605;ENSMUSG00000016028;ENSMUSG00000021796;ENSMUSG00000022817;ENSMUSG00000024913;ENSMUSG00000024986;ENSMUSG00000026193;ENSMUSG00000026837;ENSMUSG00000027198;ENSMUSG00000030849;ENSMUSG00000031565;ENSMUSG00000033149;ENSMUSG00000037025;ENSMUSG00000041075;ENSMUSG00000045039;ENSMUSG00000079494
GO:0042221	response to chemical	332	5445	0.0114343	0.116196	ENSMUSG00000000303;ENSMUSG00000000326;ENSMUSG00000001436;ENSMUSG00000001507;ENSMUSG00000001663;ENSMUSG00000001670;ENSMUSG00000001707;ENSMUSG00000001750;ENSMUSG00000002108;ENSMUSG00000002346;ENSMUSG00000002393;ENSMUSG00000002897;ENSMUSG00000003031;ENSMUSG00000003068;ENSMUSG00000003099;ENSMUSG00000003233;ENSMUSG00000003382;ENSMUSG00000003477;ENSMUSG00000003559;ENSMUSG00000003721;ENSMUSG00000004936;…
GO:0006402	mRNA catabolic process	19	196	0.0114412	0.116196	ENSMUSG00000007836;ENSMUSG00000016528;ENSMUSG00000021127;ENSMUSG00000023087;ENSMUSG00000027580;ENSMUSG00000027714;ENSMUSG00000027770;ENSMUSG00000028741;ENSMUSG00000032041;ENSMUSG00000037331;ENSMUSG00000041530;ENSMUSG00000042535;ENSMUSG00000045817;ENSMUSG00000052707;ENSMUSG00000053333;ENSMUSG00000057113;ENSMUSG00000068823;ENSMUSG00000091625;ENSMUSG00000109336
GO:0030154	cell differentiation	260	4183	0.0114455	0.116196	ENSMUSG00000000303;ENSMUSG00000000552;ENSMUSG00000001018;ENSMUSG00000001157;ENSMUSG00000001366;ENSMUSG00000001507;ENSMUSG00000001750;ENSMUSG00000002108;ENSMUSG00000002393;ENSMUSG00000003031;ENSMUSG00000003068;ENSMUSG00000003233;ENSMUSG00000003344;ENSMUSG00000003382;ENSMUSG00000003948;ENSMUSG00000003949;ENSMUSG00000004771;ENSMUSG00000004936;ENSMUSG00000005514;ENSMUSG00000006050;ENSMUSG00000006307;…
GO:0009101	glycoprotein biosynthetic process	27	309	0.0115328	0.116927	ENSMUSG00000017664;ENSMUSG00000020346;ENSMUSG00000021188;ENSMUSG00000022711;ENSMUSG00000024807;ENSMUSG00000027198;ENSMUSG00000028538;ENSMUSG00000028838;ENSMUSG00000030036;ENSMUSG00000031286;ENSMUSG00000032123;ENSMUSG00000032437;ENSMUSG00000035704;ENSMUSG00000036620;ENSMUSG00000036646;ENSMUSG00000039308;ENSMUSG00000040151;ENSMUSG00000041084;ENSMUSG00000042747;ENSMUSG00000047379;ENSMUSG00000051650;…
GO:0046626	regulation of insulin receptor signaling pathway	9	68	0.0115659	0.117109	ENSMUSG00000021552;ENSMUSG00000032562;ENSMUSG00000032702;ENSMUSG00000033295;ENSMUSG00000045658;ENSMUSG00000047638;ENSMUSG00000055980;ENSMUSG00000065553;ENSMUSG00000065594
GO:1903311	regulation of mRNA metabolic process	23	252	0.011626	0.117562	ENSMUSG00000004980;ENSMUSG00000007836;ENSMUSG00000010608;ENSMUSG00000015656;ENSMUSG00000016528;ENSMUSG00000021127;ENSMUSG00000021134;ENSMUSG00000021546;ENSMUSG00000023087;ENSMUSG00000027770;ENSMUSG00000028790;ENSMUSG00000029439;ENSMUSG00000031134;ENSMUSG00000032041;ENSMUSG00000033565;ENSMUSG00000037331;ENSMUSG00000042535;ENSMUSG00000045817;ENSMUSG00000052707;ENSMUSG00000057113;ENSMUSG00000061479;…
GO:0098876	vesicle-mediated transport to the plasma membrane	11	92	0.0117367	0.118525	ENSMUSG00000004771;ENSMUSG00000015653;ENSMUSG00000020315;ENSMUSG00000020440;ENSMUSG00000020536;ENSMUSG00000024101;ENSMUSG00000026672;ENSMUSG00000031696;ENSMUSG00000032312;ENSMUSG00000038949;ENSMUSG00000045503
GO:0023056	positive regulation of signaling	116	1725	0.0117564	0.118568	ENSMUSG00000000552;ENSMUSG00000000915;ENSMUSG00000001127;ENSMUSG00000001707;ENSMUSG00000002108;ENSMUSG00000003068;ENSMUSG00000003099;ENSMUSG00000003233;ENSMUSG00000004221;ENSMUSG00000004936;ENSMUSG00000005320;ENSMUSG00000005514;ENSMUSG00000006575;ENSMUSG00000006611;ENSMUSG00000006740;ENSMUSG00000007817;ENSMUSG00000016024;ENSMUSG00000017466;ENSMUSG00000017664;ENSMUSG00000018849;ENSMUSG00000018909;…
GO:0055072	iron ion homeostasis	10	80	0.0118171	0.119024	ENSMUSG00000006611;ENSMUSG00000015653;ENSMUSG00000016942;ENSMUSG00000024661;ENSMUSG00000029716;ENSMUSG00000030895;ENSMUSG00000031068;ENSMUSG00000038403;ENSMUSG00000039753;ENSMUSG00000056234
GO:0031648	protein destabilization	7	46	0.0119631	0.120179	ENSMUSG00000022521;ENSMUSG00000022855;ENSMUSG00000026879;ENSMUSG00000029104;ENSMUSG00000030966;ENSMUSG00000031696;ENSMUSG00000069874
GO:0047496	vesicle transport along microtubule	7	46	0.0119631	0.120179	ENSMUSG00000001018;ENSMUSG00000004936;ENSMUSG00000006740;ENSMUSG00000020821;ENSMUSG00000021824;ENSMUSG00000029104;ENSMUSG00000031393
GO:0032922	circadian regulation of gene expression	8	57	0.0120113	0.120215	ENSMUSG00000020572;ENSMUSG00000020644;ENSMUSG00000023087;ENSMUSG00000029238;ENSMUSG00000032010;ENSMUSG00000054611;ENSMUSG00000055116;ENSMUSG00000070544
GO:0031958	corticosteroid receptor signaling pathway	4	17	0.0120136	0.120215	ENSMUSG00000003099;ENSMUSG00000007880;ENSMUSG00000029238;ENSMUSG00000055116
GO:0051503	adenine nucleotide transport	4	17	0.0120136	0.120215	ENSMUSG00000002346;ENSMUSG00000031378;ENSMUSG00000037089;ENSMUSG00000046329
GO:0030336	negative regulation of cell migration	24	267	0.012044	0.120361	ENSMUSG00000000303;ENSMUSG00000009681;ENSMUSG00000015605;ENSMUSG00000021149;ENSMUSG00000021796;ENSMUSG00000022607;ENSMUSG00000024190;ENSMUSG00000024387;ENSMUSG00000026814;ENSMUSG00000027276;ENSMUSG00000029163;ENSMUSG00000030551;ENSMUSG00000031393;ENSMUSG00000032366;ENSMUSG00000032702;ENSMUSG00000033149;ENSMUSG00000033237;ENSMUSG00000035158;ENSMUSG00000065455;ENSMUSG00000065493;ENSMUSG00000065519;…
GO:0098656	anion transmembrane transport	23	253	0.0121486	0.121249	ENSMUSG00000001436;ENSMUSG00000002346;ENSMUSG00000004317;ENSMUSG00000007476;ENSMUSG00000017664;ENSMUSG00000017756;ENSMUSG00000017765;ENSMUSG00000020829;ENSMUSG00000021771;ENSMUSG00000022265;ENSMUSG00000022299;ENSMUSG00000026568;ENSMUSG00000028327;ENSMUSG00000030382;ENSMUSG00000032902;ENSMUSG00000036534;ENSMUSG00000037089;ENSMUSG00000038894;ENSMUSG00000046079;ENSMUSG00000046959;ENSMUSG00000060961;…
GO:0033043	regulation of organelle organization	86	1233	0.0122085	0.121327	ENSMUSG00000000915;ENSMUSG00000001774;ENSMUSG00000003031;ENSMUSG00000004936;ENSMUSG00000004980;ENSMUSG00000006307;ENSMUSG00000006412;ENSMUSG00000006740;ENSMUSG00000007739;ENSMUSG00000010175;ENSMUSG00000016028;ENSMUSG00000017686;ENSMUSG00000018547;ENSMUSG00000018909;ENSMUSG00000020290;ENSMUSG00000020315;ENSMUSG00000020457;ENSMUSG00000020580;ENSMUSG00000022412;ENSMUSG00000022545;ENSMUSG00000022789;…
GO:0071222	cellular response to lipopolysaccharide	21	225	0.0122169	0.121327	ENSMUSG00000002108;ENSMUSG00000009681;ENSMUSG00000016024;ENSMUSG00000019461;ENSMUSG00000026234;ENSMUSG00000026842;ENSMUSG00000027164;ENSMUSG00000028525;ENSMUSG00000028577;ENSMUSG00000037936;ENSMUSG00000041135;ENSMUSG00000047638;ENSMUSG00000060477;ENSMUSG00000060601;ENSMUSG00000060803;ENSMUSG00000063065;ENSMUSG00000065455;ENSMUSG00000065470;ENSMUSG00000069874;ENSMUSG00000076066;ENSMUSG00000079164
GO:0001919	regulation of receptor recycling	5	26	0.0122829	0.121327	ENSMUSG00000026672;ENSMUSG00000030775;ENSMUSG00000030842;ENSMUSG00000032812;ENSMUSG00000049115
GO:0002053	positive regulation of mesenchymal cell proliferation	5	26	0.0122829	0.121327	ENSMUSG00000021796;ENSMUSG00000024913;ENSMUSG00000031565;ENSMUSG00000038894;ENSMUSG00000096054
GO:0018195	peptidyl-arginine modification	5	26	0.0122829	0.121327	ENSMUSG00000032185;ENSMUSG00000037134;ENSMUSG00000042747;ENSMUSG00000047638;ENSMUSG00000049300
GO:0032878	regulation of establishment or maintenance of cell polarity	5	26	0.0122829	0.121327	ENSMUSG00000020536;ENSMUSG00000026879;ENSMUSG00000032702;ENSMUSG00000052085;ENSMUSG00000059439
GO:0046835	carbohydrate phosphorylation	5	26	0.0122829	0.121327	ENSMUSG00000025271;ENSMUSG00000026773;ENSMUSG00000028479;ENSMUSG00000029162;ENSMUSG00000041798
GO:0090114	COPII-coated vesicle budding	5	26	0.0122829	0.121327	ENSMUSG00000020986;ENSMUSG00000022757;ENSMUSG00000024091;ENSMUSG00000028779;ENSMUSG00000045302
GO:0044092	negative regulation of molecular function	79	1120	0.0123823	0.122151	ENSMUSG00000001774;ENSMUSG00000002289;ENSMUSG00000003031;ENSMUSG00000005514;ENSMUSG00000006611;ENSMUSG00000010175;ENSMUSG00000017466;ENSMUSG00000018909;ENSMUSG00000020580;ENSMUSG00000020644;ENSMUSG00000020849;ENSMUSG00000021116;ENSMUSG00000021149;ENSMUSG00000021546;ENSMUSG00000021892;ENSMUSG00000021922;ENSMUSG00000022024;ENSMUSG00000022119;ENSMUSG00000022545;ENSMUSG00000022855;ENSMUSG00000022875;…
GO:0002793	positive regulation of peptide secretion	27	311	0.0124758	0.122916	ENSMUSG00000002897;ENSMUSG00000006611;ENSMUSG00000006740;ENSMUSG00000018909;ENSMUSG00000020315;ENSMUSG00000022789;ENSMUSG00000022957;ENSMUSG00000022967;ENSMUSG00000026234;ENSMUSG00000026270;ENSMUSG00000026568;ENSMUSG00000026842;ENSMUSG00000027770;ENSMUSG00000027804;ENSMUSG00000029716;ENSMUSG00000031696;ENSMUSG00000036504;ENSMUSG00000038894;ENSMUSG00000041135;ENSMUSG00000041798;ENSMUSG00000047638;…
GO:0006536	glutamate metabolic process	6	36	0.0126567	0.124539	ENSMUSG00000001670;ENSMUSG00000025190;ENSMUSG00000025533;ENSMUSG00000032350;ENSMUSG00000047638;ENSMUSG00000057228
GO:0001676	long-chain fatty acid metabolic process	11	93	0.012673	0.124539	ENSMUSG00000003123;ENSMUSG00000026003;ENSMUSG00000030382;ENSMUSG00000031278;ENSMUSG00000031378;ENSMUSG00000040660;ENSMUSG00000041220;ENSMUSG00000052392;ENSMUSG00000059316;ENSMUSG00000060407;ENSMUSG00000063065
GO:0016311	dephosphorylation	37	460	0.0127957	0.125424	ENSMUSG00000003068;ENSMUSG00000003099;ENSMUSG00000006476;ENSMUSG00000018428;ENSMUSG00000020580;ENSMUSG00000020593;ENSMUSG00000020849;ENSMUSG00000021009;ENSMUSG00000021054;ENSMUSG00000021987;ENSMUSG00000022119;ENSMUSG00000024052;ENSMUSG00000024190;ENSMUSG00000024777;ENSMUSG00000024896;ENSMUSG00000025271;ENSMUSG00000025477;ENSMUSG00000026176;ENSMUSG00000026773;ENSMUSG00000029038;ENSMUSG00000029104;…
GO:0044270	cellular nitrogen compound catabolic process	37	460	0.0127957	0.125424	ENSMUSG00000005373;ENSMUSG00000005514;ENSMUSG00000007836;ENSMUSG00000016018;ENSMUSG00000016528;ENSMUSG00000020267;ENSMUSG00000020346;ENSMUSG00000021127;ENSMUSG00000023087;ENSMUSG00000024120;ENSMUSG00000025630;ENSMUSG00000026839;ENSMUSG00000027580;ENSMUSG00000027714;ENSMUSG00000027770;ENSMUSG00000028011;ENSMUSG00000028186;ENSMUSG00000028741;ENSMUSG00000028755;ENSMUSG00000031378;ENSMUSG00000032041;…
GO:0008219	cell death	140	2134	0.0131239	0.128477	ENSMUSG00000000552;ENSMUSG00000000915;ENSMUSG00000001127;ENSMUSG00000001707;ENSMUSG00000001750;ENSMUSG00000002289;ENSMUSG00000003031;ENSMUSG00000003039;ENSMUSG00000003068;ENSMUSG00000003099;ENSMUSG00000004221;ENSMUSG00000004936;ENSMUSG00000005514;ENSMUSG00000006050;ENSMUSG00000006476;ENSMUSG00000010608;ENSMUSG00000013858;ENSMUSG00000015656;ENSMUSG00000017686;ENSMUSG00000017721;ENSMUSG00000018567;…
GO:0090100	positive regulation of transmembrane receptor protein serine/threonine kinase signaling pathway	12	106	0.0131876	0.128936	ENSMUSG00000003068;ENSMUSG00000006611;ENSMUSG00000019428;ENSMUSG00000021796;ENSMUSG00000022521;ENSMUSG00000024387;ENSMUSG00000025190;ENSMUSG00000025405;ENSMUSG00000026814;ENSMUSG00000028249;ENSMUSG00000061436;ENSMUSG00000065455
GO:0060999	positive regulation of dendritic spine development	8	58	0.0132835	0.129379	ENSMUSG00000021546;ENSMUSG00000022789;ENSMUSG00000022957;ENSMUSG00000027770;ENSMUSG00000031393;ENSMUSG00000032827;ENSMUSG00000037541;ENSMUSG00000057897
GO:0061951	establishment of protein localization to plasma membrane	8	58	0.0132835	0.129379	ENSMUSG00000004771;ENSMUSG00000020315;ENSMUSG00000024101;ENSMUSG00000026672;ENSMUSG00000031696;ENSMUSG00000032312;ENSMUSG00000038949;ENSMUSG00000045503
GO:0099132	ATP hydrolysis coupled cation transmembrane transport	8	58	0.0132835	0.129379	ENSMUSG00000001750;ENSMUSG00000016252;ENSMUSG00000022956;ENSMUSG00000025781;ENSMUSG00000027712;ENSMUSG00000030302;ENSMUSG00000030730;ENSMUSG00000116933
GO:0050793	regulation of developmental process	174	2712	0.0133351	0.129718	ENSMUSG00000000552;ENSMUSG00000001018;ENSMUSG00000001507;ENSMUSG00000001707;ENSMUSG00000001750;ENSMUSG00000003031;ENSMUSG00000003068;ENSMUSG00000003233;ENSMUSG00000003948;ENSMUSG00000004771;ENSMUSG00000004936;ENSMUSG00000005514;ENSMUSG00000006050;ENSMUSG00000006476;ENSMUSG00000007038;ENSMUSG00000007817;ENSMUSG00000008140;ENSMUSG00000009681;ENSMUSG00000010175;ENSMUSG00000013622;ENSMUSG00000015291;…
GO:0060429	epithelium development	79	1124	0.0134099	0.129954	ENSMUSG00000003031;ENSMUSG00000003233;ENSMUSG00000004936;ENSMUSG00000005251;ENSMUSG00000007880;ENSMUSG00000010175;ENSMUSG00000015605;ENSMUSG00000016028;ENSMUSG00000019428;ENSMUSG00000019539;ENSMUSG00000020580;ENSMUSG00000020611;ENSMUSG00000020644;ENSMUSG00000021127;ENSMUSG00000021636;ENSMUSG00000021796;ENSMUSG00000022512;ENSMUSG00000023991;ENSMUSG00000024387;ENSMUSG00000024507;ENSMUSG00000024913;…
GO:0000245	spliceosomal complex assembly	7	47	0.0134103	0.129954	ENSMUSG00000020863;ENSMUSG00000025982;ENSMUSG00000028902;ENSMUSG00000029439;ENSMUSG00000029823;ENSMUSG00000030056;ENSMUSG00000031134
GO:0045646	regulation of erythrocyte differentiation	7	47	0.0134103	0.129954	ENSMUSG00000020644;ENSMUSG00000021127;ENSMUSG00000024359;ENSMUSG00000027495;ENSMUSG00000033565;ENSMUSG00000035692;ENSMUSG00000074622
GO:0051222	positive regulation of protein transport	34	417	0.0137127	0.132718	ENSMUSG00000000303;ENSMUSG00000002897;ENSMUSG00000006740;ENSMUSG00000018909;ENSMUSG00000020315;ENSMUSG00000020849;ENSMUSG00000022412;ENSMUSG00000022789;ENSMUSG00000022967;ENSMUSG00000026234;ENSMUSG00000026270;ENSMUSG00000026568;ENSMUSG00000026842;ENSMUSG00000026880;ENSMUSG00000027770;ENSMUSG00000027804;ENSMUSG00000028333;ENSMUSG00000030417;ENSMUSG00000031696;ENSMUSG00000034435;ENSMUSG00000035242;…
GO:0060284	regulation of cell development	74	1045	0.0139479	0.134488	ENSMUSG00000001018;ENSMUSG00000001507;ENSMUSG00000003068;ENSMUSG00000003233;ENSMUSG00000003948;ENSMUSG00000004771;ENSMUSG00000004936;ENSMUSG00000006476;ENSMUSG00000007038;ENSMUSG00000010175;ENSMUSG00000015291;ENSMUSG00000015605;ENSMUSG00000017466;ENSMUSG00000019647;ENSMUSG00000020232;ENSMUSG00000020387;ENSMUSG00000020580;ENSMUSG00000020644;ENSMUSG00000020647;ENSMUSG00000020774;ENSMUSG00000021546;…
GO:0031330	negative regulation of cellular catabolic process	22	242	0.0139537	0.134488	ENSMUSG00000006611;ENSMUSG00000007836;ENSMUSG00000013622;ENSMUSG00000016528;ENSMUSG00000020572;ENSMUSG00000022607;ENSMUSG00000023087;ENSMUSG00000024101;ENSMUSG00000024120;ENSMUSG00000027770;ENSMUSG00000028249;ENSMUSG00000031696;ENSMUSG00000032041;ENSMUSG00000033326;ENSMUSG00000037331;ENSMUSG00000038664;ENSMUSG00000040462;ENSMUSG00000045875;ENSMUSG00000061436;ENSMUSG00000065455;ENSMUSG00000074093;…
GO:0006006	glucose metabolic process	19	200	0.0139612	0.134488	ENSMUSG00000002769;ENSMUSG00000003068;ENSMUSG00000024913;ENSMUSG00000025127;ENSMUSG00000025271;ENSMUSG00000026435;ENSMUSG00000027513;ENSMUSG00000028630;ENSMUSG00000029597;ENSMUSG00000037025;ENSMUSG00000037622;ENSMUSG00000038894;ENSMUSG00000041798;ENSMUSG00000042744;ENSMUSG00000043445;ENSMUSG00000055980;ENSMUSG00000065553;ENSMUSG00000065594;ENSMUSG00000078686
GO:0010647	positive regulation of cell communication	115	1719	0.0139657	0.134488	ENSMUSG00000000552;ENSMUSG00000000915;ENSMUSG00000001127;ENSMUSG00000001707;ENSMUSG00000002108;ENSMUSG00000003068;ENSMUSG00000003099;ENSMUSG00000003233;ENSMUSG00000004221;ENSMUSG00000004936;ENSMUSG00000005320;ENSMUSG00000005514;ENSMUSG00000006575;ENSMUSG00000006611;ENSMUSG00000006740;ENSMUSG00000007817;ENSMUSG00000016024;ENSMUSG00000017466;ENSMUSG00000017664;ENSMUSG00000018849;ENSMUSG00000018909;…
GO:0001944	vasculature development	55	742	0.0141201	0.135608	ENSMUSG00000002289;ENSMUSG00000003068;ENSMUSG00000004936;ENSMUSG00000007817;ENSMUSG00000007880;ENSMUSG00000008140;ENSMUSG00000010175;ENSMUSG00000015605;ENSMUSG00000019647;ENSMUSG00000020097;ENSMUSG00000020580;ENSMUSG00000020611;ENSMUSG00000021127;ENSMUSG00000021281;ENSMUSG00000021796;ENSMUSG00000022607;ENSMUSG00000024164;ENSMUSG00000024913;ENSMUSG00000024986;ENSMUSG00000026193;ENSMUSG00000026234;…
GO:0019827	stem cell population maintenance	15	146	0.0141722	0.135608	ENSMUSG00000002679;ENSMUSG00000007880;ENSMUSG00000010175;ENSMUSG00000021796;ENSMUSG00000024913;ENSMUSG00000027276;ENSMUSG00000028156;ENSMUSG00000031565;ENSMUSG00000041075;ENSMUSG00000045817;ENSMUSG00000053110;ENSMUSG00000053333;ENSMUSG00000062397;ENSMUSG00000063382;ENSMUSG00000079487
GO:0036293	response to decreased oxygen levels	28	329	0.0142068	0.135608	ENSMUSG00000002289;ENSMUSG00000003031;ENSMUSG00000004936;ENSMUSG00000015605;ENSMUSG00000018893;ENSMUSG00000020300;ENSMUSG00000020572;ENSMUSG00000020661;ENSMUSG00000021127;ENSMUSG00000021820;ENSMUSG00000022412;ENSMUSG00000022789;ENSMUSG00000023942;ENSMUSG00000026814;ENSMUSG00000027513;ENSMUSG00000028463;ENSMUSG00000029009;ENSMUSG00000030592;ENSMUSG00000031393;ENSMUSG00000032115;ENSMUSG00000032485;…
GO:0010770	positive regulation of cell morphogenesis involved in differentiation	17	173	0.0142706	0.135608	ENSMUSG00000003068;ENSMUSG00000004771;ENSMUSG00000004936;ENSMUSG00000015291;ENSMUSG00000015605;ENSMUSG00000022789;ENSMUSG00000025423;ENSMUSG00000026193;ENSMUSG00000026640;ENSMUSG00000026842;ENSMUSG00000027770;ENSMUSG00000032526;ENSMUSG00000033295;ENSMUSG00000033618;ENSMUSG00000039087;ENSMUSG00000045039;ENSMUSG00000057897
GO:0030970	retrograde protein transport, ER to cytosol	5	27	0.0144101	0.135608	ENSMUSG00000019188;ENSMUSG00000024807;ENSMUSG00000025873;ENSMUSG00000040462;ENSMUSG00000074093
GO:1903513	endoplasmic reticulum to cytosol transport	5	27	0.0144101	0.135608	ENSMUSG00000019188;ENSMUSG00000024807;ENSMUSG00000025873;ENSMUSG00000040462;ENSMUSG00000074093
GO:2000144	positive regulation of DNA-templated transcription, initiation	5	27	0.0144101	0.135608	ENSMUSG00000015605;ENSMUSG00000020708;ENSMUSG00000027770;ENSMUSG00000035158;ENSMUSG00000067995
GO:0055090	acylglycerol homeostasis	6	37	0.0144244	0.135608	ENSMUSG00000002108;ENSMUSG00000002289;ENSMUSG00000004936;ENSMUSG00000037936;ENSMUSG00000047638;ENSMUSG00000065493
GO:0070328	triglyceride homeostasis	6	37	0.0144244	0.135608	ENSMUSG00000002108;ENSMUSG00000002289;ENSMUSG00000004936;ENSMUSG00000037936;ENSMUSG00000047638;ENSMUSG00000065493
GO:0072350	tricarboxylic acid metabolic process	6	37	0.0144244	0.135608	ENSMUSG00000002010;ENSMUSG00000009863;ENSMUSG00000020321;ENSMUSG00000025533;ENSMUSG00000025950;ENSMUSG00000026526
GO:0080134	regulation of response to stress	91	1324	0.0144902	0.135608	ENSMUSG00000000552;ENSMUSG00000001707;ENSMUSG00000001774;ENSMUSG00000002108;ENSMUSG00000002897;ENSMUSG00000003031;ENSMUSG00000003233;ENSMUSG00000004221;ENSMUSG00000004936;ENSMUSG00000009681;ENSMUSG00000013858;ENSMUSG00000016024;ENSMUSG00000016528;ENSMUSG00000016942;ENSMUSG00000020572;ENSMUSG00000020641;ENSMUSG00000020715;ENSMUSG00000021492;ENSMUSG00000021546;ENSMUSG00000021796;ENSMUSG00000022545;…
GO:1901570	fatty acid derivative biosynthetic process	8	59	0.0146513	0.135608	ENSMUSG00000015889;ENSMUSG00000020123;ENSMUSG00000028672;ENSMUSG00000030382;ENSMUSG00000031278;ENSMUSG00000032047;ENSMUSG00000038754;ENSMUSG00000041220
GO:0006107	oxaloacetate metabolic process	3	10	0.0147165	0.135608	ENSMUSG00000020321;ENSMUSG00000025190;ENSMUSG00000027513
GO:0006188	IMP biosynthetic process	3	10	0.0147165	0.135608	ENSMUSG00000025630;ENSMUSG00000027889;ENSMUSG00000029246
GO:0006991	response to sterol depletion	3	10	0.0147165	0.135608	ENSMUSG00000003721;ENSMUSG00000032485;ENSMUSG00000040964
GO:0015884	folic acid transport	3	10	0.0147165	0.135608	ENSMUSG00000001436;ENSMUSG00000020829;ENSMUSG00000022299
GO:0032000	positive regulation of fatty acid beta-oxidation	3	10	0.0147165	0.135608	ENSMUSG00000031378;ENSMUSG00000038894;ENSMUSG00000055980
GO:0032253	dense core granule localization	3	10	0.0147165	0.135608	ENSMUSG00000006740;ENSMUSG00000020821;ENSMUSG00000031393
GO:0034145	positive regulation of toll-like receptor 4 signaling pathway	3	10	0.0147165	0.135608	ENSMUSG00000002108;ENSMUSG00000016024;ENSMUSG00000032041
GO:0035246	peptidyl-arginine N-methylation	3	10	0.0147165	0.135608	ENSMUSG00000032185;ENSMUSG00000037134;ENSMUSG00000049300
GO:0035338	long-chain fatty-acyl-CoA biosynthetic process	3	10	0.0147165	0.135608	ENSMUSG00000031278;ENSMUSG00000038754;ENSMUSG00000041220
GO:0042758	long-chain fatty acid catabolic process	3	10	0.0147165	0.135608	ENSMUSG00000003123;ENSMUSG00000026003;ENSMUSG00000031378
GO:0048207	vesicle targeting, rough ER to cis-Golgi	3	10	0.0147165	0.135608	ENSMUSG00000022757;ENSMUSG00000028779;ENSMUSG00000045302
GO:0048208	COPII vesicle coating	3	10	0.0147165	0.135608	ENSMUSG00000022757;ENSMUSG00000028779;ENSMUSG00000045302
GO:0062042	regulation of cardiac epithelial to mesenchymal transition	3	10	0.0147165	0.135608	ENSMUSG00000026814;ENSMUSG00000027276;ENSMUSG00000065611
GO:0071377	cellular response to glucagon stimulus	3	10	0.0147165	0.135608	ENSMUSG00000025127;ENSMUSG00000025991;ENSMUSG00000027513
GO:0075522	IRES-dependent viral translational initiation	3	10	0.0147165	0.135608	ENSMUSG00000016554;ENSMUSG00000023106;ENSMUSG00000056076
GO:1901950	dense core granule transport	3	10	0.0147165	0.135608	ENSMUSG00000006740;ENSMUSG00000020821;ENSMUSG00000031393
GO:0000466	maturation of 5.8S rRNA from tricistronic rRNA transcript (SSU-rRNA, 5.8S rRNA, LSU-rRNA)	4	18	0.0147888	0.135608	ENSMUSG00000026019;ENSMUSG00000027714;ENSMUSG00000032518;ENSMUSG00000057113
GO:0001976	neurological system process involved in regulation of systemic arterial blood pressure	4	18	0.0147888	0.135608	ENSMUSG00000031393;ENSMUSG00000045875;ENSMUSG00000049115;ENSMUSG00000052512
GO:0006349	regulation of gene expression by genetic imprinting	4	18	0.0147888	0.135608	ENSMUSG00000020661;ENSMUSG00000031393;ENSMUSG00000039219;ENSMUSG00000048118
GO:0008090	retrograde axonal transport	4	18	0.0147888	0.135608	ENSMUSG00000001018;ENSMUSG00000006740;ENSMUSG00000020821;ENSMUSG00000031393
GO:0015865	purine nucleotide transport	4	18	0.0147888	0.135608	ENSMUSG00000002346;ENSMUSG00000031378;ENSMUSG00000037089;ENSMUSG00000046329
GO:0015868	purine ribonucleotide transport	4	18	0.0147888	0.135608	ENSMUSG00000002346;ENSMUSG00000031378;ENSMUSG00000037089;ENSMUSG00000046329
GO:0032401	establishment of melanosome localization	4	18	0.0147888	0.135608	ENSMUSG00000004771;ENSMUSG00000004936;ENSMUSG00000039395;ENSMUSG00000045180
GO:0042659	regulation of cell fate specification	4	18	0.0147888	0.135608	ENSMUSG00000021796;ENSMUSG00000028266;ENSMUSG00000031565;ENSMUSG00000041075
GO:0046500	S-adenosylmethionine metabolic process	4	18	0.0147888	0.135608	ENSMUSG00000002769;ENSMUSG00000029009;ENSMUSG00000042032;ENSMUSG00000053907
GO:0060644	mammary gland epithelial cell differentiation	4	18	0.0147888	0.135608	ENSMUSG00000020644;ENSMUSG00000026638;ENSMUSG00000040021;ENSMUSG00000085795
GO:0072643	interferon-gamma secretion	4	18	0.0147888	0.135608	ENSMUSG00000001750;ENSMUSG00000026842;ENSMUSG00000028793;ENSMUSG00000047638
GO:0098974	postsynaptic actin cytoskeleton organization	4	18	0.0147888	0.135608	ENSMUSG00000028868;ENSMUSG00000032827;ENSMUSG00000042700;ENSMUSG00000057897
GO:0007507	heart development	46	603	0.0148144	0.135681	ENSMUSG00000001507;ENSMUSG00000002345;ENSMUSG00000003031;ENSMUSG00000003233;ENSMUSG00000003865;ENSMUSG00000004936;ENSMUSG00000007817;ENSMUSG00000007880;ENSMUSG00000010175;ENSMUSG00000015605;ENSMUSG00000018830;ENSMUSG00000018893;ENSMUSG00000020644;ENSMUSG00000021127;ENSMUSG00000021188;ENSMUSG00000021796;ENSMUSG00000022855;ENSMUSG00000022865;ENSMUSG00000023991;ENSMUSG00000024014;ENSMUSG00000024986;…
GO:0031647	regulation of protein stability	24	272	0.014836	0.135717	ENSMUSG00000000915;ENSMUSG00000003233;ENSMUSG00000007739;ENSMUSG00000015656;ENSMUSG00000021149;ENSMUSG00000021270;ENSMUSG00000022024;ENSMUSG00000022521;ENSMUSG00000022855;ENSMUSG00000024014;ENSMUSG00000024050;ENSMUSG00000024589;ENSMUSG00000024807;ENSMUSG00000025613;ENSMUSG00000026879;ENSMUSG00000027363;ENSMUSG00000029104;ENSMUSG00000030966;ENSMUSG00000031386;ENSMUSG00000031696;ENSMUSG00000032010;…
GO:0045862	positive regulation of proteolysis	29	345	0.014892	0.136067	ENSMUSG00000000915;ENSMUSG00000005320;ENSMUSG00000013858;ENSMUSG00000015357;ENSMUSG00000015656;ENSMUSG00000018909;ENSMUSG00000019539;ENSMUSG00000020580;ENSMUSG00000020708;ENSMUSG00000021492;ENSMUSG00000021559;ENSMUSG00000022607;ENSMUSG00000024164;ENSMUSG00000026193;ENSMUSG00000026278;ENSMUSG00000026879;ENSMUSG00000026914;ENSMUSG00000028333;ENSMUSG00000028793;ENSMUSG00000030417;ENSMUSG00000030560;…
GO:0046394	carboxylic acid biosynthetic process	30	360	0.0150028	0.136707	ENSMUSG00000002108;ENSMUSG00000003721;ENSMUSG00000005320;ENSMUSG00000005373;ENSMUSG00000010175;ENSMUSG00000015889;ENSMUSG00000020051;ENSMUSG00000020123;ENSMUSG00000025190;ENSMUSG00000025533;ENSMUSG00000025991;ENSMUSG00000026435;ENSMUSG00000029009;ENSMUSG00000029597;ENSMUSG00000030382;ENSMUSG00000030869;ENSMUSG00000031173;ENSMUSG00000031378;ENSMUSG00000031641;ENSMUSG00000032485;ENSMUSG00000035376;…
GO:0001568	blood vessel development	53	713	0.015012	0.136707	ENSMUSG00000002289;ENSMUSG00000004936;ENSMUSG00000007817;ENSMUSG00000007880;ENSMUSG00000008140;ENSMUSG00000010175;ENSMUSG00000015605;ENSMUSG00000019647;ENSMUSG00000020097;ENSMUSG00000020580;ENSMUSG00000020611;ENSMUSG00000021127;ENSMUSG00000021281;ENSMUSG00000021796;ENSMUSG00000022607;ENSMUSG00000024164;ENSMUSG00000024913;ENSMUSG00000024986;ENSMUSG00000026193;ENSMUSG00000026234;ENSMUSG00000026814;…
GO:0010498	proteasomal protein catabolic process	36	450	0.0150255	0.136707	ENSMUSG00000001127;ENSMUSG00000001366;ENSMUSG00000006611;ENSMUSG00000013858;ENSMUSG00000018909;ENSMUSG00000019188;ENSMUSG00000019539;ENSMUSG00000020634;ENSMUSG00000020708;ENSMUSG00000020883;ENSMUSG00000021024;ENSMUSG00000021737;ENSMUSG00000022559;ENSMUSG00000022684;ENSMUSG00000024160;ENSMUSG00000024589;ENSMUSG00000024807;ENSMUSG00000025873;ENSMUSG00000026914;ENSMUSG00000027993;ENSMUSG00000028249;…
GO:0050773	regulation of dendrite development	17	174	0.015037	0.136707	ENSMUSG00000003068;ENSMUSG00000006476;ENSMUSG00000021546;ENSMUSG00000022789;ENSMUSG00000022957;ENSMUSG00000025423;ENSMUSG00000027770;ENSMUSG00000031393;ENSMUSG00000032185;ENSMUSG00000032526;ENSMUSG00000032827;ENSMUSG00000033295;ENSMUSG00000037541;ENSMUSG00000039145;ENSMUSG00000042700;ENSMUSG00000057897;ENSMUSG00000096054
GO:0048193	Golgi vesicle transport	23	258	0.0150511	0.136707	ENSMUSG00000002043;ENSMUSG00000015653;ENSMUSG00000020315;ENSMUSG00000020440;ENSMUSG00000020536;ENSMUSG00000020821;ENSMUSG00000020986;ENSMUSG00000022757;ENSMUSG00000024091;ENSMUSG00000025607;ENSMUSG00000026672;ENSMUSG00000027255;ENSMUSG00000028779;ENSMUSG00000029104;ENSMUSG00000032115;ENSMUSG00000032312;ENSMUSG00000032458;ENSMUSG00000033184;ENSMUSG00000038949;ENSMUSG00000039763;ENSMUSG00000045302;…
GO:0044419	interspecies interaction between organisms	34	420	0.0151207	0.137176	ENSMUSG00000001127;ENSMUSG00000010175;ENSMUSG00000015656;ENSMUSG00000016024;ENSMUSG00000016554;ENSMUSG00000018362;ENSMUSG00000020580;ENSMUSG00000020641;ENSMUSG00000022024;ENSMUSG00000022512;ENSMUSG00000023106;ENSMUSG00000024091;ENSMUSG00000026193;ENSMUSG00000026879;ENSMUSG00000026880;ENSMUSG00000027804;ENSMUSG00000030966;ENSMUSG00000031386;ENSMUSG00000031393;ENSMUSG00000032012;ENSMUSG00000034274;…
GO:0009895	negative regulation of catabolic process	25	287	0.0151763	0.137518	ENSMUSG00000006611;ENSMUSG00000007836;ENSMUSG00000013622;ENSMUSG00000016528;ENSMUSG00000020572;ENSMUSG00000022607;ENSMUSG00000023087;ENSMUSG00000024101;ENSMUSG00000024120;ENSMUSG00000027770;ENSMUSG00000028249;ENSMUSG00000029003;ENSMUSG00000030527;ENSMUSG00000031696;ENSMUSG00000032041;ENSMUSG00000033326;ENSMUSG00000033788;ENSMUSG00000037331;ENSMUSG00000038664;ENSMUSG00000040462;ENSMUSG00000045875;…
GO:0010975	regulation of neuron projection development	44	573	0.0152238	0.137786	ENSMUSG00000001018;ENSMUSG00000001507;ENSMUSG00000003068;ENSMUSG00000003233;ENSMUSG00000004771;ENSMUSG00000004936;ENSMUSG00000006476;ENSMUSG00000007038;ENSMUSG00000015291;ENSMUSG00000015605;ENSMUSG00000019647;ENSMUSG00000021546;ENSMUSG00000022607;ENSMUSG00000022789;ENSMUSG00000022957;ENSMUSG00000024589;ENSMUSG00000024777;ENSMUSG00000025423;ENSMUSG00000026193;ENSMUSG00000026640;ENSMUSG00000026842;…
GO:0019439	aromatic compound catabolic process	38	481	0.0153068	0.138374	ENSMUSG00000000326;ENSMUSG00000001670;ENSMUSG00000005373;ENSMUSG00000007836;ENSMUSG00000016018;ENSMUSG00000016528;ENSMUSG00000020051;ENSMUSG00000020267;ENSMUSG00000020346;ENSMUSG00000021127;ENSMUSG00000023087;ENSMUSG00000024120;ENSMUSG00000025630;ENSMUSG00000026839;ENSMUSG00000027580;ENSMUSG00000027714;ENSMUSG00000027770;ENSMUSG00000028011;ENSMUSG00000028186;ENSMUSG00000028741;ENSMUSG00000028755;…
GO:0071219	cellular response to molecule of bacterial origin	21	230	0.0153419	0.138528	ENSMUSG00000002108;ENSMUSG00000009681;ENSMUSG00000016024;ENSMUSG00000019461;ENSMUSG00000026234;ENSMUSG00000026842;ENSMUSG00000027164;ENSMUSG00000028525;ENSMUSG00000028577;ENSMUSG00000037936;ENSMUSG00000041135;ENSMUSG00000047638;ENSMUSG00000060477;ENSMUSG00000060601;ENSMUSG00000060803;ENSMUSG00000063065;ENSMUSG00000065455;ENSMUSG00000065470;ENSMUSG00000069874;ENSMUSG00000076066;ENSMUSG00000079164
GO:0016569	covalent chromatin modification	37	466	0.0154118	0.138996	ENSMUSG00000003099;ENSMUSG00000006307;ENSMUSG00000018909;ENSMUSG00000020387;ENSMUSG00000020647;ENSMUSG00000020661;ENSMUSG00000021774;ENSMUSG00000022338;ENSMUSG00000022521;ENSMUSG00000024067;ENSMUSG00000027018;ENSMUSG00000029009;ENSMUSG00000029238;ENSMUSG00000029265;ENSMUSG00000031386;ENSMUSG00000031393;ENSMUSG00000032185;ENSMUSG00000033326;ENSMUSG00000034245;ENSMUSG00000035828;ENSMUSG00000037134;…
GO:0072330	monocarboxylic acid biosynthetic process	23	259	0.0156926	0.141363	ENSMUSG00000002108;ENSMUSG00000003721;ENSMUSG00000005320;ENSMUSG00000005373;ENSMUSG00000010175;ENSMUSG00000020123;ENSMUSG00000026435;ENSMUSG00000029597;ENSMUSG00000030382;ENSMUSG00000030869;ENSMUSG00000031378;ENSMUSG00000031641;ENSMUSG00000032485;ENSMUSG00000035376;ENSMUSG00000037622;ENSMUSG00000038754;ENSMUSG00000041220;ENSMUSG00000041798;ENSMUSG00000047638;ENSMUSG00000048755;ENSMUSG00000060601;…
GO:0022603	regulation of anatomical structure morphogenesis	74	1051	0.0157458	0.141675	ENSMUSG00000003068;ENSMUSG00000003233;ENSMUSG00000004771;ENSMUSG00000004936;ENSMUSG00000005514;ENSMUSG00000006476;ENSMUSG00000008140;ENSMUSG00000009681;ENSMUSG00000010175;ENSMUSG00000015291;ENSMUSG00000015605;ENSMUSG00000016028;ENSMUSG00000019647;ENSMUSG00000019978;ENSMUSG00000020580;ENSMUSG00000020611;ENSMUSG00000021546;ENSMUSG00000021796;ENSMUSG00000022412;ENSMUSG00000022607;ENSMUSG00000022789;…
GO:0016053	organic acid biosynthetic process	30	362	0.0160851	0.144354	ENSMUSG00000002108;ENSMUSG00000003721;ENSMUSG00000005320;ENSMUSG00000005373;ENSMUSG00000010175;ENSMUSG00000015889;ENSMUSG00000020051;ENSMUSG00000020123;ENSMUSG00000025190;ENSMUSG00000025533;ENSMUSG00000025991;ENSMUSG00000026435;ENSMUSG00000029009;ENSMUSG00000029597;ENSMUSG00000030382;ENSMUSG00000030869;ENSMUSG00000031173;ENSMUSG00000031378;ENSMUSG00000031641;ENSMUSG00000032485;ENSMUSG00000035376;…
GO:0006893	Golgi to plasma membrane transport	8	60	0.0161187	0.144354	ENSMUSG00000015653;ENSMUSG00000020315;ENSMUSG00000020440;ENSMUSG00000020536;ENSMUSG00000026672;ENSMUSG00000032312;ENSMUSG00000038949;ENSMUSG00000045503
GO:0015909	long-chain fatty acid transport	8	60	0.0161187	0.144354	ENSMUSG00000009646;ENSMUSG00000022890;ENSMUSG00000023057;ENSMUSG00000026615;ENSMUSG00000030382;ENSMUSG00000031378;ENSMUSG00000038894;ENSMUSG00000059316
GO:1903902	positive regulation of viral life cycle	8	60	0.0161187	0.144354	ENSMUSG00000015656;ENSMUSG00000018362;ENSMUSG00000024091;ENSMUSG00000026880;ENSMUSG00000027804;ENSMUSG00000030966;ENSMUSG00000034653;ENSMUSG00000037331
GO:0035023	regulation of Rho protein signal transduction	14	135	0.0161613	0.144567	ENSMUSG00000001507;ENSMUSG00000009681;ENSMUSG00000018909;ENSMUSG00000020021;ENSMUSG00000022263;ENSMUSG00000022957;ENSMUSG00000025504;ENSMUSG00000026842;ENSMUSG00000028919;ENSMUSG00000032702;ENSMUSG00000036885;ENSMUSG00000040964;ENSMUSG00000041977;ENSMUSG00000045875
GO:0009112	nucleobase metabolic process	6	38	0.0163568	0.145185	ENSMUSG00000022615;ENSMUSG00000025630;ENSMUSG00000025991;ENSMUSG00000028186;ENSMUSG00000029246;ENSMUSG00000032561
GO:0072599	establishment of protein localization to endoplasmic reticulum	6	38	0.0163568	0.145185	ENSMUSG00000022711;ENSMUSG00000025935;ENSMUSG00000030082;ENSMUSG00000054408;ENSMUSG00000073079;ENSMUSG00000112449
GO:1901659	glycosyl compound biosynthetic process	6	38	0.0163568	0.145185	ENSMUSG00000025630;ENSMUSG00000026839;ENSMUSG00000027823;ENSMUSG00000032478;ENSMUSG00000039197;ENSMUSG00000073016
GO:0080135	regulation of cellular response to stress	49	654	0.0165188	0.145185	ENSMUSG00000000552;ENSMUSG00000001707;ENSMUSG00000001774;ENSMUSG00000003233;ENSMUSG00000004221;ENSMUSG00000004936;ENSMUSG00000013858;ENSMUSG00000020572;ENSMUSG00000020715;ENSMUSG00000021546;ENSMUSG00000021796;ENSMUSG00000022545;ENSMUSG00000022684;ENSMUSG00000024190;ENSMUSG00000024807;ENSMUSG00000025159;ENSMUSG00000026077;ENSMUSG00000026278;ENSMUSG00000026614;ENSMUSG00000026842;ENSMUSG00000027164;…
GO:0051650	establishment of vesicle localization	22	246	0.0165816	0.145185	ENSMUSG00000001018;ENSMUSG00000004221;ENSMUSG00000004771;ENSMUSG00000004936;ENSMUSG00000006740;ENSMUSG00000017978;ENSMUSG00000020821;ENSMUSG00000020883;ENSMUSG00000021824;ENSMUSG00000022757;ENSMUSG00000022789;ENSMUSG00000027255;ENSMUSG00000028779;ENSMUSG00000029104;ENSMUSG00000031393;ENSMUSG00000032086;ENSMUSG00000039114;ENSMUSG00000039395;ENSMUSG00000045180;ENSMUSG00000045302;ENSMUSG00000045875;…
GO:0000103	sulfate assimilation	2	4	0.0167034	0.145185	ENSMUSG00000024899;ENSMUSG00000029273
GO:0000429	carbon catabolite regulation of transcription from RNA polymerase II promoter	2	4	0.0167034	0.145185	ENSMUSG00000020647;ENSMUSG00000037025
GO:0000436	carbon catabolite activation of transcription from RNA polymerase II promoter	2	4	0.0167034	0.145185	ENSMUSG00000020647;ENSMUSG00000037025
GO:0001920	negative regulation of receptor recycling	2	4	0.0167034	0.145185	ENSMUSG00000026672;ENSMUSG00000030775
GO:0003419	growth plate cartilage chondrocyte proliferation	2	4	0.0167034	0.145185	ENSMUSG00000005514;ENSMUSG00000032185
GO:0006166	purine ribonucleoside salvage	2	4	0.0167034	0.145185	ENSMUSG00000025630;ENSMUSG00000039197
GO:0006177	GMP biosynthetic process	2	4	0.0167034	0.145185	ENSMUSG00000025630;ENSMUSG00000027823
GO:0007023	post-chaperonin tubulin folding pathway	2	4	0.0167034	0.145185	ENSMUSG00000039233;ENSMUSG00000042043
GO:0010735	positive regulation of transcription via serum response element binding	2	4	0.0167034	0.145185	ENSMUSG00000015605;ENSMUSG00000038244
GO:0032264	IMP salvage	2	4	0.0167034	0.145185	ENSMUSG00000025630;ENSMUSG00000027889
GO:0034729	histone H3-K79 methylation	2	4	0.0167034	0.145185	ENSMUSG00000038437;ENSMUSG00000061559
GO:0045764	positive regulation of cellular amino acid metabolic process	2	4	0.0167034	0.145185	ENSMUSG00000000326;ENSMUSG00000047638
GO:0046016	positive regulation of transcription by glucose	2	4	0.0167034	0.145185	ENSMUSG00000015605;ENSMUSG00000037025
GO:0046125	pyrimidine deoxyribonucleoside metabolic process	2	4	0.0167034	0.145185	ENSMUSG00000025574;ENSMUSG00000035824
GO:0060838	lymphatic endothelial cell fate commitment	2	4	0.0167034	0.145185	ENSMUSG00000010175;ENSMUSG00000030551
GO:0060897	neural plate regionalization	2	4	0.0167034	0.145185	ENSMUSG00000021796;ENSMUSG00000061887
GO:0072367	regulation of lipid transport by regulation of transcription from RNA polymerase II promoter	2	4	0.0167034	0.145185	ENSMUSG00000021546;ENSMUSG00000022463
GO:0090170	regulation of Golgi inheritance	2	4	0.0167034	0.145185	ENSMUSG00000004936;ENSMUSG00000063065
GO:1902109	negative regulation of mitochondrial membrane permeability involved in apoptotic process	2	4	0.0167034	0.145185	ENSMUSG00000036880;ENSMUSG00000078566
GO:1903903	regulation of establishment of T cell polarity	2	4	0.0167034	0.145185	ENSMUSG00000026879;ENSMUSG00000052085
GO:0010288	response to lead ion	5	28	0.0167709	0.145607	ENSMUSG00000003099;ENSMUSG00000020661;ENSMUSG00000022512;ENSMUSG00000027712;ENSMUSG00000032086
GO:0016236	macroautophagy	18	190	0.0168387	0.146031	ENSMUSG00000001018;ENSMUSG00000001750;ENSMUSG00000004221;ENSMUSG00000018171;ENSMUSG00000018547;ENSMUSG00000018567;ENSMUSG00000020634;ENSMUSG00000026672;ENSMUSG00000028577;ENSMUSG00000029104;ENSMUSG00000034354;ENSMUSG00000037331;ENSMUSG00000038375;ENSMUSG00000041135;ENSMUSG00000047260;ENSMUSG00000063065;ENSMUSG00000069874;ENSMUSG00000078566
GO:0012501	programmed cell death	130	1983	0.0169268	0.146629	ENSMUSG00000000552;ENSMUSG00000000915;ENSMUSG00000001127;ENSMUSG00000001707;ENSMUSG00000001750;ENSMUSG00000002289;ENSMUSG00000003031;ENSMUSG00000003039;ENSMUSG00000003068;ENSMUSG00000004221;ENSMUSG00000004936;ENSMUSG00000005514;ENSMUSG00000006050;ENSMUSG00000006476;ENSMUSG00000010608;ENSMUSG00000015656;ENSMUSG00000017686;ENSMUSG00000017721;ENSMUSG00000018567;ENSMUSG00000018909;ENSMUSG00000019428;…
GO:0051050	positive regulation of transport	73	1039	0.0171245	0.148174	ENSMUSG00000000303;ENSMUSG00000000915;ENSMUSG00000002108;ENSMUSG00000002897;ENSMUSG00000006611;ENSMUSG00000006740;ENSMUSG00000007617;ENSMUSG00000009681;ENSMUSG00000015656;ENSMUSG00000016024;ENSMUSG00000017978;ENSMUSG00000018909;ENSMUSG00000019066;ENSMUSG00000020123;ENSMUSG00000020315;ENSMUSG00000020849;ENSMUSG00000021546;ENSMUSG00000022119;ENSMUSG00000022412;ENSMUSG00000022607;ENSMUSG00000022789;…
GO:0001889	liver development	16	163	0.0172486	0.14908	ENSMUSG00000006611;ENSMUSG00000010175;ENSMUSG00000021134;ENSMUSG00000022512;ENSMUSG00000024387;ENSMUSG00000024986;ENSMUSG00000025533;ENSMUSG00000025991;ENSMUSG00000027513;ENSMUSG00000028672;ENSMUSG00000029999;ENSMUSG00000031173;ENSMUSG00000032047;ENSMUSG00000045991;ENSMUSG00000057113;ENSMUSG00000059824
GO:0034330	cell junction organization	22	247	0.0172958	0.14932	ENSMUSG00000000303;ENSMUSG00000015605;ENSMUSG00000018171;ENSMUSG00000020580;ENSMUSG00000021636;ENSMUSG00000022512;ENSMUSG00000022565;ENSMUSG00000022607;ENSMUSG00000022865;ENSMUSG00000026193;ENSMUSG00000026842;ENSMUSG00000032012;ENSMUSG00000032312;ENSMUSG00000033149;ENSMUSG00000040945;ENSMUSG00000045180;ENSMUSG00000045659;ENSMUSG00000047638;ENSMUSG00000054889;ENSMUSG00000059439;ENSMUSG00000070473;…
GO:0009653	anatomical structure morphogenesis	166	2596	0.0174	0.150051	ENSMUSG00000000552;ENSMUSG00000001507;ENSMUSG00000001750;ENSMUSG00000002289;ENSMUSG00000003068;ENSMUSG00000003233;ENSMUSG00000003721;ENSMUSG00000004771;ENSMUSG00000004936;ENSMUSG00000005251;ENSMUSG00000005514;ENSMUSG00000006476;ENSMUSG00000007817;ENSMUSG00000007880;ENSMUSG00000008140;ENSMUSG00000009681;ENSMUSG00000010175;ENSMUSG00000015291;ENSMUSG00000015605;ENSMUSG00000016028;ENSMUSG00000019647;…
GO:0051259	protein complex oligomerization	47	625	0.0175247	0.150956	ENSMUSG00000002289;ENSMUSG00000002769;ENSMUSG00000003068;ENSMUSG00000003099;ENSMUSG00000004936;ENSMUSG00000007476;ENSMUSG00000007617;ENSMUSG00000021496;ENSMUSG00000021820;ENSMUSG00000022041;ENSMUSG00000022512;ENSMUSG00000022789;ENSMUSG00000023829;ENSMUSG00000024050;ENSMUSG00000025545;ENSMUSG00000025574;ENSMUSG00000025630;ENSMUSG00000026003;ENSMUSG00000026245;ENSMUSG00000026278;ENSMUSG00000026672;…
GO:0019319	hexose biosynthetic process	10	85	0.017607	0.151495	ENSMUSG00000002769;ENSMUSG00000003068;ENSMUSG00000027227;ENSMUSG00000027513;ENSMUSG00000029597;ENSMUSG00000041798;ENSMUSG00000043445;ENSMUSG00000065553;ENSMUSG00000065594;ENSMUSG00000078686
GO:1902532	negative regulation of intracellular signal transduction	41	532	0.0176627	0.151805	ENSMUSG00000000552;ENSMUSG00000001507;ENSMUSG00000003068;ENSMUSG00000004221;ENSMUSG00000004936;ENSMUSG00000017466;ENSMUSG00000018849;ENSMUSG00000018909;ENSMUSG00000019647;ENSMUSG00000021771;ENSMUSG00000024190;ENSMUSG00000024807;ENSMUSG00000025813;ENSMUSG00000026672;ENSMUSG00000026842;ENSMUSG00000028410;ENSMUSG00000028525;ENSMUSG00000028630;ENSMUSG00000029163;ENSMUSG00000030527;ENSMUSG00000032115;…
GO:0051568	histone H3-K4 methylation	8	61	0.0176892	0.151862	ENSMUSG00000006307;ENSMUSG00000024067;ENSMUSG00000038056;ENSMUSG00000038384;ENSMUSG00000048118;ENSMUSG00000048154;ENSMUSG00000049300;ENSMUSG00000061559
GO:0098727	maintenance of cell number	15	150	0.0177587	0.152288	ENSMUSG00000002679;ENSMUSG00000007880;ENSMUSG00000010175;ENSMUSG00000021796;ENSMUSG00000024913;ENSMUSG00000027276;ENSMUSG00000028156;ENSMUSG00000031565;ENSMUSG00000041075;ENSMUSG00000045817;ENSMUSG00000053110;ENSMUSG00000053333;ENSMUSG00000062397;ENSMUSG00000063382;ENSMUSG00000079487
GO:0003084	positive regulation of systemic arterial blood pressure	4	19	0.017937	0.152624	ENSMUSG00000020123;ENSMUSG00000026814;ENSMUSG00000030551;ENSMUSG00000045875
GO:0006525	arginine metabolic process	4	19	0.017937	0.152624	ENSMUSG00000025533;ENSMUSG00000025991;ENSMUSG00000031173;ENSMUSG00000065455
GO:0006614	SRP-dependent cotranslational protein targeting to membrane	4	19	0.017937	0.152624	ENSMUSG00000025935;ENSMUSG00000030082;ENSMUSG00000073079;ENSMUSG00000112449
GO:0048712	negative regulation of astrocyte differentiation	4	19	0.017937	0.152624	ENSMUSG00000031393;ENSMUSG00000033326;ENSMUSG00000038539;ENSMUSG00000065578
GO:0051905	establishment of pigment granule localization	4	19	0.017937	0.152624	ENSMUSG00000004771;ENSMUSG00000004936;ENSMUSG00000039395;ENSMUSG00000045180
GO:0060261	positive regulation of transcription initiation from RNA polymerase II promoter	4	19	0.017937	0.152624	ENSMUSG00000015605;ENSMUSG00000020708;ENSMUSG00000027770;ENSMUSG00000067995
GO:1900153	positive regulation of nuclear-transcribed mRNA catabolic process, deadenylation-dependent decay	4	19	0.017937	0.152624	ENSMUSG00000021127;ENSMUSG00000027770;ENSMUSG00000045817;ENSMUSG00000052707
GO:0065009	regulation of molecular function	197	3131	0.018006	0.153041	ENSMUSG00000000915;ENSMUSG00000001018;ENSMUSG00000001127;ENSMUSG00000001774;ENSMUSG00000002043;ENSMUSG00000002108;ENSMUSG00000002289;ENSMUSG00000003031;ENSMUSG00000003068;ENSMUSG00000003233;ENSMUSG00000003948;ENSMUSG00000004221;ENSMUSG00000004936;ENSMUSG00000004980;ENSMUSG00000005251;ENSMUSG00000005320;ENSMUSG00000005514;ENSMUSG00000006611;ENSMUSG00000006740;ENSMUSG00000007617;ENSMUSG00000007739;…
GO:0009206	purine ribonucleoside triphosphate biosynthetic process	14	137	0.0181628	0.154033	ENSMUSG00000004936;ENSMUSG00000005373;ENSMUSG00000016252;ENSMUSG00000022551;ENSMUSG00000022890;ENSMUSG00000022956;ENSMUSG00000025781;ENSMUSG00000032478;ENSMUSG00000039065;ENSMUSG00000041798;ENSMUSG00000045658;ENSMUSG00000050856;ENSMUSG00000071654;ENSMUSG00000116933
GO:0046488	phosphatidylinositol metabolic process	14	137	0.0181628	0.154033	ENSMUSG00000017721;ENSMUSG00000018547;ENSMUSG00000021987;ENSMUSG00000025178;ENSMUSG00000025477;ENSMUSG00000025728;ENSMUSG00000032594;ENSMUSG00000032599;ENSMUSG00000034354;ENSMUSG00000035596;ENSMUSG00000038861;ENSMUSG00000043162;ENSMUSG00000055912;ENSMUSG00000078919
GO:0007049	cell cycle	111	1669	0.0181944	0.15413	ENSMUSG00000000552;ENSMUSG00000000759;ENSMUSG00000001774;ENSMUSG00000002814;ENSMUSG00000003031;ENSMUSG00000003039;ENSMUSG00000003068;ENSMUSG00000004771;ENSMUSG00000004936;ENSMUSG00000005373;ENSMUSG00000006678;ENSMUSG00000009681;ENSMUSG00000010175;ENSMUSG00000015656;ENSMUSG00000017466;ENSMUSG00000019978;ENSMUSG00000020232;ENSMUSG00000020290;ENSMUSG00000020315;ENSMUSG00000020457;ENSMUSG00000020536;…
GO:1900006	positive regulation of dendrite development	11	98	0.018228	0.154245	ENSMUSG00000021546;ENSMUSG00000022789;ENSMUSG00000022957;ENSMUSG00000025423;ENSMUSG00000027770;ENSMUSG00000031393;ENSMUSG00000032526;ENSMUSG00000032827;ENSMUSG00000033295;ENSMUSG00000037541;ENSMUSG00000057897
GO:0034470	ncRNA processing	28	336	0.0183008	0.15469	ENSMUSG00000004980;ENSMUSG00000016018;ENSMUSG00000021149;ENSMUSG00000021550;ENSMUSG00000021891;ENSMUSG00000022300;ENSMUSG00000026019;ENSMUSG00000026127;ENSMUSG00000026234;ENSMUSG00000027133;ENSMUSG00000027487;ENSMUSG00000027714;ENSMUSG00000027933;ENSMUSG00000028741;ENSMUSG00000029507;ENSMUSG00000030204;ENSMUSG00000031393;ENSMUSG00000032518;ENSMUSG00000037149;ENSMUSG00000037461;ENSMUSG00000041530;…
GO:0016125	sterol metabolic process	13	124	0.0184173	0.15542	ENSMUSG00000003123;ENSMUSG00000003721;ENSMUSG00000005514;ENSMUSG00000022463;ENSMUSG00000024913;ENSMUSG00000031835;ENSMUSG00000032051;ENSMUSG00000032485;ENSMUSG00000037936;ENSMUSG00000042289;ENSMUSG00000058454;ENSMUSG00000065490;ENSMUSG00000065567
GO:0051384	response to glucocorticoid	17	178	0.0184277	0.15542	ENSMUSG00000001670;ENSMUSG00000004936;ENSMUSG00000020123;ENSMUSG00000021127;ENSMUSG00000022512;ENSMUSG00000024190;ENSMUSG00000025190;ENSMUSG00000025271;ENSMUSG00000025991;ENSMUSG00000027363;ENSMUSG00000027513;ENSMUSG00000028156;ENSMUSG00000032959;ENSMUSG00000033871;ENSMUSG00000045817;ENSMUSG00000049115;ENSMUSG00000060803
GO:1905710	positive regulation of membrane permeability	6	39	0.0184605	0.155526	ENSMUSG00000000915;ENSMUSG00000015656;ENSMUSG00000017686;ENSMUSG00000026278;ENSMUSG00000036880;ENSMUSG00000078566
GO:0009967	positive regulation of signal transduction	102	1520	0.0184882	0.155589	ENSMUSG00000000552;ENSMUSG00000000915;ENSMUSG00000001127;ENSMUSG00000001707;ENSMUSG00000002108;ENSMUSG00000003068;ENSMUSG00000003099;ENSMUSG00000003233;ENSMUSG00000004221;ENSMUSG00000004936;ENSMUSG00000005320;ENSMUSG00000005514;ENSMUSG00000006575;ENSMUSG00000006611;ENSMUSG00000007817;ENSMUSG00000016024;ENSMUSG00000017466;ENSMUSG00000017664;ENSMUSG00000018849;ENSMUSG00000018909;ENSMUSG00000019428;…
GO:0043254	regulation of protein complex assembly	35	442	0.0187433	0.157272	ENSMUSG00000000915;ENSMUSG00000003031;ENSMUSG00000015605;ENSMUSG00000020315;ENSMUSG00000020457;ENSMUSG00000020708;ENSMUSG00000021270;ENSMUSG00000021771;ENSMUSG00000022789;ENSMUSG00000024101;ENSMUSG00000024381;ENSMUSG00000024777;ENSMUSG00000026842;ENSMUSG00000026879;ENSMUSG00000027770;ENSMUSG00000027944;ENSMUSG00000028266;ENSMUSG00000029265;ENSMUSG00000031386;ENSMUSG00000031393;ENSMUSG00000031696;…
GO:1903532	positive regulation of secretion by cell	35	442	0.0187433	0.157272	ENSMUSG00000002897;ENSMUSG00000006611;ENSMUSG00000006740;ENSMUSG00000017978;ENSMUSG00000018909;ENSMUSG00000019066;ENSMUSG00000020123;ENSMUSG00000020315;ENSMUSG00000022789;ENSMUSG00000022808;ENSMUSG00000022957;ENSMUSG00000022967;ENSMUSG00000026234;ENSMUSG00000026270;ENSMUSG00000026568;ENSMUSG00000026842;ENSMUSG00000027770;ENSMUSG00000027804;ENSMUSG00000028249;ENSMUSG00000029304;ENSMUSG00000029716;…
GO:0072358	cardiovascular system development	55	754	0.0187497	0.157272	ENSMUSG00000002289;ENSMUSG00000003068;ENSMUSG00000004936;ENSMUSG00000007817;ENSMUSG00000007880;ENSMUSG00000008140;ENSMUSG00000010175;ENSMUSG00000015605;ENSMUSG00000019647;ENSMUSG00000020097;ENSMUSG00000020580;ENSMUSG00000020611;ENSMUSG00000021127;ENSMUSG00000021281;ENSMUSG00000021796;ENSMUSG00000022607;ENSMUSG00000024164;ENSMUSG00000024913;ENSMUSG00000024986;ENSMUSG00000026193;ENSMUSG00000026234;…
GO:0032990	cell part morphogenesis	50	675	0.0188286	0.157762	ENSMUSG00000003068;ENSMUSG00000003233;ENSMUSG00000004771;ENSMUSG00000004936;ENSMUSG00000006476;ENSMUSG00000015291;ENSMUSG00000015605;ENSMUSG00000019647;ENSMUSG00000020387;ENSMUSG00000020536;ENSMUSG00000021270;ENSMUSG00000021546;ENSMUSG00000022607;ENSMUSG00000022789;ENSMUSG00000024589;ENSMUSG00000025423;ENSMUSG00000025630;ENSMUSG00000026193;ENSMUSG00000026640;ENSMUSG00000026842;ENSMUSG00000027770;…
GO:0030855	epithelial cell differentiation	47	628	0.0189146	0.158309	ENSMUSG00000003031;ENSMUSG00000004936;ENSMUSG00000010175;ENSMUSG00000020580;ENSMUSG00000020644;ENSMUSG00000021127;ENSMUSG00000021636;ENSMUSG00000022512;ENSMUSG00000023991;ENSMUSG00000024507;ENSMUSG00000024986;ENSMUSG00000025991;ENSMUSG00000026380;ENSMUSG00000026638;ENSMUSG00000026814;ENSMUSG00000026842;ENSMUSG00000027276;ENSMUSG00000027513;ENSMUSG00000027889;ENSMUSG00000028654;ENSMUSG00000029238;…
GO:0042773	ATP synthesis coupled electron transport	8	62	0.0193666	0.15928	ENSMUSG00000000088;ENSMUSG00000020022;ENSMUSG00000022551;ENSMUSG00000026260;ENSMUSG00000031393;ENSMUSG00000041881;ENSMUSG00000051671;ENSMUSG00000071654
GO:0006376	mRNA splice site selection	5	29	0.0193748	0.15928	ENSMUSG00000020863;ENSMUSG00000029439;ENSMUSG00000029823;ENSMUSG00000030056;ENSMUSG00000031134
GO:0010894	negative regulation of steroid biosynthetic process	5	29	0.0193748	0.15928	ENSMUSG00000003721;ENSMUSG00000010175;ENSMUSG00000047638;ENSMUSG00000065490;ENSMUSG00000065567
GO:0032786	positive regulation of DNA-templated transcription, elongation	5	29	0.0193748	0.15928	ENSMUSG00000004936;ENSMUSG00000034274;ENSMUSG00000041297;ENSMUSG00000061559;ENSMUSG00000067995
GO:0035812	renal sodium excretion	5	29	0.0193748	0.15928	ENSMUSG00000000326;ENSMUSG00000020123;ENSMUSG00000027423;ENSMUSG00000032562;ENSMUSG00000038437
GO:0045292	mRNA cis splicing, via spliceosome	5	29	0.0193748	0.15928	ENSMUSG00000004096;ENSMUSG00000021134;ENSMUSG00000029439;ENSMUSG00000061136;ENSMUSG00000071172
GO:0045736	negative regulation of cyclin-dependent protein serine/threonine kinase activity	5	29	0.0193748	0.15928	ENSMUSG00000003031;ENSMUSG00000024986;ENSMUSG00000027487;ENSMUSG00000030551;ENSMUSG00000040021
GO:0045939	negative regulation of steroid metabolic process	5	29	0.0193748	0.15928	ENSMUSG00000003721;ENSMUSG00000010175;ENSMUSG00000047638;ENSMUSG00000065490;ENSMUSG00000065567
GO:0097345	mitochondrial outer membrane permeabilization	5	29	0.0193748	0.15928	ENSMUSG00000000915;ENSMUSG00000017686;ENSMUSG00000026278;ENSMUSG00000036880;ENSMUSG00000078566
GO:1903319	positive regulation of protein maturation	5	29	0.0193748	0.15928	ENSMUSG00000021492;ENSMUSG00000024164;ENSMUSG00000026879;ENSMUSG00000029716;ENSMUSG00000062580
GO:0045602	negative regulation of endothelial cell differentiation	3	11	0.0194227	0.15928	ENSMUSG00000027276;ENSMUSG00000065455;ENSMUSG00000065519
GO:0051561	positive regulation of mitochondrial calcium ion concentration	3	11	0.0194227	0.15928	ENSMUSG00000030730;ENSMUSG00000046329;ENSMUSG00000078566
GO:0070857	regulation of bile acid biosynthetic process	3	11	0.0194227	0.15928	ENSMUSG00000005320;ENSMUSG00000010175;ENSMUSG00000047638
GO:0097011	cellular response to granulocyte macrophage colony-stimulating factor stimulus	3	11	0.0194227	0.15928	ENSMUSG00000003382;ENSMUSG00000028469;ENSMUSG00000045817
GO:0097012	response to granulocyte macrophage colony-stimulating factor	3	11	0.0194227	0.15928	ENSMUSG00000003382;ENSMUSG00000028469;ENSMUSG00000045817
GO:0098792	xenophagy	3	11	0.0194227	0.15928	ENSMUSG00000026672;ENSMUSG00000041135;ENSMUSG00000063065
GO:1901678	iron coordination entity transport	3	11	0.0194227	0.15928	ENSMUSG00000020829;ENSMUSG00000026198;ENSMUSG00000030895
GO:2000322	regulation of glucocorticoid receptor signaling pathway	3	11	0.0194227	0.15928	ENSMUSG00000003099;ENSMUSG00000029238;ENSMUSG00000055116
GO:1905897	regulation of response to endoplasmic reticulum stress	9	74	0.0194249	0.15928	ENSMUSG00000004221;ENSMUSG00000013858;ENSMUSG00000020715;ENSMUSG00000022684;ENSMUSG00000024807;ENSMUSG00000026278;ENSMUSG00000032115;ENSMUSG00000040462;ENSMUSG00000074093
GO:0015918	sterol transport	11	99	0.0195273	0.159778	ENSMUSG00000002108;ENSMUSG00000022463;ENSMUSG00000024101;ENSMUSG00000026944;ENSMUSG00000029822;ENSMUSG00000030842;ENSMUSG00000037936;ENSMUSG00000040505;ENSMUSG00000044252;ENSMUSG00000060601;ENSMUSG00000065505
GO:0140053	mitochondrial gene expression	11	99	0.0195273	0.159778	ENSMUSG00000001380;ENSMUSG00000018858;ENSMUSG00000022412;ENSMUSG00000024120;ENSMUSG00000027487;ENSMUSG00000033871;ENSMUSG00000039680;ENSMUSG00000041881;ENSMUSG00000044763;ENSMUSG00000046909;ENSMUSG00000073838
GO:0001704	formation of primary germ layer	12	112	0.0196863	0.160908	ENSMUSG00000001507;ENSMUSG00000007880;ENSMUSG00000015605;ENSMUSG00000021796;ENSMUSG00000022817;ENSMUSG00000026193;ENSMUSG00000026837;ENSMUSG00000027198;ENSMUSG00000030849;ENSMUSG00000031565;ENSMUSG00000037025;ENSMUSG00000041075
GO:0006915	apoptotic process	127	1943	0.0197148	0.160969	ENSMUSG00000000552;ENSMUSG00000000915;ENSMUSG00000001127;ENSMUSG00000001707;ENSMUSG00000001750;ENSMUSG00000002289;ENSMUSG00000003031;ENSMUSG00000003039;ENSMUSG00000003068;ENSMUSG00000004221;ENSMUSG00000004936;ENSMUSG00000005514;ENSMUSG00000006050;ENSMUSG00000006476;ENSMUSG00000010608;ENSMUSG00000015656;ENSMUSG00000017686;ENSMUSG00000017721;ENSMUSG00000018567;ENSMUSG00000018909;ENSMUSG00000019428;…
GO:0042737	drug catabolic process	15	152	0.0197936	0.161441	ENSMUSG00000000326;ENSMUSG00000001670;ENSMUSG00000005514;ENSMUSG00000020051;ENSMUSG00000024827;ENSMUSG00000027261;ENSMUSG00000027513;ENSMUSG00000027983;ENSMUSG00000028691;ENSMUSG00000029269;ENSMUSG00000032047;ENSMUSG00000032310;ENSMUSG00000040660;ENSMUSG00000057228;ENSMUSG00000060407
GO:0043414	macromolecule methylation	25	294	0.019861	0.161819	ENSMUSG00000006307;ENSMUSG00000019066;ENSMUSG00000020661;ENSMUSG00000021891;ENSMUSG00000024067;ENSMUSG00000029009;ENSMUSG00000031393;ENSMUSG00000032185;ENSMUSG00000033326;ENSMUSG00000036478;ENSMUSG00000037134;ENSMUSG00000038056;ENSMUSG00000038384;ENSMUSG00000038437;ENSMUSG00000039065;ENSMUSG00000039219;ENSMUSG00000039662;ENSMUSG00000044763;ENSMUSG00000047638;ENSMUSG00000048118;ENSMUSG00000048154;…
GO:0042493	response to drug	77	1112	0.0199326	0.16223	ENSMUSG00000000303;ENSMUSG00000000326;ENSMUSG00000001436;ENSMUSG00000001507;ENSMUSG00000001663;ENSMUSG00000002108;ENSMUSG00000002346;ENSMUSG00000003031;ENSMUSG00000003099;ENSMUSG00000003233;ENSMUSG00000005514;ENSMUSG00000007617;ENSMUSG00000017466;ENSMUSG00000018893;ENSMUSG00000018909;ENSMUSG00000020290;ENSMUSG00000020432;ENSMUSG00000020647;ENSMUSG00000020661;ENSMUSG00000020829;ENSMUSG00000020929;…
GO:0044057	regulation of system process	45	599	0.0200738	0.163206	ENSMUSG00000000326;ENSMUSG00000000915;ENSMUSG00000002108;ENSMUSG00000004936;ENSMUSG00000007617;ENSMUSG00000015605;ENSMUSG00000018428;ENSMUSG00000020123;ENSMUSG00000021820;ENSMUSG00000022607;ENSMUSG00000022615;ENSMUSG00000022865;ENSMUSG00000022890;ENSMUSG00000024331;ENSMUSG00000024381;ENSMUSG00000027423;ENSMUSG00000028525;ENSMUSG00000030560;ENSMUSG00000030592;ENSMUSG00000030730;ENSMUSG00000031068;…
GO:0034976	response to endoplasmic reticulum stress	20	222	0.0201307	0.163458	ENSMUSG00000004221;ENSMUSG00000013858;ENSMUSG00000019188;ENSMUSG00000019539;ENSMUSG00000020715;ENSMUSG00000021116;ENSMUSG00000022684;ENSMUSG00000024807;ENSMUSG00000025873;ENSMUSG00000026278;ENSMUSG00000030730;ENSMUSG00000030909;ENSMUSG00000032115;ENSMUSG00000032437;ENSMUSG00000032557;ENSMUSG00000032932;ENSMUSG00000036646;ENSMUSG00000040462;ENSMUSG00000052384;ENSMUSG00000074093
GO:0061008	hepaticobiliary system development	16	166	0.0201474	0.163458	ENSMUSG00000006611;ENSMUSG00000010175;ENSMUSG00000021134;ENSMUSG00000022512;ENSMUSG00000024387;ENSMUSG00000024986;ENSMUSG00000025533;ENSMUSG00000025991;ENSMUSG00000027513;ENSMUSG00000028672;ENSMUSG00000029999;ENSMUSG00000031173;ENSMUSG00000032047;ENSMUSG00000045991;ENSMUSG00000057113;ENSMUSG00000059824
GO:0051262	protein tetramerization	17	180	0.0203296	0.164762	ENSMUSG00000002769;ENSMUSG00000007617;ENSMUSG00000021496;ENSMUSG00000022789;ENSMUSG00000025574;ENSMUSG00000025630;ENSMUSG00000026003;ENSMUSG00000026245;ENSMUSG00000028011;ENSMUSG00000028223;ENSMUSG00000028672;ENSMUSG00000028755;ENSMUSG00000029246;ENSMUSG00000030527;ENSMUSG00000030592;ENSMUSG00000031641;ENSMUSG00000032561
GO:0070482	response to oxygen levels	29	354	0.0203679	0.164898	ENSMUSG00000002289;ENSMUSG00000003031;ENSMUSG00000004936;ENSMUSG00000015605;ENSMUSG00000018893;ENSMUSG00000020300;ENSMUSG00000020572;ENSMUSG00000020661;ENSMUSG00000021127;ENSMUSG00000021820;ENSMUSG00000022412;ENSMUSG00000022789;ENSMUSG00000023942;ENSMUSG00000026814;ENSMUSG00000027513;ENSMUSG00000028463;ENSMUSG00000029009;ENSMUSG00000030592;ENSMUSG00000031393;ENSMUSG00000032115;ENSMUSG00000032485;…
GO:0010717	regulation of epithelial to mesenchymal transition	10	87	0.0204284	0.165125	ENSMUSG00000026814;ENSMUSG00000027276;ENSMUSG00000028249;ENSMUSG00000029003;ENSMUSG00000033149;ENSMUSG00000037025;ENSMUSG00000063382;ENSMUSG00000065611;ENSMUSG00000068284;ENSMUSG00000085795
GO:0033344	cholesterol efflux	7	51	0.0204605	0.165125	ENSMUSG00000002108;ENSMUSG00000022463;ENSMUSG00000030842;ENSMUSG00000037936;ENSMUSG00000040505;ENSMUSG00000060601;ENSMUSG00000065505
GO:0048538	thymus development	7	51	0.0204605	0.165125	ENSMUSG00000004936;ENSMUSG00000015605;ENSMUSG00000026842;ENSMUSG00000028266;ENSMUSG00000042548;ENSMUSG00000063065;ENSMUSG00000074622
GO:0006754	ATP biosynthetic process	13	126	0.0207582	0.167177	ENSMUSG00000004936;ENSMUSG00000005373;ENSMUSG00000016252;ENSMUSG00000022551;ENSMUSG00000022890;ENSMUSG00000022956;ENSMUSG00000025781;ENSMUSG00000039065;ENSMUSG00000041798;ENSMUSG00000045658;ENSMUSG00000050856;ENSMUSG00000071654;ENSMUSG00000116933
GO:0071901	negative regulation of protein serine/threonine kinase activity	13	126	0.0207582	0.167177	ENSMUSG00000001774;ENSMUSG00000003031;ENSMUSG00000024190;ENSMUSG00000024913;ENSMUSG00000024986;ENSMUSG00000026842;ENSMUSG00000027487;ENSMUSG00000028410;ENSMUSG00000030551;ENSMUSG00000040021;ENSMUSG00000043683;ENSMUSG00000045671;ENSMUSG00000060803
GO:0002224	toll-like receptor signaling pathway	11	100	0.0208937	0.168092	ENSMUSG00000002108;ENSMUSG00000016024;ENSMUSG00000016528;ENSMUSG00000020641;ENSMUSG00000032041;ENSMUSG00000033728;ENSMUSG00000035900;ENSMUSG00000041135;ENSMUSG00000047638;ENSMUSG00000060477;ENSMUSG00000079164
GO:0071241	cellular response to inorganic substance	20	223	0.0210186	0.168742	ENSMUSG00000000303;ENSMUSG00000003031;ENSMUSG00000003099;ENSMUSG00000006611;ENSMUSG00000020644;ENSMUSG00000021116;ENSMUSG00000022512;ENSMUSG00000026193;ENSMUSG00000026614;ENSMUSG00000026879;ENSMUSG00000027712;ENSMUSG00000029716;ENSMUSG00000030592;ENSMUSG00000031393;ENSMUSG00000031765;ENSMUSG00000032086;ENSMUSG00000032310;ENSMUSG00000046329;ENSMUSG00000063065;ENSMUSG00000078566
GO:0090150	establishment of protein localization to membrane	20	223	0.0210186	0.168742	ENSMUSG00000004771;ENSMUSG00000015291;ENSMUSG00000020315;ENSMUSG00000021270;ENSMUSG00000022412;ENSMUSG00000024101;ENSMUSG00000025935;ENSMUSG00000026672;ENSMUSG00000026880;ENSMUSG00000030082;ENSMUSG00000030417;ENSMUSG00000031696;ENSMUSG00000031823;ENSMUSG00000032312;ENSMUSG00000037553;ENSMUSG00000038949;ENSMUSG00000045503;ENSMUSG00000067847;ENSMUSG00000073079;ENSMUSG00000112449
GO:0022411	cellular component disassembly	29	355	0.0210632	0.168924	ENSMUSG00000001018;ENSMUSG00000005320;ENSMUSG00000006740;ENSMUSG00000007880;ENSMUSG00000015656;ENSMUSG00000018567;ENSMUSG00000018858;ENSMUSG00000020315;ENSMUSG00000022789;ENSMUSG00000023106;ENSMUSG00000024101;ENSMUSG00000024164;ENSMUSG00000026270;ENSMUSG00000026278;ENSMUSG00000026672;ENSMUSG00000026814;ENSMUSG00000026879;ENSMUSG00000029104;ENSMUSG00000032366;ENSMUSG00000033237;ENSMUSG00000036896;…
GO:2000146	negative regulation of cell motility	24	281	0.021138	0.169124	ENSMUSG00000000303;ENSMUSG00000009681;ENSMUSG00000015605;ENSMUSG00000021149;ENSMUSG00000021796;ENSMUSG00000022607;ENSMUSG00000024190;ENSMUSG00000024387;ENSMUSG00000026814;ENSMUSG00000027276;ENSMUSG00000029163;ENSMUSG00000030551;ENSMUSG00000031393;ENSMUSG00000032366;ENSMUSG00000032702;ENSMUSG00000033149;ENSMUSG00000033237;ENSMUSG00000035158;ENSMUSG00000065455;ENSMUSG00000065493;ENSMUSG00000065519;…
GO:0046128	purine ribonucleoside metabolic process	8	63	0.0211542	0.169124	ENSMUSG00000002769;ENSMUSG00000025630;ENSMUSG00000027823;ENSMUSG00000027889;ENSMUSG00000032478;ENSMUSG00000032561;ENSMUSG00000039197;ENSMUSG00000042535
GO:0060425	lung morphogenesis	8	63	0.0211542	0.169124	ENSMUSG00000004936;ENSMUSG00000015605;ENSMUSG00000016028;ENSMUSG00000024986;ENSMUSG00000037025;ENSMUSG00000053110;ENSMUSG00000063065;ENSMUSG00000064325
GO:0006071	glycerol metabolic process	4	20	0.0214713	0.169714	ENSMUSG00000025190;ENSMUSG00000027513;ENSMUSG00000033788;ENSMUSG00000043445
GO:0006613	cotranslational protein targeting to membrane	4	20	0.0214713	0.169714	ENSMUSG00000025935;ENSMUSG00000030082;ENSMUSG00000073079;ENSMUSG00000112449
GO:0006699	bile acid biosynthetic process	4	20	0.0214713	0.169714	ENSMUSG00000005320;ENSMUSG00000010175;ENSMUSG00000030382;ENSMUSG00000047638
GO:0006907	pinocytosis	4	20	0.0214713	0.169714	ENSMUSG00000002108;ENSMUSG00000016528;ENSMUSG00000027423;ENSMUSG00000060601
GO:0008209	androgen metabolic process	4	20	0.0214713	0.169714	ENSMUSG00000020097;ENSMUSG00000024507;ENSMUSG00000029304;ENSMUSG00000037936
GO:0032400	melanosome localization	4	20	0.0214713	0.169714	ENSMUSG00000004771;ENSMUSG00000004936;ENSMUSG00000039395;ENSMUSG00000045180
GO:0032968	positive regulation of transcription elongation from RNA polymerase II promoter	4	20	0.0214713	0.169714	ENSMUSG00000004936;ENSMUSG00000041297;ENSMUSG00000061559;ENSMUSG00000067995
GO:0046628	positive regulation of insulin receptor signaling pathway	4	20	0.0214713	0.169714	ENSMUSG00000021552;ENSMUSG00000032562;ENSMUSG00000047638;ENSMUSG00000055980
GO:0048199	vesicle targeting, to, from or within Golgi	4	20	0.0214713	0.169714	ENSMUSG00000022757;ENSMUSG00000027255;ENSMUSG00000028779;ENSMUSG00000045302
GO:0070365	hepatocyte differentiation	4	20	0.0214713	0.169714	ENSMUSG00000010175;ENSMUSG00000024986;ENSMUSG00000025991;ENSMUSG00000027513
GO:0099188	postsynaptic cytoskeleton organization	4	20	0.0214713	0.169714	ENSMUSG00000028868;ENSMUSG00000032827;ENSMUSG00000042700;ENSMUSG00000057897
GO:0008286	insulin receptor signaling pathway	13	127	0.0220089	0.173605	ENSMUSG00000021552;ENSMUSG00000032253;ENSMUSG00000032562;ENSMUSG00000032702;ENSMUSG00000033295;ENSMUSG00000038894;ENSMUSG00000045658;ENSMUSG00000047638;ENSMUSG00000055980;ENSMUSG00000065553;ENSMUSG00000065594;ENSMUSG00000071172;ENSMUSG00000078686
GO:0018022	peptidyl-lysine methylation	13	127	0.0220089	0.173605	ENSMUSG00000006307;ENSMUSG00000024067;ENSMUSG00000031393;ENSMUSG00000033326;ENSMUSG00000038056;ENSMUSG00000038384;ENSMUSG00000038437;ENSMUSG00000039065;ENSMUSG00000039219;ENSMUSG00000048118;ENSMUSG00000048154;ENSMUSG00000049300;ENSMUSG00000061559
GO:0006884	cell volume homeostasis	5	30	0.0222303	0.1741	ENSMUSG00000007476;ENSMUSG00000017756;ENSMUSG00000017765;ENSMUSG00000046079;ENSMUSG00000057113
GO:0008206	bile acid metabolic process	5	30	0.0222303	0.1741	ENSMUSG00000005320;ENSMUSG00000010175;ENSMUSG00000030382;ENSMUSG00000039529;ENSMUSG00000047638
GO:0009154	purine ribonucleotide catabolic process	5	30	0.0222303	0.1741	ENSMUSG00000020267;ENSMUSG00000025630;ENSMUSG00000031378;ENSMUSG00000032047;ENSMUSG00000041119
GO:0009261	ribonucleotide catabolic process	5	30	0.0222303	0.1741	ENSMUSG00000020267;ENSMUSG00000025630;ENSMUSG00000031378;ENSMUSG00000032047;ENSMUSG00000041119
GO:0015012	heparan sulfate proteoglycan biosynthetic process	5	30	0.0222303	0.1741	ENSMUSG00000027198;ENSMUSG00000039308;ENSMUSG00000040151;ENSMUSG00000054008;ENSMUSG00000070407
GO:0071276	cellular response to cadmium ion	5	30	0.0222303	0.1741	ENSMUSG00000003099;ENSMUSG00000026879;ENSMUSG00000031765;ENSMUSG00000032310;ENSMUSG00000063065
GO:0090181	regulation of cholesterol metabolic process	5	30	0.0222303	0.1741	ENSMUSG00000005514;ENSMUSG00000032485;ENSMUSG00000058454;ENSMUSG00000065490;ENSMUSG00000065567
GO:0019220	regulation of phosphate metabolic process	115	1750	0.0224853	0.175917	ENSMUSG00000001127;ENSMUSG00000001774;ENSMUSG00000003031;ENSMUSG00000003068;ENSMUSG00000003099;ENSMUSG00000003233;ENSMUSG00000003948;ENSMUSG00000004221;ENSMUSG00000004936;ENSMUSG00000005320;ENSMUSG00000005373;ENSMUSG00000006476;ENSMUSG00000006611;ENSMUSG00000010175;ENSMUSG00000017466;ENSMUSG00000018428;ENSMUSG00000018849;ENSMUSG00000018909;ENSMUSG00000019428;ENSMUSG00000019647;ENSMUSG00000020580;…
GO:0045599	negative regulation of fat cell differentiation	7	52	0.0225622	0.176159	ENSMUSG00000022263;ENSMUSG00000027276;ENSMUSG00000042548;ENSMUSG00000045817;ENSMUSG00000055116;ENSMUSG00000065553;ENSMUSG00000065594
GO:0099518	vesicle cytoskeletal trafficking	7	52	0.0225622	0.176159	ENSMUSG00000001018;ENSMUSG00000004936;ENSMUSG00000006740;ENSMUSG00000020821;ENSMUSG00000021824;ENSMUSG00000029104;ENSMUSG00000031393
GO:0002221	pattern recognition receptor signaling pathway	14	141	0.0227234	0.177049	ENSMUSG00000002108;ENSMUSG00000016024;ENSMUSG00000016528;ENSMUSG00000020641;ENSMUSG00000032041;ENSMUSG00000033107;ENSMUSG00000033728;ENSMUSG00000035900;ENSMUSG00000041135;ENSMUSG00000047638;ENSMUSG00000060477;ENSMUSG00000069874;ENSMUSG00000079164;ENSMUSG00000079563
GO:0010822	positive regulation of mitochondrion organization	9	76	0.0227453	0.177049	ENSMUSG00000000915;ENSMUSG00000022412;ENSMUSG00000022789;ENSMUSG00000026278;ENSMUSG00000026672;ENSMUSG00000029104;ENSMUSG00000030417;ENSMUSG00000031696;ENSMUSG00000078566
GO:0032543	mitochondrial translation	9	76	0.0227453	0.177049	ENSMUSG00000001380;ENSMUSG00000018858;ENSMUSG00000022412;ENSMUSG00000024120;ENSMUSG00000027487;ENSMUSG00000039680;ENSMUSG00000041881;ENSMUSG00000044763;ENSMUSG00000073838
GO:0030100	regulation of endocytosis	24	283	0.022787	0.177082	ENSMUSG00000000915;ENSMUSG00000002108;ENSMUSG00000006611;ENSMUSG00000009681;ENSMUSG00000015656;ENSMUSG00000016024;ENSMUSG00000018909;ENSMUSG00000020961;ENSMUSG00000021546;ENSMUSG00000022607;ENSMUSG00000022789;ENSMUSG00000022957;ENSMUSG00000024164;ENSMUSG00000024381;ENSMUSG00000028249;ENSMUSG00000029716;ENSMUSG00000032312;ENSMUSG00000033788;ENSMUSG00000037936;ENSMUSG00000039145;ENSMUSG00000057230;…
GO:0034655	nucleobase-containing compound catabolic process	33	418	0.0228128	0.177082	ENSMUSG00000005373;ENSMUSG00000007836;ENSMUSG00000016018;ENSMUSG00000016528;ENSMUSG00000020267;ENSMUSG00000020346;ENSMUSG00000021127;ENSMUSG00000023087;ENSMUSG00000024120;ENSMUSG00000025630;ENSMUSG00000026839;ENSMUSG00000027580;ENSMUSG00000027714;ENSMUSG00000027770;ENSMUSG00000028741;ENSMUSG00000028755;ENSMUSG00000031378;ENSMUSG00000032041;ENSMUSG00000032047;ENSMUSG00000034908;ENSMUSG00000037331;…
GO:0051174	regulation of phosphorus metabolic process	115	1751	0.0228187	0.177082	ENSMUSG00000001127;ENSMUSG00000001774;ENSMUSG00000003031;ENSMUSG00000003068;ENSMUSG00000003099;ENSMUSG00000003233;ENSMUSG00000003948;ENSMUSG00000004221;ENSMUSG00000004936;ENSMUSG00000005320;ENSMUSG00000005373;ENSMUSG00000006476;ENSMUSG00000006611;ENSMUSG00000010175;ENSMUSG00000017466;ENSMUSG00000018428;ENSMUSG00000018849;ENSMUSG00000018909;ENSMUSG00000019428;ENSMUSG00000019647;ENSMUSG00000020580;…
GO:1901654	response to ketone	20	225	0.0228846	0.177413	ENSMUSG00000002108;ENSMUSG00000020123;ENSMUSG00000020580;ENSMUSG00000020647;ENSMUSG00000021546;ENSMUSG00000022512;ENSMUSG00000024190;ENSMUSG00000024387;ENSMUSG00000025991;ENSMUSG00000027363;ENSMUSG00000027513;ENSMUSG00000028156;ENSMUSG00000028463;ENSMUSG00000029304;ENSMUSG00000032051;ENSMUSG00000032959;ENSMUSG00000037331;ENSMUSG00000049115;ENSMUSG00000053110;ENSMUSG00000057113
GO:0032623	interleukin-2 production	8	64	0.0230556	0.178559	ENSMUSG00000020315;ENSMUSG00000025813;ENSMUSG00000026842;ENSMUSG00000027164;ENSMUSG00000028525;ENSMUSG00000041135;ENSMUSG00000044206;ENSMUSG00000047638
GO:0009142	nucleoside triphosphate biosynthetic process	15	155	0.0231715	0.179275	ENSMUSG00000004936;ENSMUSG00000005373;ENSMUSG00000016252;ENSMUSG00000022551;ENSMUSG00000022890;ENSMUSG00000022956;ENSMUSG00000025781;ENSMUSG00000032478;ENSMUSG00000039065;ENSMUSG00000039197;ENSMUSG00000041798;ENSMUSG00000045658;ENSMUSG00000050856;ENSMUSG00000071654;ENSMUSG00000116933
GO:0006890	retrograde vesicle-mediated transport, Golgi to ER	6	41	0.0232067	0.179367	ENSMUSG00000020440;ENSMUSG00000020821;ENSMUSG00000027255;ENSMUSG00000029104;ENSMUSG00000032458;ENSMUSG00000039763
GO:0045598	regulation of fat cell differentiation	13	128	0.0233148	0.180021	ENSMUSG00000000552;ENSMUSG00000020644;ENSMUSG00000021127;ENSMUSG00000022263;ENSMUSG00000023087;ENSMUSG00000024913;ENSMUSG00000027276;ENSMUSG00000032185;ENSMUSG00000042548;ENSMUSG00000045817;ENSMUSG00000055116;ENSMUSG00000065553;ENSMUSG00000065594
GO:0006643	membrane lipid metabolic process	16	169	0.023403	0.180521	ENSMUSG00000005899;ENSMUSG00000006731;ENSMUSG00000007038;ENSMUSG00000017721;ENSMUSG00000020097;ENSMUSG00000021054;ENSMUSG00000023232;ENSMUSG00000025728;ENSMUSG00000035376;ENSMUSG00000038754;ENSMUSG00000040447;ENSMUSG00000041220;ENSMUSG00000043162;ENSMUSG00000050931;ENSMUSG00000057342;ENSMUSG00000078919
GO:1905475	regulation of protein localization to membrane	17	183	0.0234593	0.180661	ENSMUSG00000001507;ENSMUSG00000004771;ENSMUSG00000004936;ENSMUSG00000006740;ENSMUSG00000015291;ENSMUSG00000020315;ENSMUSG00000021820;ENSMUSG00000022412;ENSMUSG00000026879;ENSMUSG00000026880;ENSMUSG00000030417;ENSMUSG00000032290;ENSMUSG00000032312;ENSMUSG00000038949;ENSMUSG00000039956;ENSMUSG00000045658;ENSMUSG00000057897
GO:0051129	negative regulation of cellular component organization	53	732	0.0234683	0.180661	ENSMUSG00000000915;ENSMUSG00000001018;ENSMUSG00000001507;ENSMUSG00000002108;ENSMUSG00000015291;ENSMUSG00000015656;ENSMUSG00000019647;ENSMUSG00000020315;ENSMUSG00000020580;ENSMUSG00000021771;ENSMUSG00000022545;ENSMUSG00000022607;ENSMUSG00000022789;ENSMUSG00000024190;ENSMUSG00000026278;ENSMUSG00000026879;ENSMUSG00000028064;ENSMUSG00000028249;ENSMUSG00000028256;ENSMUSG00000028266;ENSMUSG00000028868;…
GO:0046700	heterocycle catabolic process	36	465	0.023494	0.180678	ENSMUSG00000005373;ENSMUSG00000007836;ENSMUSG00000016018;ENSMUSG00000016528;ENSMUSG00000020267;ENSMUSG00000020346;ENSMUSG00000021127;ENSMUSG00000023087;ENSMUSG00000024120;ENSMUSG00000025630;ENSMUSG00000025934;ENSMUSG00000026839;ENSMUSG00000027580;ENSMUSG00000027714;ENSMUSG00000027770;ENSMUSG00000028011;ENSMUSG00000028186;ENSMUSG00000028741;ENSMUSG00000028755;ENSMUSG00000031378;ENSMUSG00000032041;…
GO:0048699	generation of neurons	104	1569	0.0236856	0.181819	ENSMUSG00000000303;ENSMUSG00000001018;ENSMUSG00000001507;ENSMUSG00000002393;ENSMUSG00000003068;ENSMUSG00000003233;ENSMUSG00000003948;ENSMUSG00000004771;ENSMUSG00000004936;ENSMUSG00000006476;ENSMUSG00000007038;ENSMUSG00000010175;ENSMUSG00000015291;ENSMUSG00000015605;ENSMUSG00000016028;ENSMUSG00000017466;ENSMUSG00000017721;ENSMUSG00000019647;ENSMUSG00000020232;ENSMUSG00000020283;ENSMUSG00000020387;…
GO:0051093	negative regulation of developmental process	76	1105	0.0237077	0.181819	ENSMUSG00000001018;ENSMUSG00000003031;ENSMUSG00000003068;ENSMUSG00000006050;ENSMUSG00000009681;ENSMUSG00000015291;ENSMUSG00000018849;ENSMUSG00000019647;ENSMUSG00000020572;ENSMUSG00000020580;ENSMUSG00000020644;ENSMUSG00000021127;ENSMUSG00000021546;ENSMUSG00000021796;ENSMUSG00000022263;ENSMUSG00000022607;ENSMUSG00000022789;ENSMUSG00000022865;ENSMUSG00000023087;ENSMUSG00000023991;ENSMUSG00000024359;…
GO:1903828	negative regulation of cellular protein localization	12	115	0.0237135	0.181819	ENSMUSG00000015291;ENSMUSG00000018428;ENSMUSG00000020580;ENSMUSG00000024589;ENSMUSG00000028410;ENSMUSG00000031696;ENSMUSG00000032312;ENSMUSG00000038375;ENSMUSG00000039956;ENSMUSG00000040462;ENSMUSG00000045658;ENSMUSG00000074093
GO:0060627	regulation of vesicle-mediated transport	41	543	0.0237747	0.182107	ENSMUSG00000000915;ENSMUSG00000001018;ENSMUSG00000002108;ENSMUSG00000004771;ENSMUSG00000004936;ENSMUSG00000006611;ENSMUSG00000006740;ENSMUSG00000009681;ENSMUSG00000015656;ENSMUSG00000016024;ENSMUSG00000017978;ENSMUSG00000018909;ENSMUSG00000019066;ENSMUSG00000020883;ENSMUSG00000020961;ENSMUSG00000021546;ENSMUSG00000022607;ENSMUSG00000022789;ENSMUSG00000022808;ENSMUSG00000022957;ENSMUSG00000024164;…
GO:0032102	negative regulation of response to external stimulus	27	329	0.0240529	0.184054	ENSMUSG00000002108;ENSMUSG00000003031;ENSMUSG00000009681;ENSMUSG00000016942;ENSMUSG00000019647;ENSMUSG00000021492;ENSMUSG00000022875;ENSMUSG00000024190;ENSMUSG00000027712;ENSMUSG00000028064;ENSMUSG00000030539;ENSMUSG00000031378;ENSMUSG00000031696;ENSMUSG00000032086;ENSMUSG00000032547;ENSMUSG00000033107;ENSMUSG00000033149;ENSMUSG00000038224;ENSMUSG00000043683;ENSMUSG00000045287;ENSMUSG00000047638;…
GO:0016570	histone modification	35	451	0.0244537	0.18577	ENSMUSG00000003099;ENSMUSG00000006307;ENSMUSG00000018909;ENSMUSG00000020387;ENSMUSG00000020647;ENSMUSG00000021774;ENSMUSG00000022338;ENSMUSG00000022521;ENSMUSG00000024067;ENSMUSG00000027018;ENSMUSG00000029009;ENSMUSG00000029238;ENSMUSG00000029265;ENSMUSG00000031386;ENSMUSG00000031393;ENSMUSG00000032185;ENSMUSG00000033326;ENSMUSG00000034245;ENSMUSG00000035828;ENSMUSG00000037134;ENSMUSG00000037896;…
GO:0008277	regulation of G protein-coupled receptor signaling pathway	13	129	0.0246772	0.18577	ENSMUSG00000018909;ENSMUSG00000024164;ENSMUSG00000025813;ENSMUSG00000028525;ENSMUSG00000031450;ENSMUSG00000031696;ENSMUSG00000032561;ENSMUSG00000032562;ENSMUSG00000039956;ENSMUSG00000052783;ENSMUSG00000057897;ENSMUSG00000074886;ENSMUSG00000092074
GO:0035567	non-canonical Wnt signaling pathway	7	53	0.0248083	0.18577	ENSMUSG00000003233;ENSMUSG00000016028;ENSMUSG00000026842;ENSMUSG00000032547;ENSMUSG00000036904;ENSMUSG00000041075;ENSMUSG00000079487
GO:0006488	dolichol-linked oligosaccharide biosynthetic process	3	12	0.0248603	0.18577	ENSMUSG00000031286;ENSMUSG00000032123;ENSMUSG00000075470
GO:0006521	regulation of cellular amino acid metabolic process	3	12	0.0248603	0.18577	ENSMUSG00000000326;ENSMUSG00000047638;ENSMUSG00000065455
GO:0006654	phosphatidic acid biosynthetic process	3	12	0.0248603	0.18577	ENSMUSG00000026922;ENSMUSG00000027695;ENSMUSG00000047638
GO:0008298	intracellular mRNA localization	3	12	0.0248603	0.18577	ENSMUSG00000000552;ENSMUSG00000021127;ENSMUSG00000027770
GO:0010988	regulation of low-density lipoprotein particle clearance	3	12	0.0248603	0.18577	ENSMUSG00000021546;ENSMUSG00000032312;ENSMUSG00000047638
GO:0035376	sterol import	3	12	0.0248603	0.18577	ENSMUSG00000024101;ENSMUSG00000030842;ENSMUSG00000037936
GO:0042761	very long-chain fatty acid biosynthetic process	3	12	0.0248603	0.18577	ENSMUSG00000035376;ENSMUSG00000038754;ENSMUSG00000041220
GO:0043517	positive regulation of DNA damage response, signal transduction by p53 class mediator	3	12	0.0248603	0.18577	ENSMUSG00000000552;ENSMUSG00000001707;ENSMUSG00000045671
GO:0043653	mitochondrial fragmentation involved in apoptotic process	3	12	0.0248603	0.18577	ENSMUSG00000022789;ENSMUSG00000031696;ENSMUSG00000078566
GO:0046929	negative regulation of neurotransmitter secretion	3	12	0.0248603	0.18577	ENSMUSG00000026179;ENSMUSG00000032827;ENSMUSG00000037434
GO:0051775	response to redox state	3	12	0.0248603	0.18577	ENSMUSG00000026077;ENSMUSG00000029238;ENSMUSG00000055116
GO:0060033	anatomical structure regression	3	12	0.0248603	0.18577	ENSMUSG00000021796;ENSMUSG00000024913;ENSMUSG00000037966
GO:0070508	cholesterol import	3	12	0.0248603	0.18577	ENSMUSG00000024101;ENSMUSG00000030842;ENSMUSG00000037936
GO:0046324	regulation of glucose import	8	65	0.025074	0.18577	ENSMUSG00000026270;ENSMUSG00000027882;ENSMUSG00000038894;ENSMUSG00000045658;ENSMUSG00000052751;ENSMUSG00000055980;ENSMUSG00000065553;ENSMUSG00000065594
GO:0071806	protein transmembrane transport	8	65	0.025074	0.18577	ENSMUSG00000009681;ENSMUSG00000015656;ENSMUSG00000020283;ENSMUSG00000025935;ENSMUSG00000030082;ENSMUSG00000062580;ENSMUSG00000067847;ENSMUSG00000078974
GO:0006352	DNA-templated transcription, initiation	12	116	0.0251816	0.18577	ENSMUSG00000002679;ENSMUSG00000003123;ENSMUSG00000013833;ENSMUSG00000015605;ENSMUSG00000020708;ENSMUSG00000027770;ENSMUSG00000029265;ENSMUSG00000033543;ENSMUSG00000035158;ENSMUSG00000038369;ENSMUSG00000067995;ENSMUSG00000079487
GO:0034968	histone lysine methylation	12	116	0.0251816	0.18577	ENSMUSG00000006307;ENSMUSG00000024067;ENSMUSG00000031393;ENSMUSG00000033326;ENSMUSG00000038056;ENSMUSG00000038384;ENSMUSG00000038437;ENSMUSG00000039219;ENSMUSG00000048118;ENSMUSG00000048154;ENSMUSG00000049300;ENSMUSG00000061559
GO:0061013	regulation of mRNA catabolic process	12	116	0.0251816	0.18577	ENSMUSG00000007836;ENSMUSG00000016528;ENSMUSG00000021127;ENSMUSG00000023087;ENSMUSG00000027770;ENSMUSG00000032041;ENSMUSG00000037331;ENSMUSG00000042535;ENSMUSG00000045817;ENSMUSG00000052707;ENSMUSG00000057113;ENSMUSG00000109336
GO:0090277	positive regulation of peptide hormone secretion	12	116	0.0251816	0.18577	ENSMUSG00000006611;ENSMUSG00000006740;ENSMUSG00000018909;ENSMUSG00000022957;ENSMUSG00000026270;ENSMUSG00000026568;ENSMUSG00000029716;ENSMUSG00000036504;ENSMUSG00000038894;ENSMUSG00000041798;ENSMUSG00000047638;ENSMUSG00000075700
GO:0031100	animal organ regeneration	10	90	0.0252589	0.18577	ENSMUSG00000006611;ENSMUSG00000020593;ENSMUSG00000021134;ENSMUSG00000022512;ENSMUSG00000024387;ENSMUSG00000025271;ENSMUSG00000029246;ENSMUSG00000032271;ENSMUSG00000057113;ENSMUSG00000060803
GO:0002758	innate immune response-activating signal transduction	14	143	0.0253014	0.18577	ENSMUSG00000002108;ENSMUSG00000016024;ENSMUSG00000016528;ENSMUSG00000020641;ENSMUSG00000032041;ENSMUSG00000033107;ENSMUSG00000033728;ENSMUSG00000035900;ENSMUSG00000041135;ENSMUSG00000047638;ENSMUSG00000060477;ENSMUSG00000069874;ENSMUSG00000079164;ENSMUSG00000079563
GO:0009201	ribonucleoside triphosphate biosynthetic process	14	143	0.0253014	0.18577	ENSMUSG00000004936;ENSMUSG00000005373;ENSMUSG00000016252;ENSMUSG00000022551;ENSMUSG00000022890;ENSMUSG00000022956;ENSMUSG00000025781;ENSMUSG00000032478;ENSMUSG00000039065;ENSMUSG00000041798;ENSMUSG00000045658;ENSMUSG00000050856;ENSMUSG00000071654;ENSMUSG00000116933
GO:0002183	cytoplasmic translational initiation	5	31	0.0253452	0.18577	ENSMUSG00000016554;ENSMUSG00000023106;ENSMUSG00000043424;ENSMUSG00000056076;ENSMUSG00000070319
GO:0006099	tricarboxylic acid cycle	5	31	0.0253452	0.18577	ENSMUSG00000002010;ENSMUSG00000009863;ENSMUSG00000020321;ENSMUSG00000025950;ENSMUSG00000026526
GO:0006829	zinc ion transport	5	31	0.0253452	0.18577	ENSMUSG00000024327;ENSMUSG00000026614;ENSMUSG00000037434;ENSMUSG00000048833;ENSMUSG00000052310
GO:0032743	positive regulation of interleukin-2 production	5	31	0.0253452	0.18577	ENSMUSG00000020315;ENSMUSG00000026842;ENSMUSG00000027164;ENSMUSG00000028525;ENSMUSG00000041135
GO:0034142	toll-like receptor 4 signaling pathway	5	31	0.0253452	0.18577	ENSMUSG00000002108;ENSMUSG00000016024;ENSMUSG00000032041;ENSMUSG00000041135;ENSMUSG00000047638
GO:0035384	thioester biosynthetic process	5	31	0.0253452	0.18577	ENSMUSG00000026568;ENSMUSG00000031278;ENSMUSG00000032047;ENSMUSG00000038754;ENSMUSG00000041220
GO:0048841	regulation of axon extension involved in axon guidance	5	31	0.0253452	0.18577	ENSMUSG00000019647;ENSMUSG00000028064;ENSMUSG00000030539;ENSMUSG00000032547;ENSMUSG00000045039
GO:0051642	centrosome localization	5	31	0.0253452	0.18577	ENSMUSG00000006740;ENSMUSG00000019647;ENSMUSG00000026640;ENSMUSG00000044700;ENSMUSG00000096054
GO:0070873	regulation of glycogen metabolic process	5	31	0.0253452	0.18577	ENSMUSG00000025127;ENSMUSG00000028630;ENSMUSG00000038894;ENSMUSG00000041798;ENSMUSG00000055980
GO:0071616	acyl-CoA biosynthetic process	5	31	0.0253452	0.18577	ENSMUSG00000026568;ENSMUSG00000031278;ENSMUSG00000032047;ENSMUSG00000038754;ENSMUSG00000041220
GO:1904030	negative regulation of cyclin-dependent protein kinase activity	5	31	0.0253452	0.18577	ENSMUSG00000003031;ENSMUSG00000024986;ENSMUSG00000027487;ENSMUSG00000030551;ENSMUSG00000040021
GO:2000191	regulation of fatty acid transport	5	31	0.0253452	0.18577	ENSMUSG00000022890;ENSMUSG00000026615;ENSMUSG00000031278;ENSMUSG00000038894;ENSMUSG00000052751
GO:0120039	plasma membrane bounded cell projection morphogenesis	47	640	0.0253878	0.18577	ENSMUSG00000003068;ENSMUSG00000003233;ENSMUSG00000004771;ENSMUSG00000004936;ENSMUSG00000006476;ENSMUSG00000015291;ENSMUSG00000015605;ENSMUSG00000019647;ENSMUSG00000020387;ENSMUSG00000020536;ENSMUSG00000021270;ENSMUSG00000021546;ENSMUSG00000022607;ENSMUSG00000022789;ENSMUSG00000024589;ENSMUSG00000025423;ENSMUSG00000025630;ENSMUSG00000026193;ENSMUSG00000026640;ENSMUSG00000026842;ENSMUSG00000027770;…
GO:0000470	maturation of LSU-rRNA	4	21	0.0254021	0.18577	ENSMUSG00000021149;ENSMUSG00000026019;ENSMUSG00000057113;ENSMUSG00000062997
GO:0042053	regulation of dopamine metabolic process	4	21	0.0254021	0.18577	ENSMUSG00000000326;ENSMUSG00000025630;ENSMUSG00000026179;ENSMUSG00000031696
GO:0046325	negative regulation of glucose import	4	21	0.0254021	0.18577	ENSMUSG00000027882;ENSMUSG00000045658;ENSMUSG00000065553;ENSMUSG00000065594
GO:0051875	pigment granule localization	4	21	0.0254021	0.18577	ENSMUSG00000004771;ENSMUSG00000004936;ENSMUSG00000039395;ENSMUSG00000045180
GO:0051900	regulation of mitochondrial depolarization	4	21	0.0254021	0.18577	ENSMUSG00000025190;ENSMUSG00000026278;ENSMUSG00000031378;ENSMUSG00000032350
GO:1900151	regulation of nuclear-transcribed mRNA catabolic process, deadenylation-dependent decay	4	21	0.0254021	0.18577	ENSMUSG00000021127;ENSMUSG00000027770;ENSMUSG00000045817;ENSMUSG00000052707
GO:1901889	negative regulation of cell junction assembly	4	21	0.0254021	0.18577	ENSMUSG00000020580;ENSMUSG00000033149;ENSMUSG00000040945;ENSMUSG00000059439
GO:2000114	regulation of establishment of cell polarity	4	21	0.0254021	0.18577	ENSMUSG00000026879;ENSMUSG00000032702;ENSMUSG00000052085;ENSMUSG00000059439
GO:0000956	nuclear-transcribed mRNA catabolic process	11	103	0.0254148	0.18577	ENSMUSG00000021127;ENSMUSG00000023087;ENSMUSG00000027580;ENSMUSG00000027714;ENSMUSG00000027770;ENSMUSG00000028741;ENSMUSG00000041530;ENSMUSG00000045817;ENSMUSG00000052707;ENSMUSG00000053333;ENSMUSG00000068823
GO:0050801	ion homeostasis	58	816	0.0255015	0.186226	ENSMUSG00000000326;ENSMUSG00000001018;ENSMUSG00000001750;ENSMUSG00000005373;ENSMUSG00000006611;ENSMUSG00000015653;ENSMUSG00000016942;ENSMUSG00000017756;ENSMUSG00000017765;ENSMUSG00000019539;ENSMUSG00000020123;ENSMUSG00000020611;ENSMUSG00000020614;ENSMUSG00000020849;ENSMUSG00000022607;ENSMUSG00000022875;ENSMUSG00000024327;ENSMUSG00000024589;ENSMUSG00000024661;ENSMUSG00000025190;ENSMUSG00000025991;…
GO:0010470	regulation of gastrulation	6	42	0.0258607	0.188252	ENSMUSG00000021796;ENSMUSG00000026837;ENSMUSG00000031565;ENSMUSG00000033149;ENSMUSG00000037025;ENSMUSG00000041075
GO:0051495	positive regulation of cytoskeleton organization	20	228	0.0259183	0.188252	ENSMUSG00000000915;ENSMUSG00000003031;ENSMUSG00000006412;ENSMUSG00000010175;ENSMUSG00000020457;ENSMUSG00000020580;ENSMUSG00000024101;ENSMUSG00000024381;ENSMUSG00000026842;ENSMUSG00000026879;ENSMUSG00000027944;ENSMUSG00000031393;ENSMUSG00000032366;ENSMUSG00000038013;ENSMUSG00000038224;ENSMUSG00000040964;ENSMUSG00000043079;ENSMUSG00000057113;ENSMUSG00000059439;ENSMUSG00000090877
GO:1904375	regulation of protein localization to cell periphery	13	130	0.0260976	0.188252	ENSMUSG00000001507;ENSMUSG00000004771;ENSMUSG00000004936;ENSMUSG00000006740;ENSMUSG00000019978;ENSMUSG00000020315;ENSMUSG00000021820;ENSMUSG00000032290;ENSMUSG00000032312;ENSMUSG00000038949;ENSMUSG00000039956;ENSMUSG00000045658;ENSMUSG00000057897
GO:1903312	negative regulation of mRNA metabolic process	9	78	0.0264526	0.188252	ENSMUSG00000004980;ENSMUSG00000007836;ENSMUSG00000016528;ENSMUSG00000021546;ENSMUSG00000023087;ENSMUSG00000029439;ENSMUSG00000032041;ENSMUSG00000037331;ENSMUSG00000057113
GO:0003025	regulation of systemic arterial blood pressure by baroreceptor feedback	2	5	0.0268336	0.188252	ENSMUSG00000045875;ENSMUSG00000052512
GO:0003321	positive regulation of blood pressure by epinephrine-norepinephrine	2	5	0.0268336	0.188252	ENSMUSG00000032366;ENSMUSG00000045875
GO:0006477	protein sulfation	2	5	0.0268336	0.188252	ENSMUSG00000054008;ENSMUSG00000070407
GO:0006552	leucine catabolic process	2	5	0.0268336	0.188252	ENSMUSG00000027709;ENSMUSG00000028672
GO:0006556	S-adenosylmethionine biosynthetic process	2	5	0.0268336	0.188252	ENSMUSG00000042032;ENSMUSG00000053907
GO:0010571	positive regulation of nuclear cell cycle DNA replication	2	5	0.0268336	0.188252	ENSMUSG00000024050;ENSMUSG00000031565
GO:0015722	canalicular bile acid transport	2	5	0.0268336	0.188252	ENSMUSG00000027048;ENSMUSG00000030762
GO:0015917	aminophospholipid transport	2	5	0.0268336	0.188252	ENSMUSG00000034435;ENSMUSG00000039529
GO:0019740	nitrogen utilization	2	5	0.0268336	0.188252	ENSMUSG00000025533;ENSMUSG00000047638
GO:0032020	ISG15-protein conjugation	2	5	0.0268336	0.188252	ENSMUSG00000021774;ENSMUSG00000035692
GO:0032304	negative regulation of icosanoid secretion	2	5	0.0268336	0.188252	ENSMUSG00000022890;ENSMUSG00000031278
GO:0033869	nucleoside bisphosphate catabolic process	2	5	0.0268336	0.188252	ENSMUSG00000031378;ENSMUSG00000032047
GO:0034031	ribonucleoside bisphosphate catabolic process	2	5	0.0268336	0.188252	ENSMUSG00000031378;ENSMUSG00000032047
GO:0034034	purine nucleoside bisphosphate catabolic process	2	5	0.0268336	0.188252	ENSMUSG00000031378;ENSMUSG00000032047
GO:0034035	purine ribonucleoside bisphosphate metabolic process	2	5	0.0268336	0.188252	ENSMUSG00000024899;ENSMUSG00000029269
GO:0035795	negative regulation of mitochondrial membrane permeability	2	5	0.0268336	0.188252	ENSMUSG00000036880;ENSMUSG00000078566
GO:0045040	protein import into mitochondrial outer membrane	2	5	0.0268336	0.188252	ENSMUSG00000021270;ENSMUSG00000030417
GO:0045341	MHC class I biosynthetic process	2	5	0.0268336	0.188252	ENSMUSG00000029657;ENSMUSG00000074151
GO:0045343	regulation of MHC class I biosynthetic process	2	5	0.0268336	0.188252	ENSMUSG00000029657;ENSMUSG00000074151
GO:0045345	positive regulation of MHC class I biosynthetic process	2	5	0.0268336	0.188252	ENSMUSG00000029657;ENSMUSG00000074151
GO:0046015	regulation of transcription by glucose	2	5	0.0268336	0.188252	ENSMUSG00000015605;ENSMUSG00000037025
GO:0048382	mesendoderm development	2	5	0.0268336	0.188252	ENSMUSG00000021127;ENSMUSG00000021796
GO:0048550	negative regulation of pinocytosis	2	5	0.0268336	0.188252	ENSMUSG00000002108;ENSMUSG00000060601
GO:0050427	3'-phosphoadenosine 5'-phosphosulfate metabolic process	2	5	0.0268336	0.188252	ENSMUSG00000024899;ENSMUSG00000029269
GO:0051902	negative regulation of mitochondrial depolarization	2	5	0.0268336	0.188252	ENSMUSG00000025190;ENSMUSG00000026278
GO:0060235	lens induction in camera-type eye	2	5	0.0268336	0.188252	ENSMUSG00000026565;ENSMUSG00000061436
GO:0070858	negative regulation of bile acid biosynthetic process	2	5	0.0268336	0.188252	ENSMUSG00000010175;ENSMUSG00000047638
GO:0071284	cellular response to lead ion	2	5	0.0268336	0.188252	ENSMUSG00000022512;ENSMUSG00000027712
GO:0090063	positive regulation of microtubule nucleation	2	5	0.0268336	0.188252	ENSMUSG00000031393;ENSMUSG00000090877
GO:0098838	folate transmembrane transport	2	5	0.0268336	0.188252	ENSMUSG00000001436;ENSMUSG00000020829
GO:0140199	negative regulation of adenylate cyclase-activating adrenergic receptor signaling pathway involved in heart process	2	5	0.0268336	0.188252	ENSMUSG00000028525;ENSMUSG00000032562
GO:1900042	positive regulation of interleukin-2 secretion	2	5	0.0268336	0.188252	ENSMUSG00000020315;ENSMUSG00000026842
GO:1903297	regulation of hypoxia-induced intrinsic apoptotic signaling pathway	2	5	0.0268336	0.188252	ENSMUSG00000004936;ENSMUSG00000032115
GO:1903298	negative regulation of hypoxia-induced intrinsic apoptotic signaling pathway	2	5	0.0268336	0.188252	ENSMUSG00000004936;ENSMUSG00000032115
GO:1903689	regulation of wound healing, spreading of epidermal cells	2	5	0.0268336	0.188252	ENSMUSG00000033149;ENSMUSG00000039087
GO:1904252	negative regulation of bile acid metabolic process	2	5	0.0268336	0.188252	ENSMUSG00000010175;ENSMUSG00000047638
GO:1904447	folate import across plasma membrane	2	5	0.0268336	0.188252	ENSMUSG00000001436;ENSMUSG00000020829
GO:2000676	positive regulation of type B pancreatic cell apoptotic process	2	5	0.0268336	0.188252	ENSMUSG00000021116;ENSMUSG00000026270
GO:2001201	regulation of transforming growth factor-beta secretion	2	5	0.0268336	0.188252	ENSMUSG00000026193;ENSMUSG00000065493
GO:0009266	response to temperature stimulus	17	186	0.0269408	0.188826	ENSMUSG00000001774;ENSMUSG00000002393;ENSMUSG00000015656;ENSMUSG00000020849;ENSMUSG00000021116;ENSMUSG00000021270;ENSMUSG00000024359;ENSMUSG00000027770;ENSMUSG00000028410;ENSMUSG00000028525;ENSMUSG00000028683;ENSMUSG00000031353;ENSMUSG00000031701;ENSMUSG00000032350;ENSMUSG00000032932;ENSMUSG00000032959;ENSMUSG00000090877
GO:0046887	positive regulation of hormone secretion	15	158	0.0269645	0.188826	ENSMUSG00000006611;ENSMUSG00000006740;ENSMUSG00000018909;ENSMUSG00000022808;ENSMUSG00000022957;ENSMUSG00000026270;ENSMUSG00000026568;ENSMUSG00000029304;ENSMUSG00000029716;ENSMUSG00000031565;ENSMUSG00000036504;ENSMUSG00000038894;ENSMUSG00000041798;ENSMUSG00000047638;ENSMUSG00000075700
GO:0046364	monosaccharide biosynthetic process	10	91	0.0270373	0.18899	ENSMUSG00000002769;ENSMUSG00000003068;ENSMUSG00000027227;ENSMUSG00000027513;ENSMUSG00000029597;ENSMUSG00000041798;ENSMUSG00000043445;ENSMUSG00000065553;ENSMUSG00000065594;ENSMUSG00000078686
GO:0106027	neuron projection organization	10	91	0.0270373	0.18899	ENSMUSG00000001507;ENSMUSG00000007617;ENSMUSG00000022789;ENSMUSG00000027770;ENSMUSG00000031378;ENSMUSG00000031696;ENSMUSG00000032827;ENSMUSG00000037541;ENSMUSG00000042700;ENSMUSG00000057897
GO:0006749	glutathione metabolic process	7	54	0.0272029	0.189697	ENSMUSG00000001663;ENSMUSG00000001665;ENSMUSG00000025934;ENSMUSG00000025950;ENSMUSG00000032350;ENSMUSG00000060803;ENSMUSG00000075706
GO:1902369	negative regulation of RNA catabolic process	7	54	0.0272029	0.189697	ENSMUSG00000007836;ENSMUSG00000016528;ENSMUSG00000023087;ENSMUSG00000024120;ENSMUSG00000027770;ENSMUSG00000032041;ENSMUSG00000037331
GO:0006801	superoxide metabolic process	8	66	0.0272126	0.189697	ENSMUSG00000028691;ENSMUSG00000032562;ENSMUSG00000033253;ENSMUSG00000049115;ENSMUSG00000052384;ENSMUSG00000053617;ENSMUSG00000060803;ENSMUSG00000072941
GO:0048858	cell projection morphogenesis	47	643	0.0272533	0.189808	ENSMUSG00000003068;ENSMUSG00000003233;ENSMUSG00000004771;ENSMUSG00000004936;ENSMUSG00000006476;ENSMUSG00000015291;ENSMUSG00000015605;ENSMUSG00000019647;ENSMUSG00000020387;ENSMUSG00000020536;ENSMUSG00000021270;ENSMUSG00000021546;ENSMUSG00000022607;ENSMUSG00000022789;ENSMUSG00000024589;ENSMUSG00000025423;ENSMUSG00000025630;ENSMUSG00000026193;ENSMUSG00000026640;ENSMUSG00000026842;ENSMUSG00000027770;…
GO:0001101	response to acid chemical	29	363	0.0273198	0.190099	ENSMUSG00000001663;ENSMUSG00000003031;ENSMUSG00000003099;ENSMUSG00000003721;ENSMUSG00000006476;ENSMUSG00000020123;ENSMUSG00000020300;ENSMUSG00000020647;ENSMUSG00000020661;ENSMUSG00000022512;ENSMUSG00000024190;ENSMUSG00000024827;ENSMUSG00000025991;ENSMUSG00000026879;ENSMUSG00000027513;ENSMUSG00000028672;ENSMUSG00000029009;ENSMUSG00000030842;ENSMUSG00000030849;ENSMUSG00000031173;ENSMUSG00000032350;…
GO:0050804	modulation of chemical synaptic transmission	37	486	0.0273894	0.190271	ENSMUSG00000000303;ENSMUSG00000001018;ENSMUSG00000004771;ENSMUSG00000006476;ENSMUSG00000006740;ENSMUSG00000007617;ENSMUSG00000009681;ENSMUSG00000015605;ENSMUSG00000016028;ENSMUSG00000017686;ENSMUSG00000020708;ENSMUSG00000020883;ENSMUSG00000021546;ENSMUSG00000022607;ENSMUSG00000022789;ENSMUSG00000024387;ENSMUSG00000026179;ENSMUSG00000026842;ENSMUSG00000027363;ENSMUSG00000028156;ENSMUSG00000029030;…
GO:0034660	ncRNA metabolic process	35	455	0.0273941	0.190271	ENSMUSG00000001380;ENSMUSG00000004980;ENSMUSG00000016018;ENSMUSG00000021149;ENSMUSG00000021550;ENSMUSG00000021891;ENSMUSG00000022300;ENSMUSG00000026019;ENSMUSG00000026127;ENSMUSG00000026234;ENSMUSG00000026245;ENSMUSG00000026356;ENSMUSG00000026615;ENSMUSG00000027133;ENSMUSG00000027487;ENSMUSG00000027714;ENSMUSG00000027933;ENSMUSG00000028741;ENSMUSG00000029507;ENSMUSG00000030204;ENSMUSG00000031393;…
GO:0048638	regulation of developmental growth	30	379	0.0280109	0.19438	ENSMUSG00000003031;ENSMUSG00000004771;ENSMUSG00000005514;ENSMUSG00000010175;ENSMUSG00000015291;ENSMUSG00000015605;ENSMUSG00000018849;ENSMUSG00000019647;ENSMUSG00000020097;ENSMUSG00000021546;ENSMUSG00000021796;ENSMUSG00000022607;ENSMUSG00000022865;ENSMUSG00000024014;ENSMUSG00000024164;ENSMUSG00000024589;ENSMUSG00000026193;ENSMUSG00000026842;ENSMUSG00000028064;ENSMUSG00000028577;ENSMUSG00000030539;…
GO:0046165	alcohol biosynthetic process	14	145	0.0280901	0.194753	ENSMUSG00000003721;ENSMUSG00000005514;ENSMUSG00000021496;ENSMUSG00000025190;ENSMUSG00000027513;ENSMUSG00000032485;ENSMUSG00000032594;ENSMUSG00000032599;ENSMUSG00000038910;ENSMUSG00000043445;ENSMUSG00000057342;ENSMUSG00000058454;ENSMUSG00000065490;ENSMUSG00000065567
GO:0099177	regulation of trans-synaptic signaling	37	487	0.0281393	0.194846	ENSMUSG00000000303;ENSMUSG00000001018;ENSMUSG00000004771;ENSMUSG00000006476;ENSMUSG00000006740;ENSMUSG00000007617;ENSMUSG00000009681;ENSMUSG00000015605;ENSMUSG00000016028;ENSMUSG00000017686;ENSMUSG00000020708;ENSMUSG00000020883;ENSMUSG00000021546;ENSMUSG00000022607;ENSMUSG00000022789;ENSMUSG00000024387;ENSMUSG00000026179;ENSMUSG00000026842;ENSMUSG00000027363;ENSMUSG00000028156;ENSMUSG00000029030;…
GO:0007162	negative regulation of cell adhesion	23	274	0.0281542	0.194846	ENSMUSG00000000303;ENSMUSG00000004936;ENSMUSG00000006611;ENSMUSG00000019647;ENSMUSG00000021149;ENSMUSG00000022607;ENSMUSG00000024190;ENSMUSG00000026640;ENSMUSG00000026842;ENSMUSG00000027276;ENSMUSG00000029003;ENSMUSG00000032702;ENSMUSG00000033149;ENSMUSG00000033767;ENSMUSG00000040945;ENSMUSG00000041075;ENSMUSG00000044206;ENSMUSG00000059439;ENSMUSG00000060803;ENSMUSG00000063281;ENSMUSG00000065414;…
GO:0031400	negative regulation of protein modification process	45	613	0.0283836	0.195976	ENSMUSG00000001774;ENSMUSG00000003031;ENSMUSG00000003099;ENSMUSG00000005373;ENSMUSG00000018428;ENSMUSG00000018909;ENSMUSG00000019428;ENSMUSG00000019647;ENSMUSG00000020232;ENSMUSG00000020580;ENSMUSG00000020849;ENSMUSG00000021149;ENSMUSG00000021892;ENSMUSG00000022855;ENSMUSG00000024190;ENSMUSG00000024913;ENSMUSG00000024986;ENSMUSG00000026176;ENSMUSG00000026814;ENSMUSG00000026842;ENSMUSG00000027487;…
GO:0048562	embryonic organ morphogenesis	25	304	0.0284345	0.195976	ENSMUSG00000003233;ENSMUSG00000003721;ENSMUSG00000007880;ENSMUSG00000009681;ENSMUSG00000010175;ENSMUSG00000015605;ENSMUSG00000016028;ENSMUSG00000020644;ENSMUSG00000026814;ENSMUSG00000030029;ENSMUSG00000030302;ENSMUSG00000030849;ENSMUSG00000031565;ENSMUSG00000031665;ENSMUSG00000038244;ENSMUSG00000045039;ENSMUSG00000049555;ENSMUSG00000052310;ENSMUSG00000053110;ENSMUSG00000054008;ENSMUSG00000057322;…
GO:0019915	lipid storage	9	79	0.0284578	0.195976	ENSMUSG00000002108;ENSMUSG00000006731;ENSMUSG00000022463;ENSMUSG00000024164;ENSMUSG00000033788;ENSMUSG00000037270;ENSMUSG00000037936;ENSMUSG00000060601;ENSMUSG00000078686
GO:0001666	response to hypoxia	26	319	0.0284614	0.195976	ENSMUSG00000002289;ENSMUSG00000003031;ENSMUSG00000004936;ENSMUSG00000015605;ENSMUSG00000018893;ENSMUSG00000020661;ENSMUSG00000021127;ENSMUSG00000021820;ENSMUSG00000022412;ENSMUSG00000022789;ENSMUSG00000023942;ENSMUSG00000026814;ENSMUSG00000027513;ENSMUSG00000028463;ENSMUSG00000029009;ENSMUSG00000030592;ENSMUSG00000031393;ENSMUSG00000032115;ENSMUSG00000032485;ENSMUSG00000036880;ENSMUSG00000057113;…
GO:0021587	cerebellum morphogenesis	6	43	0.0287088	0.195976	ENSMUSG00000004936;ENSMUSG00000010175;ENSMUSG00000026842;ENSMUSG00000030302;ENSMUSG00000038664;ENSMUSG00000067889
GO:0033866	nucleoside bisphosphate biosynthetic process	6	43	0.0287088	0.195976	ENSMUSG00000024899;ENSMUSG00000026568;ENSMUSG00000031278;ENSMUSG00000032047;ENSMUSG00000038754;ENSMUSG00000041220
GO:0034030	ribonucleoside bisphosphate biosynthetic process	6	43	0.0287088	0.195976	ENSMUSG00000024899;ENSMUSG00000026568;ENSMUSG00000031278;ENSMUSG00000032047;ENSMUSG00000038754;ENSMUSG00000041220
GO:0034033	purine nucleoside bisphosphate biosynthetic process	6	43	0.0287088	0.195976	ENSMUSG00000024899;ENSMUSG00000026568;ENSMUSG00000031278;ENSMUSG00000032047;ENSMUSG00000038754;ENSMUSG00000041220
GO:0034381	plasma lipoprotein particle clearance	6	43	0.0287088	0.195976	ENSMUSG00000021546;ENSMUSG00000024101;ENSMUSG00000032312;ENSMUSG00000037936;ENSMUSG00000047638;ENSMUSG00000065505
GO:1901998	toxin transport	6	43	0.0287088	0.195976	ENSMUSG00000007739;ENSMUSG00000007880;ENSMUSG00000025613;ENSMUSG00000028410;ENSMUSG00000032458;ENSMUSG00000078566
GO:1903573	negative regulation of response to endoplasmic reticulum stress	6	43	0.0287088	0.195976	ENSMUSG00000004221;ENSMUSG00000022684;ENSMUSG00000024807;ENSMUSG00000032115;ENSMUSG00000040462;ENSMUSG00000074093
GO:0006101	citrate metabolic process	5	32	0.0287262	0.195976	ENSMUSG00000002010;ENSMUSG00000009863;ENSMUSG00000020321;ENSMUSG00000025950;ENSMUSG00000026526
GO:0010874	regulation of cholesterol efflux	5	32	0.0287262	0.195976	ENSMUSG00000002108;ENSMUSG00000022463;ENSMUSG00000030842;ENSMUSG00000060601;ENSMUSG00000065505
GO:0035909	aorta morphogenesis	5	32	0.0287262	0.195976	ENSMUSG00000010175;ENSMUSG00000015605;ENSMUSG00000021796;ENSMUSG00000026814;ENSMUSG00000027276
GO:0061842	microtubule organizing center localization	5	32	0.0287262	0.195976	ENSMUSG00000006740;ENSMUSG00000019647;ENSMUSG00000026640;ENSMUSG00000044700;ENSMUSG00000096054
GO:1902110	positive regulation of mitochondrial membrane permeability involved in apoptotic process	5	32	0.0287262	0.195976	ENSMUSG00000000915;ENSMUSG00000017686;ENSMUSG00000026278;ENSMUSG00000036880;ENSMUSG00000078566
GO:0015748	organophosphate ester transport	11	105	0.028798	0.196118	ENSMUSG00000002346;ENSMUSG00000002733;ENSMUSG00000022299;ENSMUSG00000029406;ENSMUSG00000031378;ENSMUSG00000031441;ENSMUSG00000034435;ENSMUSG00000037089;ENSMUSG00000037936;ENSMUSG00000039529;ENSMUSG00000046329
GO:0048814	regulation of dendrite morphogenesis	11	105	0.028798	0.196118	ENSMUSG00000003068;ENSMUSG00000006476;ENSMUSG00000022789;ENSMUSG00000025423;ENSMUSG00000027770;ENSMUSG00000032526;ENSMUSG00000032827;ENSMUSG00000033295;ENSMUSG00000042700;ENSMUSG00000057897;ENSMUSG00000096054
GO:0006497	protein lipidation	10	92	0.0289032	0.196312	ENSMUSG00000017721;ENSMUSG00000025728;ENSMUSG00000031823;ENSMUSG00000034075;ENSMUSG00000037553;ENSMUSG00000043162;ENSMUSG00000060166;ENSMUSG00000069874;ENSMUSG00000074093;ENSMUSG00000078919
GO:0043488	regulation of mRNA stability	10	92	0.0289032	0.196312	ENSMUSG00000007836;ENSMUSG00000016528;ENSMUSG00000021127;ENSMUSG00000023087;ENSMUSG00000027770;ENSMUSG00000032041;ENSMUSG00000037331;ENSMUSG00000045817;ENSMUSG00000057113;ENSMUSG00000109336
GO:0045069	regulation of viral genome replication	10	92	0.0289032	0.196312	ENSMUSG00000010175;ENSMUSG00000015656;ENSMUSG00000020641;ENSMUSG00000024091;ENSMUSG00000026880;ENSMUSG00000027804;ENSMUSG00000034653;ENSMUSG00000035692;ENSMUSG00000037331;ENSMUSG00000079184
GO:0048839	inner ear development	18	202	0.0291111	0.197549	ENSMUSG00000003031;ENSMUSG00000003233;ENSMUSG00000003721;ENSMUSG00000009681;ENSMUSG00000010175;ENSMUSG00000016028;ENSMUSG00000016528;ENSMUSG00000021188;ENSMUSG00000027276;ENSMUSG00000028333;ENSMUSG00000028654;ENSMUSG00000030029;ENSMUSG00000030302;ENSMUSG00000031565;ENSMUSG00000039529;ENSMUSG00000049555;ENSMUSG00000074622;ENSMUSG00000075470
GO:0051094	positive regulation of developmental process	99	1499	0.0292029	0.197997	ENSMUSG00000000552;ENSMUSG00000001507;ENSMUSG00000001707;ENSMUSG00000003068;ENSMUSG00000003233;ENSMUSG00000003948;ENSMUSG00000004771;ENSMUSG00000004936;ENSMUSG00000005514;ENSMUSG00000006476;ENSMUSG00000007038;ENSMUSG00000007817;ENSMUSG00000008140;ENSMUSG00000010175;ENSMUSG00000013622;ENSMUSG00000015291;ENSMUSG00000015605;ENSMUSG00000017466;ENSMUSG00000019647;ENSMUSG00000020232;ENSMUSG00000020387;…
GO:0030433	ubiquitin-dependent ERAD pathway	8	67	0.0294743	0.199484	ENSMUSG00000024807;ENSMUSG00000025873;ENSMUSG00000032437;ENSMUSG00000032932;ENSMUSG00000036646;ENSMUSG00000040462;ENSMUSG00000052384;ENSMUSG00000074093
GO:0061045	negative regulation of wound healing	8	67	0.0294743	0.199484	ENSMUSG00000003031;ENSMUSG00000016942;ENSMUSG00000021492;ENSMUSG00000022875;ENSMUSG00000027712;ENSMUSG00000033149;ENSMUSG00000038224;ENSMUSG00000065493
GO:0046683	response to organophosphorus	14	146	0.0295662	0.19993	ENSMUSG00000021127;ENSMUSG00000021764;ENSMUSG00000022956;ENSMUSG00000024190;ENSMUSG00000025271;ENSMUSG00000025991;ENSMUSG00000027513;ENSMUSG00000030592;ENSMUSG00000030762;ENSMUSG00000032051;ENSMUSG00000032185;ENSMUSG00000032959;ENSMUSG00000033871;ENSMUSG00000053907
GO:0060548	negative regulation of cell death	75	1101	0.0296355	0.200035	ENSMUSG00000000552;ENSMUSG00000000915;ENSMUSG00000001127;ENSMUSG00000002289;ENSMUSG00000003031;ENSMUSG00000003099;ENSMUSG00000004221;ENSMUSG00000004936;ENSMUSG00000005514;ENSMUSG00000013858;ENSMUSG00000015656;ENSMUSG00000018909;ENSMUSG00000019428;ENSMUSG00000020300;ENSMUSG00000021546;ENSMUSG00000021559;ENSMUSG00000021771;ENSMUSG00000022607;ENSMUSG00000022684;ENSMUSG00000022957;ENSMUSG00000024014;…
GO:0042069	regulation of catecholamine metabolic process	4	22	0.0297374	0.200035	ENSMUSG00000000326;ENSMUSG00000025630;ENSMUSG00000026179;ENSMUSG00000031696
GO:0044788	modulation by host of viral process	4	22	0.0297374	0.200035	ENSMUSG00000015656;ENSMUSG00000024091;ENSMUSG00000026880;ENSMUSG00000034653
GO:0045056	transcytosis	4	22	0.0297374	0.200035	ENSMUSG00000004771;ENSMUSG00000024479;ENSMUSG00000026417;ENSMUSG00000031696
GO:0035176	social behavior	7	55	0.0297498	0.200035	ENSMUSG00000005442;ENSMUSG00000020123;ENSMUSG00000031393;ENSMUSG00000037541;ENSMUSG00000046230;ENSMUSG00000046876;ENSMUSG00000069895
GO:0051703	intraspecies interaction between organisms	7	55	0.0297498	0.200035	ENSMUSG00000005442;ENSMUSG00000020123;ENSMUSG00000031393;ENSMUSG00000037541;ENSMUSG00000046230;ENSMUSG00000046876;ENSMUSG00000069895
GO:0048514	blood vessel morphogenesis	45	615	0.0297641	0.200035	ENSMUSG00000002289;ENSMUSG00000007817;ENSMUSG00000008140;ENSMUSG00000010175;ENSMUSG00000015605;ENSMUSG00000019647;ENSMUSG00000020097;ENSMUSG00000020580;ENSMUSG00000020611;ENSMUSG00000021127;ENSMUSG00000021281;ENSMUSG00000021796;ENSMUSG00000022607;ENSMUSG00000024164;ENSMUSG00000024913;ENSMUSG00000024986;ENSMUSG00000026193;ENSMUSG00000026234;ENSMUSG00000026814;ENSMUSG00000026842;ENSMUSG00000027276;…
GO:0050905	neuromuscular process	12	119	0.0299842	0.201337	ENSMUSG00000009681;ENSMUSG00000026179;ENSMUSG00000026842;ENSMUSG00000030302;ENSMUSG00000030894;ENSMUSG00000031393;ENSMUSG00000032086;ENSMUSG00000032557;ENSMUSG00000033565;ENSMUSG00000038664;ENSMUSG00000052214;ENSMUSG00000057897
GO:0060485	mesenchyme development	22	261	0.0300403	0.201538	ENSMUSG00000019647;ENSMUSG00000021127;ENSMUSG00000021796;ENSMUSG00000026193;ENSMUSG00000026814;ENSMUSG00000027276;ENSMUSG00000028064;ENSMUSG00000028249;ENSMUSG00000028779;ENSMUSG00000029003;ENSMUSG00000030539;ENSMUSG00000030849;ENSMUSG00000031565;ENSMUSG00000033149;ENSMUSG00000037025;ENSMUSG00000046985;ENSMUSG00000053110;ENSMUSG00000063065;ENSMUSG00000063382;ENSMUSG00000065611;ENSMUSG00000068284;…
GO:1901617	organic hydroxy compound biosynthetic process	20	232	0.0304268	0.203953	ENSMUSG00000003721;ENSMUSG00000005320;ENSMUSG00000005514;ENSMUSG00000010175;ENSMUSG00000021496;ENSMUSG00000025190;ENSMUSG00000027513;ENSMUSG00000030382;ENSMUSG00000031696;ENSMUSG00000032485;ENSMUSG00000032594;ENSMUSG00000032599;ENSMUSG00000038910;ENSMUSG00000043445;ENSMUSG00000047638;ENSMUSG00000049115;ENSMUSG00000057342;ENSMUSG00000058454;ENSMUSG00000065490;ENSMUSG00000065567
GO:0014032	neural crest cell development	9	80	0.0305672	0.204436	ENSMUSG00000019647;ENSMUSG00000021796;ENSMUSG00000026193;ENSMUSG00000027276;ENSMUSG00000028064;ENSMUSG00000028779;ENSMUSG00000030539;ENSMUSG00000046985;ENSMUSG00000063065
GO:1900076	regulation of cellular response to insulin stimulus	9	80	0.0305672	0.204436	ENSMUSG00000021552;ENSMUSG00000032562;ENSMUSG00000032702;ENSMUSG00000033295;ENSMUSG00000045658;ENSMUSG00000047638;ENSMUSG00000055980;ENSMUSG00000065553;ENSMUSG00000065594
GO:0003014	renal system process	11	106	0.0306055	0.204436	ENSMUSG00000000326;ENSMUSG00000001507;ENSMUSG00000009681;ENSMUSG00000020123;ENSMUSG00000026879;ENSMUSG00000027423;ENSMUSG00000032562;ENSMUSG00000038224;ENSMUSG00000038437;ENSMUSG00000045875;ENSMUSG00000049115
GO:0030516	regulation of axon extension	11	106	0.0306055	0.204436	ENSMUSG00000004771;ENSMUSG00000015291;ENSMUSG00000015605;ENSMUSG00000019647;ENSMUSG00000026193;ENSMUSG00000026842;ENSMUSG00000028064;ENSMUSG00000030539;ENSMUSG00000032547;ENSMUSG00000033618;ENSMUSG00000045039
GO:1903362	regulation of cellular protein catabolic process	21	247	0.0308594	0.204768	ENSMUSG00000001127;ENSMUSG00000006611;ENSMUSG00000013622;ENSMUSG00000013858;ENSMUSG00000020708;ENSMUSG00000021270;ENSMUSG00000022607;ENSMUSG00000026914;ENSMUSG00000028249;ENSMUSG00000028793;ENSMUSG00000030560;ENSMUSG00000031696;ENSMUSG00000032350;ENSMUSG00000039753;ENSMUSG00000040021;ENSMUSG00000040462;ENSMUSG00000040782;ENSMUSG00000061436;ENSMUSG00000063760;ENSMUSG00000074093;ENSMUSG00000090877
GO:0002327	immature B cell differentiation	3	13	0.0310287	0.204768	ENSMUSG00000007476;ENSMUSG00000026842;ENSMUSG00000051495
GO:0045898	regulation of RNA polymerase II transcriptional preinitiation complex assembly	3	13	0.0310287	0.204768	ENSMUSG00000020708;ENSMUSG00000029265;ENSMUSG00000067995
GO:0045947	negative regulation of translational initiation	3	13	0.0310287	0.204768	ENSMUSG00000021116;ENSMUSG00000037331;ENSMUSG00000090264
GO:0046040	IMP metabolic process	3	13	0.0310287	0.204768	ENSMUSG00000025630;ENSMUSG00000027889;ENSMUSG00000029246
GO:0046459	short-chain fatty acid metabolic process	3	13	0.0310287	0.204768	ENSMUSG00000026664;ENSMUSG00000027513;ENSMUSG00000052392
GO:0048368	lateral mesoderm development	3	13	0.0310287	0.204768	ENSMUSG00000021796;ENSMUSG00000031565;ENSMUSG00000053110
GO:0048755	branching morphogenesis of a nerve	3	13	0.0310287	0.204768	ENSMUSG00000021546;ENSMUSG00000031393;ENSMUSG00000033618
GO:0055119	relaxation of cardiac muscle	3	13	0.0310287	0.204768	ENSMUSG00000021820;ENSMUSG00000028525;ENSMUSG00000051747
GO:0060263	regulation of respiratory burst	3	13	0.0310287	0.204768	ENSMUSG00000009681;ENSMUSG00000016024;ENSMUSG00000039145
GO:0098926	postsynaptic signal transduction	3	13	0.0310287	0.204768	ENSMUSG00000006476;ENSMUSG00000018362;ENSMUSG00000022905
GO:0099527	postsynapse to nucleus signaling pathway	3	13	0.0310287	0.204768	ENSMUSG00000006476;ENSMUSG00000018362;ENSMUSG00000022905
GO:1904251	regulation of bile acid metabolic process	3	13	0.0310287	0.204768	ENSMUSG00000005320;ENSMUSG00000010175;ENSMUSG00000047638
GO:2001256	regulation of store-operated calcium entry	3	13	0.0310287	0.204768	ENSMUSG00000007617;ENSMUSG00000025813;ENSMUSG00000032754
GO:0032271	regulation of protein polymerization	19	218	0.0310908	0.205002	ENSMUSG00000000915;ENSMUSG00000003031;ENSMUSG00000020315;ENSMUSG00000020457;ENSMUSG00000021270;ENSMUSG00000021771;ENSMUSG00000024101;ENSMUSG00000024381;ENSMUSG00000026842;ENSMUSG00000026879;ENSMUSG00000027944;ENSMUSG00000031393;ENSMUSG00000032366;ENSMUSG00000032702;ENSMUSG00000032827;ENSMUSG00000038013;ENSMUSG00000040021;ENSMUSG00000067889;ENSMUSG00000090877
GO:0042063	gliogenesis	26	322	0.0314401	0.207127	ENSMUSG00000004936;ENSMUSG00000020644;ENSMUSG00000020774;ENSMUSG00000022607;ENSMUSG00000024381;ENSMUSG00000026193;ENSMUSG00000026278;ENSMUSG00000026435;ENSMUSG00000026842;ENSMUSG00000026879;ENSMUSG00000028683;ENSMUSG00000031393;ENSMUSG00000032312;ENSMUSG00000033326;ENSMUSG00000034245;ENSMUSG00000035596;ENSMUSG00000036098;ENSMUSG00000038539;ENSMUSG00000044519;ENSMUSG00000046876;ENSMUSG00000052384;…
GO:0006888	ER to Golgi vesicle-mediated transport	12	120	0.0317226	0.208668	ENSMUSG00000002043;ENSMUSG00000020986;ENSMUSG00000022757;ENSMUSG00000024091;ENSMUSG00000025607;ENSMUSG00000027255;ENSMUSG00000028779;ENSMUSG00000032115;ENSMUSG00000032458;ENSMUSG00000033184;ENSMUSG00000045302;ENSMUSG00000049299
GO:0043489	RNA stabilization	6	44	0.0317556	0.208668	ENSMUSG00000007836;ENSMUSG00000016528;ENSMUSG00000023087;ENSMUSG00000027770;ENSMUSG00000032041;ENSMUSG00000037331
GO:0048710	regulation of astrocyte differentiation	6	44	0.0317556	0.208668	ENSMUSG00000020644;ENSMUSG00000024381;ENSMUSG00000031393;ENSMUSG00000033326;ENSMUSG00000038539;ENSMUSG00000065578
GO:0042278	purine nucleoside metabolic process	8	68	0.0318621	0.209189	ENSMUSG00000002769;ENSMUSG00000025630;ENSMUSG00000027823;ENSMUSG00000027889;ENSMUSG00000032478;ENSMUSG00000032561;ENSMUSG00000039197;ENSMUSG00000042535
GO:0042325	regulation of phosphorylation	102	1556	0.0322501	0.211555	ENSMUSG00000001127;ENSMUSG00000001774;ENSMUSG00000003031;ENSMUSG00000003068;ENSMUSG00000003099;ENSMUSG00000003233;ENSMUSG00000003948;ENSMUSG00000004221;ENSMUSG00000004936;ENSMUSG00000005320;ENSMUSG00000005373;ENSMUSG00000006611;ENSMUSG00000010175;ENSMUSG00000017466;ENSMUSG00000018849;ENSMUSG00000018909;ENSMUSG00000019428;ENSMUSG00000019647;ENSMUSG00000020580;ENSMUSG00000020614;ENSMUSG00000020715;…
GO:0051648	vesicle localization	22	263	0.0323254	0.211868	ENSMUSG00000001018;ENSMUSG00000004221;ENSMUSG00000004771;ENSMUSG00000004936;ENSMUSG00000006740;ENSMUSG00000017978;ENSMUSG00000020821;ENSMUSG00000020883;ENSMUSG00000021824;ENSMUSG00000022757;ENSMUSG00000022789;ENSMUSG00000027255;ENSMUSG00000028779;ENSMUSG00000029104;ENSMUSG00000031393;ENSMUSG00000032086;ENSMUSG00000039114;ENSMUSG00000039395;ENSMUSG00000045180;ENSMUSG00000045302;ENSMUSG00000045875;…
GO:0006767	water-soluble vitamin metabolic process	5	33	0.0323791	0.211878	ENSMUSG00000025545;ENSMUSG00000029575;ENSMUSG00000032350;ENSMUSG00000032561;ENSMUSG00000045691
GO:0007588	excretion	7	56	0.0324525	0.211878	ENSMUSG00000000326;ENSMUSG00000020123;ENSMUSG00000027423;ENSMUSG00000032562;ENSMUSG00000038437;ENSMUSG00000040505;ENSMUSG00000045875
GO:0050922	negative regulation of chemotaxis	7	56	0.0324525	0.211878	ENSMUSG00000019647;ENSMUSG00000024190;ENSMUSG00000028064;ENSMUSG00000030539;ENSMUSG00000032547;ENSMUSG00000065493;ENSMUSG00000076066
GO:0021782	glial cell development	11	107	0.0324925	0.211878	ENSMUSG00000020644;ENSMUSG00000020774;ENSMUSG00000026879;ENSMUSG00000028683;ENSMUSG00000034245;ENSMUSG00000036098;ENSMUSG00000044519;ENSMUSG00000052384;ENSMUSG00000060803;ENSMUSG00000065578;ENSMUSG00000079487
GO:0045446	endothelial cell differentiation	11	107	0.0324925	0.211878	ENSMUSG00000010175;ENSMUSG00000020580;ENSMUSG00000021636;ENSMUSG00000022512;ENSMUSG00000026814;ENSMUSG00000027276;ENSMUSG00000030551;ENSMUSG00000036478;ENSMUSG00000036885;ENSMUSG00000065455;ENSMUSG00000065519
GO:1903076	regulation of protein localization to plasma membrane	11	107	0.0324925	0.211878	ENSMUSG00000001507;ENSMUSG00000004771;ENSMUSG00000006740;ENSMUSG00000020315;ENSMUSG00000021820;ENSMUSG00000032290;ENSMUSG00000032312;ENSMUSG00000038949;ENSMUSG00000039956;ENSMUSG00000045658;ENSMUSG00000057897
GO:0036294	cellular response to decreased oxygen levels	14	148	0.0326875	0.212962	ENSMUSG00000004936;ENSMUSG00000020300;ENSMUSG00000020572;ENSMUSG00000020661;ENSMUSG00000021127;ENSMUSG00000022412;ENSMUSG00000022789;ENSMUSG00000023942;ENSMUSG00000027513;ENSMUSG00000032115;ENSMUSG00000036880;ENSMUSG00000057113;ENSMUSG00000065455;ENSMUSG00000078566
GO:0045807	positive regulation of endocytosis	15	162	0.0327144	0.212962	ENSMUSG00000000915;ENSMUSG00000006611;ENSMUSG00000009681;ENSMUSG00000015656;ENSMUSG00000016024;ENSMUSG00000018909;ENSMUSG00000021546;ENSMUSG00000022607;ENSMUSG00000022789;ENSMUSG00000022957;ENSMUSG00000024164;ENSMUSG00000024381;ENSMUSG00000029716;ENSMUSG00000039145;ENSMUSG00000096054
GO:1903035	negative regulation of response to wounding	9	81	0.0327831	0.213229	ENSMUSG00000003031;ENSMUSG00000016942;ENSMUSG00000021492;ENSMUSG00000022875;ENSMUSG00000027712;ENSMUSG00000033149;ENSMUSG00000038224;ENSMUSG00000045287;ENSMUSG00000065493
GO:0010941	regulation of cell death	114	1760	0.0329734	0.214285	ENSMUSG00000000552;ENSMUSG00000000915;ENSMUSG00000001127;ENSMUSG00000001707;ENSMUSG00000002289;ENSMUSG00000003031;ENSMUSG00000003099;ENSMUSG00000004221;ENSMUSG00000004936;ENSMUSG00000005514;ENSMUSG00000006050;ENSMUSG00000006476;ENSMUSG00000010608;ENSMUSG00000013858;ENSMUSG00000015656;ENSMUSG00000018909;ENSMUSG00000019428;ENSMUSG00000020300;ENSMUSG00000020647;ENSMUSG00000020661;ENSMUSG00000021116;…
GO:1905114	cell surface receptor signaling pathway involved in cell-cell signaling	38	509	0.0332513	0.215908	ENSMUSG00000001507;ENSMUSG00000003068;ENSMUSG00000003233;ENSMUSG00000016028;ENSMUSG00000022041;ENSMUSG00000022855;ENSMUSG00000023942;ENSMUSG00000024164;ENSMUSG00000024182;ENSMUSG00000024387;ENSMUSG00000024913;ENSMUSG00000024986;ENSMUSG00000026842;ENSMUSG00000027363;ENSMUSG00000029003;ENSMUSG00000031393;ENSMUSG00000031665;ENSMUSG00000031696;ENSMUSG00000032547;ENSMUSG00000032702;ENSMUSG00000032827;…
GO:0021537	telencephalon development	23	279	0.0336557	0.218165	ENSMUSG00000006740;ENSMUSG00000010175;ENSMUSG00000015605;ENSMUSG00000020123;ENSMUSG00000020283;ENSMUSG00000020644;ENSMUSG00000020647;ENSMUSG00000020849;ENSMUSG00000021546;ENSMUSG00000025630;ENSMUSG00000028683;ENSMUSG00000031565;ENSMUSG00000031665;ENSMUSG00000032547;ENSMUSG00000032959;ENSMUSG00000033253;ENSMUSG00000033715;ENSMUSG00000035596;ENSMUSG00000036402;ENSMUSG00000038539;ENSMUSG00000045287;…
GO:0051258	protein polymerization	23	279	0.0336557	0.218165	ENSMUSG00000000759;ENSMUSG00000000915;ENSMUSG00000003031;ENSMUSG00000020315;ENSMUSG00000020457;ENSMUSG00000021270;ENSMUSG00000021771;ENSMUSG00000022789;ENSMUSG00000024101;ENSMUSG00000024381;ENSMUSG00000026842;ENSMUSG00000026879;ENSMUSG00000027944;ENSMUSG00000031393;ENSMUSG00000032366;ENSMUSG00000032702;ENSMUSG00000032827;ENSMUSG00000038013;ENSMUSG00000040021;ENSMUSG00000051786;ENSMUSG00000067889;…
GO:1902903	regulation of supramolecular fiber organization	28	355	0.034194	0.220547	ENSMUSG00000000915;ENSMUSG00000003031;ENSMUSG00000010175;ENSMUSG00000015656;ENSMUSG00000020315;ENSMUSG00000020457;ENSMUSG00000020580;ENSMUSG00000024101;ENSMUSG00000024381;ENSMUSG00000026842;ENSMUSG00000026879;ENSMUSG00000027944;ENSMUSG00000028868;ENSMUSG00000029163;ENSMUSG00000031393;ENSMUSG00000032366;ENSMUSG00000032702;ENSMUSG00000032812;ENSMUSG00000032827;ENSMUSG00000033149;ENSMUSG00000038013;…
GO:0006508	proteolysis	114	1763	0.0343574	0.220547	ENSMUSG00000000915;ENSMUSG00000001127;ENSMUSG00000001229;ENSMUSG00000001366;ENSMUSG00000002108;ENSMUSG00000003199;ENSMUSG00000005320;ENSMUSG00000005514;ENSMUSG00000006611;ENSMUSG00000008348;ENSMUSG00000013858;ENSMUSG00000015357;ENSMUSG00000015656;ENSMUSG00000015750;ENSMUSG00000015889;ENSMUSG00000016942;ENSMUSG00000017466;ENSMUSG00000018909;ENSMUSG00000019188;ENSMUSG00000019539;ENSMUSG00000020580;…
GO:0042273	ribosomal large subunit biogenesis	8	69	0.0343786	0.220547	ENSMUSG00000016503;ENSMUSG00000021149;ENSMUSG00000026019;ENSMUSG00000028741;ENSMUSG00000031072;ENSMUSG00000057113;ENSMUSG00000057322;ENSMUSG00000062997
GO:0043954	cellular component maintenance	8	69	0.0343786	0.220547	ENSMUSG00000001507;ENSMUSG00000007617;ENSMUSG00000015656;ENSMUSG00000029009;ENSMUSG00000031696;ENSMUSG00000037541;ENSMUSG00000045180;ENSMUSG00000045659
GO:0097006	regulation of plasma lipoprotein particle levels	8	69	0.0343786	0.220547	ENSMUSG00000004270;ENSMUSG00000021546;ENSMUSG00000024101;ENSMUSG00000032312;ENSMUSG00000037936;ENSMUSG00000047638;ENSMUSG00000060601;ENSMUSG00000065505
GO:0019079	viral genome replication	11	108	0.0344605	0.220547	ENSMUSG00000010175;ENSMUSG00000015656;ENSMUSG00000020580;ENSMUSG00000020641;ENSMUSG00000024091;ENSMUSG00000026880;ENSMUSG00000027804;ENSMUSG00000034653;ENSMUSG00000035692;ENSMUSG00000037331;ENSMUSG00000079184
[truncated: 6,485 more rows]
