# Supplementary material for: Translatomics Probes Into the Role of Lycopene on Improving Hepatic Steatosis Induced by High-Fat Diet
Source: Front Nutr. 2021 Nov 2;8:727785. doi: 10.3389/fnut.2021.727785 (PMC8594419; doi:10.3389/fnut.2021.727785)
Supplement: Supplementary Table 5 — Differentially expressed genes in RNA-seq. [file Table_5.XLSX]

## Sheet: DiffExpr转录组
gene_name	logFC	logCPM	PValue	FDR	stat	RNA_HFD1	RNA_HFD2	RNA_HFD3	RNA_LYC1	RNA_LYC2	RNA_LYC3
Usp2	5.69131	6.02408	2.35e-25	3.35e-21	up-regulated	0.484533	1.2315	0.296239	40.9766	32.0018	21.7415
Ciart	6.80373	6.35743	6.67e-22	4.75e-18	up-regulated	0.800222	2.31121	0.184751	131.973	160.907	48.4543
Map3k6	4.05768	4.09936	1.38e-15	6.55e-12	up-regulated	0.679206	0.50598	0.138787	8.12808	8.70116	4.21557
Zbtb16	3.80882	5.68939	2.68e-14	9.54e-11	up-regulated	1.18405	0.896063	0.551855	16.4478	6.78703	10.5873
Myh6	8.78957	3.44321	3.81e-14	1.09e-10	up-regulated	0	0.0212149	0	1.20823	9.09127	0.701625
E030018B13Rik	7.6977	2.37556	6e-14	1.42e-10	up-regulated	0.099983	0	0	16.1333	5.25465	5.57241
Nrp	7.35812	2.04925	2.38e-13	4.84e-10	up-regulated	0.0867374	0	0	5.14558	10.9247	3.4077
Rn45s	5.54787	7.76744	1.36e-12	2.43e-09	up-regulated	1.58322	2.96269	0.324019	25.8958	70.8157	92.149
Spon2	-3.31957	3.77496	2.77e-12	4.39e-09	down-regulated	7.93897	9.97363	13.2109	0.915026	1.39764	0.787529
Lars2	4.64267	8.37065	3.99e-12	5.69e-09	up-regulated	5.72442	8.40086	3.81188	38.8473	161.233	189.557
Upp2	3.36366	9.22524	5.81e-12	7.53e-09	up-regulated	55.35	60.6173	27.3489	464.812	705.542	265.868
Lpin1	3.34776	8.42047	1.16e-11	1.38e-08	up-regulated	8.47794	16.5734	7.51285	74.4355	157.173	81.6131
Fkbp5	2.71835	5.87874	3.2e-11	3.51e-08	up-regulated	3.84088	5.01385	2.89755	31.9617	23.0838	17.9283
A930033H14Rik	4.06641	3.74496	6.01e-11	6.12e-08	up-regulated	0.410169	1.08593	0.0868061	10.7064	6.31833	6.05858
Grk1	2.80067	4.44487	2.05e-10	1.95e-07	up-regulated	0.846941	1.05894	0.300665	5.58354	5.38445	3.31994
Npas2	-8.94699	1.60697	2.19e-10	1.95e-07	down-regulated	2.45209	0.956442	0.637125	0	0	0
Gm20594	5.0665	9.01127	4.93e-10	4.13e-07	up-regulated	84.4676	186.884	11.0602	1287.7	3528.76	3211.38
Ap1s3	2.85636	3.48075	3.49e-09	2.76e-06	up-regulated	1.19973	0.896839	0.597421	6.82416	9.24041	3.35292
Avpr1a	-3.06564	4.73338	5.21e-09	3.8e-06	down-regulated	20.3269	21.2448	10.9035	1.87079	4.06247	0.485997
Fbxo31	2.46049	6.36179	5.41e-09	3.8e-06	up-regulated	5.07996	6.10032	5.54316	38.4721	29.4767	21.2056
Sorbs3	2.69268	7.10577	5.61e-09	3.8e-06	up-regulated	15.1467	13.6052	8.04306	95.2471	102.188	37.5225
Olfr856-ps1	2.73871	8.47208	7.5e-09	4.67e-06	up-regulated	74.536	64.4042	28.5666	361.917	442.589	255.576
Rgs16	2.81232	6.56685	7.54e-09	4.67e-06	up-regulated	9.25731	15.9067	5.37162	51.2308	63.6409	73.6608
Nrg4	3.3989	5.11343	9.25e-09	5.49e-06	up-regulated	1.42118	6.95664	1.2922	31.3195	52.1309	13.1772
Ttn	4.7081	2.95187	1.31e-08	7.36e-06	up-regulated	0.00798495	0.00761052	0.000844947	0.0521067	0.324688	0.0565407
Ttll8	4.79754	1.81737	1.36e-08	7.36e-06	up-regulated	0.0683155	0.130224	0.0289159	3.24219	1.60947	1.15472
Cebpd	2.17153	4.87765	1.39e-08	7.36e-06	up-regulated	4.08625	5.99176	3.72526	15.4238	24.698	18.134
Cfap100	5.3505	2.68858	1.51e-08	7.68e-06	up-regulated	0.331798	0.0602361	0	6.29871	10.0503	0.952764
Erdr1	3.13701	10.0538	1.69e-08	8.29e-06	up-regulated	422.387	321.999	94.2015	2895.49	2917.99	1264.09
Map2k6	2.46461	3.46205	1.82e-08	8.63e-06	up-regulated	1.36153	1.91563	1.35841	8.36558	9.20886	6.75306
Csrnp2	2.80145	4.28597	2.21e-08	1.02e-05	up-regulated	1.05762	1.78164	0.687107	7.95221	13.8848	2.69669
Snhg3	2.24313	5.15021	2.8e-08	1.25e-05	up-regulated	27.8671	36.5943	19.0691	93.9558	201.168	87.2046
Adamtsl2	2.17968	4.74732	4.48e-08	1.93e-05	up-regulated	2.72531	3.42765	1.76004	10.9006	17.7192	6.46892
Eif4ebp3	2.20247	5.54379	5.53e-08	2.32e-05	up-regulated	17.0166	18.4877	7.53851	59.3141	82.2894	45.5953
Tnnc1	3.87205	3.07519	7.37e-08	2.92e-05	up-regulated	1.12602	3.39853	0.119153	29.2249	21.8094	10.0309
Zbtb45	2.31127	4.68914	7.38e-08	2.92e-05	up-regulated	3.53693	5.82016	2.18804	26.1473	15.3261	11.7662
Dbp	2.66867	6.39407	7.8e-08	3e-05	up-regulated	6.41071	22.5958	11.5194	109.069	91.244	46.5264
Vaultrc5	7.23084	1.88921	8.66e-08	3.19e-05	up-regulated	0.294153	0	0	3.14104	11.7278	34.6697
Inhba	-2.83016	4.83684	8.95e-08	3.19e-05	down-regulated	12.6654	5.82346	4.32374	1.397	1.55712	0.305291
Foxn3	2.64824	3.26756	8.95e-08	3.19e-05	up-regulated	0.855082	1.13604	0.888375	3.91979	6.90289	6.07251
Ces1b	2.51594	7.97705	9.69e-08	3.37e-05	up-regulated	36.9779	55.6553	21.8598	212.412	309.189	112.351
4930519L02Rik	3.28785	3.85471	1.89e-07	6.41e-05	up-regulated	6.05623	5.20022	1.52419	54.5714	62.738	8.52437
Pim3	2.36142	7.53786	2.27e-07	7.51e-05	up-regulated	27.0593	32.6812	14.774	161.695	136.547	69.0331
Rufy4	4.20411	3.68034	3.01e-07	9.75e-05	up-regulated	0.390986	1.10416	0.220657	1.67518	24.4456	4.88215
Emsy	2.11192	4.54818	3.21e-07	0.000101653	up-regulated	2.62935	2.28115	1.45536	10.1239	13.0123	4.2734
Alpl	2.02765	4.82782	3.69e-07	0.000114369	up-regulated	3.13615	5.67162	4.05039	12.0693	23.7906	14.2902
Scarna13	6.05034	1.55631	4.2e-07	0.000127414	up-regulated	0.369028	0	0.312397	3.0649	25.4134	24.2761
Rasip1	2.16008	4.96577	5.14e-07	0.000152691	up-regulated	4.21771	4.70527	1.85337	15.5092	24.1269	7.53066
Wnk4	2.93023	3.40037	5.51e-07	0.00016012	up-regulated	0.489309	0.808366	0.41422	4.26706	7.95862	1.14002
Cldn1	-2.28124	5.5653	5.68e-07	0.000161976	down-regulated	23.2023	13.4894	30.377	5.44263	4.22755	3.94802
Camk1d	-2.34017	5.56551	6.45e-07	0.000180298	down-regulated	8.43226	9.39199	13.049	1.24432	1.95163	2.48234
Lyz2	-2.80595	4.22229	7.48e-07	0.000204989	down-regulated	7.87283	42.2157	38.1999	4.2148	3.82789	3.85973
Por	2.32523	8.67486	7.84e-07	0.000210697	up-regulated	43.1713	86.8105	32.2967	213.892	298.904	228.556
Eif5b	2.15503	7.5489	8.84e-07	0.000233297	up-regulated	10.4255	9.26262	6.1041	35.5414	53.5322	23.4152
Gm826	3.2891	3.05058	9.72e-07	0.000249161	up-regulated	0.647565	3.29173	0.391564	13.72	18.7769	6.33919
Nos3	1.96292	4.35317	9.79e-07	0.000249161	up-regulated	2.1414	2.78388	1.0835	7.33012	9.88035	4.99251
Gdf5	7.64279	0.478082	1.01e-06	0.000251085	up-regulated	0	0	0	1.14277	1.11078	0.600008
Lmod2	5.99782	0.788497	1.02e-06	0.000251085	up-regulated	0.0515926	0	0	1.16305	1.40249	1.55557
Bglap3	3.54128	2.21007	1.15e-06	0.000277413	up-regulated	0.874014	0.863883	0.246629	6.62525	13.7275	2.83931
Tk1	2.02956	5.12009	1.17e-06	0.000277517	up-regulated	13.1209	9.1378	6.71459	56.0696	38.2872	21.1992
Pfkfb3	2.20591	4.50728	1.35e-06	0.000315914	up-regulated	1.39544	2.39015	1.01009	4.66702	6.19395	8.4628
Cys1	2.01506	4.09904	1.38e-06	0.000316243	up-regulated	3.42325	3.50831	3.55228	16.5084	19.9122	6.65898
Chd1l	2.00554	5.1091	1.62e-06	0.000366632	up-regulated	3.66682	6.38571	3.5065	14.784	29.9651	9.18216
Mtx3	-1.7992	4.4666	2.13e-06	0.000470537	down-regulated	6.17421	6.05397	3.32971	1.51531	1.61875	1.08814
Fabp5	-3.33237	4.30121	2.15e-06	0.000470537	down-regulated	18.2148	13.0619	88.6626	5.2485	3.89046	3.32845
Cebpb	2.02076	7.5146	2.34e-06	0.000505314	up-regulated	53.5492	56.0719	30.9567	168.91	219.169	148.977
Osmr	2.08574	3.98169	2.56e-06	0.000543674	up-regulated	1.19638	1.73377	0.746264	6.12617	6.86583	2.24372
Acrbp	2.21234	5.33885	3.03e-06	0.000635404	up-regulated	9.07138	10.4494	3.05375	30.1489	56.3852	15.6555
Akap12	2.18062	3.22484	3.54e-06	0.00073021	up-regulated	0.422371	0.578043	0.522578	1.75396	3.2237	1.7811
Per3	2.62986	6.14509	3.8e-06	0.000772758	up-regulated	2.09766	6.72882	1.33181	17.9336	34.4741	7.97536
Arrdc2	2.08106	6.5201	4.14e-06	0.000825098	up-regulated	18.7306	19.1854	6.84783	57.4318	79.6877	41.8945
Per2	2.7559	7.97016	4.17e-06	0.000825098	up-regulated	10.2752	20.7025	3.32627	81.8939	113.177	27.2111
Gm9159	1.84996	3.8143	4.81e-06	0.000938925	up-regulated	2.72158	3.4	1.95248	11.2744	9.65542	6.65907
Tbc1d8	2.73141	7.03001	5.06e-06	0.000974383	up-regulated	8.64169	11.6502	3.07717	39.2766	102.024	14.7259
Fam107a	7.43291	0.271945	5.32e-06	0.00101007	up-regulated	0	0	0	0.426686	0.775873	0.657153
Vsig2	3.03177	2.5688	5.69e-06	0.00106729	up-regulated	1.3878	1.6534	0.22028	6.68926	13.9114	4.75493
Pfkfb1	1.90645	6.89972	6.93e-06	0.00127171	up-regulated	34.8974	29.9609	19.7606	123.799	116.915	66.0086
Doc2g	2.47456	4.77911	6.96e-06	0.00127171	up-regulated	8.7172	8.03149	1.3529	37.5355	46.0769	13.5398
Cnbd2	2.99093	10.2673	7.33e-06	0.00130756	up-regulated	263.296	101.654	24.8427	1115.53	1215.56	628.004
Marveld1	1.86982	6.19194	7.41e-06	0.00130756	up-regulated	8.73998	10.9392	9.744	47.8379	38.1633	20.1293
Gm11827	2.75205	2.83772	7.43e-06	0.00130756	up-regulated	1.69541	2.35975	0.341723	6.65733	11.5586	8.33532
Gm14295	-1.97443	3.62264	7.73e-06	0.00134272	down-regulated	13.3143	14.0672	14.9407	3.1686	3.29668	3.67773
Adamtsl4	2.14825	3.70055	7.86e-06	0.00134881	up-regulated	1.3578	1.56574	0.574714	5.45947	7.51874	2.20546
Ryr2	7.709	0.537162	8.1e-06	0.00137341	up-regulated	0	0	0	0.0787767	0.322692	0.0441188
Ppp1r3g	3.81871	3.71493	9.2e-06	0.00154236	up-regulated	0	1.11755	1.005	3.52142	21.1563	6.1466
Rpph1	4.61571	7.34659	1.01e-05	0.00167859	up-regulated	37.7828	85.3156	1.58601	190.428	604.932	1534.89
Coq10b	1.72148	5.71988	1.08e-05	0.0017714	up-regulated	10.3064	18.6788	12.3931	41.9652	60.5437	29.8548
Mknk2	2.03192	8.01441	1.11e-05	0.00179885	up-regulated	17.5122	43.8363	25.7129	102.3	124.92	102.805
Myom1	3.07113	3.38023	1.14e-05	0.00183275	up-regulated	0.53422	0.678893	0.0484541	2.71645	6.36209	1.22025
Sdsl	1.76388	4.23351	1.2e-05	0.00190425	up-regulated	5.45606	7.89367	6.89263	29.778	26.0885	12.2708
A930013F10Rik	3.20654	1.74721	1.25e-05	0.00195856	up-regulated	0.167325	0.159479	0.354119	3.00272	1.97104	1.52879
Cabyr	2.81173	6.45713	1.42e-05	0.00219364	up-regulated	13.2763	13.4731	4.20449	35.0454	167.469	20.6387
Tmem218	-5.88081	0.504209	1.58e-05	0.00242547	down-regulated	1.53917	1.8256	3.56145	0	0	0.0937525
Spp1	-2.07942	6.55715	1.61e-05	0.00243587	down-regulated	80.2764	116.724	94.1206	15.0806	17.3972	28.7271
Gbp10	-1.87625	4.81638	1.64e-05	0.00245283	down-regulated	18.6109	12.5383	5.84416	3.99308	2.89319	2.49675
Zfp750	1.86469	5.09073	1.67e-05	0.00247693	up-regulated	4.69393	4.89138	3.54975	25.7298	14.6314	6.83329
Notch4	1.88003	3.94471	1.7e-05	0.00249833	up-regulated	1.24472	1.19123	0.494329	3.71029	4.87352	1.88138
Gin1	2.11119	6.01691	1.81e-05	0.00263876	up-regulated	8.70893	14.6331	3.33149	42.6503	50.5183	16.813
C330024D21Rik	2.38479	2.76542	1.85e-05	0.00264253	up-regulated	0.661125	1.21357	0.435298	5.38191	3.06189	2.6511
Faap100	1.92389	4.86955	1.85e-05	0.00264253	up-regulated	4.50679	4.95552	1.94818	16.8949	20.5345	5.34425
Ccm2l	1.90151	4.88192	1.88e-05	0.00265945	up-regulated	7.5019	6.72609	2.53247	28.8048	21.2271	10.0921
Per1	3.35104	6.47198	1.93e-05	0.00267851	up-regulated	1.36992	9.20195	0.386564	38.4027	42.9931	18.2184
Lrrc32	1.53781	4.88616	1.94e-05	0.00267851	up-regulated	4.4146	4.15691	2.94919	10.4441	14.3622	7.62958
Rorc	1.79242	7.04076	2.04e-05	0.00279922	up-regulated	20.8714	20.8457	11.7966	62.5017	76.6964	39.4237
Hist1h1e	4.03732	1.63454	2.3e-05	0.00310761	up-regulated	0.38932	0.65967	0.219717	1.30877	9.64249	8.06272
Cxcl1	2.35585	4.25299	2.31e-05	0.00310761	up-regulated	7.69942	10.1922	1.99157	34.5741	15.8913	35.9551
Nr1i2	1.92339	7.67015	2.51e-05	0.0033205	up-regulated	29.7581	50.9329	20.2619	129.388	172.305	67.2202
Fbf1	2.42491	7.44028	2.52e-05	0.0033205	up-regulated	14.8645	11.8812	3.67748	29.3678	102.67	28.7672
Shank3	1.82441	5.30784	2.58e-05	0.0033652	up-regulated	2.60467	3.67181	1.09646	8.20724	12.3039	4.51252
Tceal9	-2.23088	3.14937	2.6e-05	0.0033652	down-regulated	8.37382	14.5688	17.1312	2.66125	2.25826	3.09678
Nr4a1	2.25434	3.29579	2.71e-05	0.00347673	up-regulated	1.06565	1.82302	1.0756	3.64721	12.1445	3.22053
Prph	7.42397	0.328474	2.75e-05	0.00348623	up-regulated	0	0	0	1.84	1.13405	0.198866
Wdr92	2.21269	7.29988	2.76e-05	0.00348623	up-regulated	18.2202	21.1622	9.18935	40.5508	147.784	36.4291
Slc23a3	4.5151	1.32848	2.86e-05	0.00357527	up-regulated	0	0.125331	0.125232	1.34565	4.64697	0.540649
1600020E01Rik	1.82532	4.44318	2.96e-05	0.00366699	up-regulated	21.7587	19.6877	7.22049	60.2033	77.1298	29.5817
4632428C04Rik	-7.09446	-0.0661555	3.02e-05	0.00367872	down-regulated	0.459765	0.956086	0.53074	0	0	0
Sh3pxd2a	-1.60815	5.30697	3.02e-05	0.00367872	down-regulated	6.33534	6.24948	4.17959	1.36298	2.77287	1.23271
Afmid	1.85145	7.876	3.08e-05	0.00370552	up-regulated	66.478	70.6239	45.4721	265.512	278.732	106.816
Fam102a	1.6019	5.7751	3.09e-05	0.00370552	up-regulated	6.40133	7.09509	5.21526	16.2322	27.0396	12.379
Zfp972	2.47309	7.0464	3.17e-05	0.0037683	up-regulated	59.3036	66.1623	13.5236	237.745	444.161	81.5905
Mapk12	1.94184	4.55393	3.2e-05	0.00377228	up-regulated	6.22857	7.16475	2	19.6537	29.1439	8.63436
Inhbb	2.14326	2.89358	3.48e-05	0.00403344	up-regulated	0.548297	0.757373	0.524698	2.14961	2.35453	2.87508
Prr3	1.90116	4.99117	3.48e-05	0.00403344	up-regulated	9.74485	8.3225	2.61675	27.0402	35.5103	12.3979
Hecw2	2.20374	2.81412	3.74e-05	0.0042973	up-regulated	0.236027	0.311483	0.107588	0.764726	1.37371	0.70501
Zranb1	1.94512	7.68525	3.83e-05	0.00436334	up-regulated	18.7937	15.711	8.00577	52.5836	82.7951	26.5816
Folr2	-2.18332	3.0305	3.89e-05	0.00436334	down-regulated	6.03054	19.6382	10.609	2.62726	2.73222	2.06621
P4ha1	2.02944	5.38114	3.89e-05	0.00436334	up-regulated	4.5898	4.95108	3.07222	8.311	35.6896	8.36271
Ctsc	-1.74504	5.44537	3.96e-05	0.00436334	down-regulated	11.5304	19.1001	17.2415	3.94286	3.83247	5.29047
Arsg	-1.60051	4.08117	3.97e-05	0.00436334	down-regulated	7.776	10.6343	9.89075	3.41878	3.97011	1.83928
Birc5	2.36416	2.4206	3.98e-05	0.00436334	up-regulated	1.46168	2.38825	1.23737	11.892	8.70369	4.57883
Klhdc7a	-1.83746	4.07196	4.07e-05	0.0044321	down-regulated	3.57114	3.81124	5.18038	0.719889	1.42946	1.23544
Gbp6	-1.75272	4.55859	4.18e-05	0.00450716	down-regulated	11.4744	9.29292	4.10039	2.92926	1.96015	1.912
H2-K2	2.05495	6.45845	4.33e-05	0.00463982	up-regulated	36.5614	30.8777	9.73291	105.037	157.52	50.2824
Zbtb48	1.759	5.89332	4.42e-05	0.00470373	up-regulated	14.7711	15.5848	5.98199	46.8428	49.9853	21.4933
Tex12	-7.08828	-0.0617293	4.6e-05	0.00485668	down-regulated	2.46717	1.46314	3.20245	0	0	0
Ctcflos	1.643	5.25644	4.71e-05	0.00493915	up-regulated	5.80985	7.68005	2.52092	17.0426	16.8516	12.1903
Lingo4	3.4774	1.81931	4.8e-05	0.00499188	up-regulated	0.277465	0.0587676	0.0195737	1.94779	1.27805	0.697152
Tcim	2.03581	7.76579	4.88e-05	0.00503743	up-regulated	61.5757	66.1175	17.6658	153.68	267.528	137.018
Dop1b	1.87376	6.31231	5.04e-05	0.00516814	up-regulated	3.87233	7.69785	2.48198	13.5125	25.5267	9.99489
Rhbdd2	1.63967	5.16168	5.12e-05	0.00521078	up-regulated	4.91923	4.62845	2.38247	10.7331	18.987	6.78501
Serpinb1a	-3.66564	1.45674	5.18e-05	0.00523027	down-regulated	1.79896	4.10161	1.65727	0.251109	0	0.241713
Smagp	-1.63969	4.36646	5.47e-05	0.0054935	down-regulated	22.3068	23.9779	30.154	8.9965	6.71098	7.65292
Snrpa1	1.75795	5.66306	5.67e-05	0.00560872	up-regulated	23.0721	22.376	12.6294	51.0956	114.513	31.2241
Cd5l	-1.68911	5.57006	5.68e-05	0.00560872	down-regulated	23.3654	48.6232	32.2212	14.5115	8.03547	7.78367
Abcd4	1.66125	4.67832	5.71e-05	0.00560872	up-regulated	5.30103	6.63455	2.54974	15.1997	21.5426	7.66867
Il6ra	2.38496	3.5588	5.8e-05	0.00562372	up-regulated	0.360934	2.21695	0.789325	4.01474	4.66051	6.45806
Ahdc1	1.47511	4.56806	5.8e-05	0.00562372	up-regulated	1.92144	2.07064	1.50946	5.30723	6.67178	3.03359
Unc93a2	-7.18261	0.016189	6.06e-05	0.00579519	down-regulated	0.509643	0.728618	1.6718	0	0	0
4930512M02Rik	2.57213	2.04415	6.06e-05	0.00579519	up-regulated	1.94891	1.76907	0.824916	12.1398	9.46054	4.57883
Slc29a1	1.86691	9.25584	6.3e-05	0.00594983	up-regulated	100.085	204.581	84.0921	483.64	635.553	247.196
Acer2	1.54956	4.73396	6.3e-05	0.00594983	up-regulated	11.8324	12.5124	9.06616	24.7986	51.4173	20.4381
D17H6S56E-5	2.76701	6.97553	6.43e-05	0.00603235	up-regulated	21.7855	4.57544	2.06636	81.2003	69.3405	37.0773
Cd53	-2.24522	2.74172	6.58e-05	0.00612138	down-regulated	1.88333	6.16751	3.40325	0.966863	0.853271	0.463275
Hao2	-5.89848	0.520168	6.62e-05	0.00612138	down-regulated	0.447279	2.96835	0.504853	0	0	0.0454071
Zbtb20	2.83418	3.44477	6.79e-05	0.00624435	up-regulated	0.939011	1.41429	0.382734	7.84005	1.166	7.34017
1810055G02Rik	1.72707	7.1205	7.32e-05	0.0066847	up-regulated	40.9283	41.9808	19.2689	118.258	138.645	67.7255
Ppp3ca	1.49616	5.82773	7.42e-05	0.0067337	up-regulated	5.62622	6.02517	6.02934	17.176	18.9412	12.418
Insig2	-2.02512	7.45101	7.5e-05	0.00676745	down-regulated	66.1374	104.251	131.934	29.3005	14.3704	25.5953
Sema3f	1.61029	4.23099	7.55e-05	0.00676849	up-regulated	2.60212	3.80093	1.67109	7.54094	11.8164	4.50899
Clec12a	-2.50172	2.38798	7.65e-05	0.00680424	down-regulated	2.51195	6.61659	2.59042	0.433507	0.662152	0.751117
Rtn4	-2.31016	4.74035	7.69e-05	0.00680424	down-regulated	4.77534	8.88248	18.293	1.67759	1.40207	2.92496
Sftpa1	2.50748	3.81028	7.75e-05	0.00681445	up-regulated	1.06054	3.25318	0.371499	7.85355	14.713	2.84011
Rmrp	3.79972	4.89444	7.8e-05	0.00682037	up-regulated	6.6425	37.9862	1.87438	34.8085	90.9532	347.957
Mamstr	4.48257	0.691046	8.02e-05	0.00697173	up-regulated	0.0465731	0.118371	0	1.46433	0.801823	1.0638
D630039A03Rik	-1.89849	4.07438	8.22e-05	0.00710081	down-regulated	14.1922	6.59077	5.60664	3.34694	1.55589	1.76093
Gm4952	-2.27444	5.19338	8.33e-05	0.00711446	down-regulated	25.3546	27.3959	53.3868	4.73381	3.79021	11.1712
Vsig4	-2.03441	3.80034	8.34e-05	0.00711446	down-regulated	6.29844	23.5627	15.5164	3.6525	2.62916	3.75023
Osbpl5	2.22001	2.88266	8.53e-05	0.00723716	up-regulated	0.454719	1.22371	0.362295	2.04698	4.53238	2.24838
S1pr1	-1.54288	4.9172	8.72e-05	0.00735549	down-regulated	11.8268	12.2196	17.6129	4.43227	5.34313	4.19373
AW112010	-2.06942	5.57853	8.81e-05	0.00738517	down-regulated	62.5919	124.972	100.652	19.032	9.72958	30.7476
Klf13	1.59943	5.17147	9.13e-05	0.00747738	up-regulated	1.47559	3.54877	3.02213	8.83848	8.20937	6.30609
Lgalsl	-1.79603	3.9171	9.14e-05	0.00747738	down-regulated	5.0532	4.82512	7.98825	1.19247	2.09969	1.73454
Gadd45g	2.24317	6.87837	9.16e-05	0.00747738	up-regulated	65.9638	16.7177	25.6932	100.227	295.282	120.709
Nt5c2	1.55559	5.29166	9.17e-05	0.00747738	up-regulated	5.54668	6.50131	3.48742	15.8295	22.1047	7.1835
Ctss	-1.72098	4.3797	9.18e-05	0.00747738	down-regulated	13.9539	29.0172	24.5094	4.07258	10.1423	5.65872
Pstpip2	-2.2798	4.18533	9.24e-05	0.00748194	down-regulated	7.7615	8.72312	19.8252	2.04936	1.34154	3.52521
Chd7	1.79954	6.11435	9.54e-05	0.00762418	up-regulated	2.76461	4.16349	1.32215	10.112	13.5665	4.17434
Tnks1bp1	1.65372	6.68935	9.57e-05	0.00762418	up-regulated	9.30597	10.9958	5.38147	27.7394	35.3937	15.1497
Cry2	1.42221	5.10937	9.58e-05	0.00762418	up-regulated	3.75392	5.83423	4.05819	14.0991	12.3421	8.50505
Txndc11	1.72039	6.08572	9.63e-05	0.00762418	up-regulated	10.9425	15.2055	5.68495	33.9541	51.3066	16.7876
Angptl4	1.62858	7.74794	0.00010315	0.00812095	up-regulated	47.4617	71.9712	43.2029	174.536	179.516	122.199
Wfdc17	-2.03172	3.07394	0.000106044	0.00827624	down-regulated	14.7139	37.1223	30.4071	9.2423	5.88207	4.1517
Rnf125	-2.07577	6.87974	0.00010661	0.00827624	down-regulated	26.0753	22.4919	53.0905	6.16181	6.9829	9.79614
Rusc2	1.90495	6.74013	0.000106915	0.00827624	up-regulated	11.161	10.1936	3.98673	34.5025	46.941	12.5063
Pabpc4	1.41754	5.33779	0.000107446	0.00827624	up-regulated	7.19276	7.92767	6.29096	19.0297	25.8232	11.5551
Fyn	1.46746	4.58059	0.00010866	0.00832479	up-regulated	3.36454	4.09298	2.96994	9.70691	13.8104	5.12345
Phf11a	1.74167	4.36779	0.000109612	0.00835281	up-regulated	8.46938	8.47705	3.74346	19.2526	39.3905	10.2034
Bud13	2.95515	6.52118	0.000110858	0.00840279	up-regulated	5.79113	16.7632	6.14748	20.4222	197.531	14.6137
Elp4	-2.07622	3.08081	0.000114658	0.00864485	down-regulated	1.57745	2.04283	2.07301	0.418883	0.258649	0.549053
Adam15	1.72792	3.27175	0.000115447	0.00865852	up-regulated	1.88062	1.66843	0.961221	5.28358	5.69101	3.33926
Pla2g12b	-1.64101	4.71174	0.000116887	0.00872063	down-regulated	28.7503	31.9389	43.8411	12.2553	8.10873	11.3075
Cxcl13	-4.87188	0.884038	0.000118648	0.0088059	down-regulated	1.74669	5.4383	1.47864	0	0	0.239384
Sh2d3c	1.73195	4.90024	0.000123189	0.00909559	up-regulated	4.38629	5.24838	1.92892	12.3347	20.7244	4.97046
Rbm4	1.54842	5.6016	0.00012454	0.00914788	up-regulated	11.0536	16.5889	10.0257	39.407	53.0371	16.9764
Bfar	1.45543	5.94125	0.000125501	0.00917122	up-regulated	13.0908	12.8082	10.2973	37.3636	36.1807	22.5452
Rab11fip5	-5.41607	0.10866	0.000129904	0.00942249	down-regulated	0.132571	0.379062	0.336679	0	0	0.0151406
Gata6	1.60841	3.87234	0.000130262	0.00942249	up-regulated	1.90637	2.42264	2.12487	5.35308	10.5373	3.86097
Ddc	-1.71058	5.50455	0.000131419	0.00942953	down-regulated	55.6696	20.8978	22.4351	9.66595	12.0755	7.62722
Sycp3	2.1482	2.6276	0.000131683	0.00942953	up-regulated	1.80896	3.33333	0.842247	9.12172	10.4906	5.12363
Cybb	-1.98747	3.21282	0.000134167	0.00955937	down-regulated	1.77328	5.24007	2.20651	0.608371	0.716292	0.76129
Plin4	2.50959	7.38742	0.000145305	0.0103015	up-regulated	11.5678	12.7733	2.19438	19.4889	103.733	24.5538
Sik1	1.68113	5.48192	0.000152936	0.0107888	up-regulated	3.16362	7.38493	3.43789	11.7665	25.1493	7.25698
Pear1	1.82101	5.08234	0.000158047	0.0110944	up-regulated	4.60123	4.10492	1.47543	9.20903	21.4783	5.11697
Grem2	1.69732	3.51798	0.000162576	0.0113564	up-regulated	1.11103	1.20528	1.6746	5.28889	5.13188	2.64918
Sucnr1	-1.79193	5.00689	0.000164576	0.0114011	down-regulated	27.4539	20.4407	40.193	13.8341	9.01419	3.54123
Dct	-3.9628	1.47275	0.000165115	0.0114011	down-regulated	1.83862	1.36773	2.80923	0.0532067	0	0.286809
Bc1	6.76622	-0.277444	0.000165992	0.0114011	up-regulated	0	0	0	4.94822	8.81774	9.52615
1700007L15Rik	-6.67612	-0.400423	0.000167124	0.0114011	down-regulated	1.22268	2.07173	1.38007	0	0	0
Pnpla3	-2.12571	4.32546	0.000167217	0.0114011	down-regulated	9.34278	2.88501	7.20683	0.738135	1.44393	1.97449
Samd11	1.58688	4.12048	0.000168516	0.0114196	up-regulated	3.76581	4.53895	1.57752	10.4792	12.3828	5.46254
Defb1	-3.81267	1.70436	0.00016909	0.0114196	down-regulated	2.32657	4.36455	10.5042	0.394345	0	0.708568
Sds	2.04413	9.04435	0.000176906	0.0118911	up-regulated	134.787	287.07	111.446	421.94	1434.88	327.233
Plscr1	-1.96344	3.42712	0.000180081	0.0119913	down-regulated	5.35616	5.60195	10.8741	1.77151	1.58916	2.03545
Pla2g6	1.54153	6.75804	0.000180912	0.0119913	up-regulated	20.9108	18.8507	12.3913	54.0008	60.722	32.3002
Tubb2a	-1.81928	7.18935	0.000180922	0.0119913	down-regulated	97.8154	98.3512	196.333	30.608	47.3819	33.0446
Plekhg2	1.92817	5.38961	0.000182677	0.0120079	up-regulated	4.25858	4.9013	1.25837	11.7857	22.9345	4.55164
Lims2	1.61411	7.51936	0.000182856	0.0120079	up-regulated	53.994	66.3616	35.395	157.455	219.173	88.3445
Sqle	-2.52314	4.57125	0.000186024	0.0121598	down-regulated	8.60461	6.52336	24.3222	2.89186	0.669261	2.9355
Fcna	-1.5855	4.98454	0.000187572	0.012205	down-regulated	24.9661	44.0656	35.2247	14.3994	6.98226	10.6309
Esr1	1.56142	3.95364	0.000189112	0.0122493	up-regulated	1.08538	1.29817	1.13501	2.36723	5.45259	2.45001
D630024D03Rik	-5.52383	0.212915	0.000195681	0.0126174	down-regulated	3.89105	1.47007	0.623175	0	0	0.0960842
Herpud1	1.64891	8.43966	0.000204247	0.0131104	up-regulated	68.2088	107.856	75.187	197.054	389.086	181.458
Pde4b	-1.51693	4.15723	0.000207195	0.01324	down-regulated	4.1259	8.00285	6.04591	2.10411	3.03898	1.14634
Sytl5	-6.85208	-0.254911	0.000208775	0.0132815	down-regulated	0.0919366	0.155779	0.311312	0	0	0
Lrrc18	-6.84215	-0.260035	0.000210083	0.0133052	down-regulated	0.823469	0.199328	0.431537	0	0	0
Pkdrej	2.64801	1.81801	0.00021204	0.0133698	up-regulated	0.129406	0.146178	0.0973751	1.33918	0.534176	0.394111
Plk5	2.4864	2.97716	0.000214549	0.0134015	up-regulated	1.53762	1.28233	0.447443	7.09784	10.4061	1.18536
Gask1a	-1.88125	3.5722	0.000214964	0.0134015	down-regulated	6.50856	8.73324	4.40165	0.81968	3.32769	1.09631
Cdc42ep5	2.01542	3.03973	0.000215364	0.0134015	up-regulated	3.61605	3.26119	3.55486	7.95791	26.9527	8.41952
Ddit3	1.52914	4.8116	0.000217743	0.0134906	up-regulated	19.6907	21.4696	8.18652	41.2645	69.8911	26.507
Ngef	1.93979	6.73304	0.00021978	0.013502	up-regulated	21.02	15.075	5.90384	47.8688	91.986	21.4087
Hpd	1.59191	11.2599	0.000219823	0.013502	up-regulated	731.183	913.167	869.83	2778.51	2945.95	1706.27
Tm2d1	-2.02044	2.90932	0.000221007	0.0135165	down-regulated	6.17542	13.8644	14.202	2.07598	3.82375	2.35094
Elovl3	-1.94758	7.44487	0.000222202	0.0135315	down-regulated	118.82	77.4204	207.983	28.7079	34.0616	38.8847
Noxred1	3.24986	2.71944	0.000223164	0.0135323	up-regulated	0.862459	1.27869	0.425895	2.89931	22.0773	0.984999
AA986860	2.34178	3.07269	0.00022542	0.0136112	up-regulated	0.697715	1.862	0.324854	4.32537	8.18725	1.5937
Nfkb2	1.37888	4.58044	0.000226564	0.0136225	up-regulated	5.00289	4.54699	2.57325	10.181	12.9399	7.11683
Ccdc189	1.67761	4.9153	0.000232511	0.0139214	up-regulated	8.24347	6.25503	2.30356	19.8699	24.512	8.18989
Nat8f6	2.40566	2.10205	0.000234462	0.0139794	up-regulated	1.18261	0.751437	0.750845	6.79644	6.02773	1.75583
Lgals4	2.07166	7.56165	0.000237053	0.014075	up-regulated	60.7909	78.15	15.2236	202.114	344.118	83.7648
Atp2b2	-2.46207	3.2986	0.000240074	0.0141952	down-regulated	1.04539	3.74001	0.884967	0.114596	0.288297	0.456806
Trp53bp2	1.40554	5.27226	0.000245593	0.0144615	up-regulated	5.27153	6.1384	2.92917	14.176	15.4453	7.02305
Eepd1	-1.66753	3.87688	0.000250164	0.0146701	down-regulated	5.88471	8.29856	9.38476	2.7703	1.61689	2.53223
Tgfb1i1	1.71863	3.25107	0.000252441	0.014743	up-regulated	0.675858	1.55261	1.03425	2.91456	4.38112	2.89754
H2-Bl	2.24078	2.38153	0.00025491	0.0148264	up-regulated	1.55247	2.07674	0.62253	7.27093	4.22022	6.271
Sema4b	1.55113	3.86683	0.000260734	0.0151035	up-regulated	1.91279	2.66389	1.0869	6.04676	7.05165	2.87285
Pdlim7	1.62096	4.28785	0.000263422	0.0151848	up-regulated	8.26823	12.759	6.33278	19.2697	50.2148	14.0296
Tmed5	1.62444	7.47871	0.000266217	0.0151848	up-regulated	17.6697	19.0233	26.9423	65.5378	66.2295	58.4209
Asl	1.70203	9.71718	0.000266385	0.0151848	up-regulated	138.537	361.018	152.649	608.04	890.878	493.09
Ifitm5	3.22193	1.529	0.0002664	0.0151848	up-regulated	1.13389	0.720477	0.23997	7.39929	11.4303	1.42449
Lipe	1.48798	5.11097	0.000268306	0.0152325	up-regulated	8.964	5.14009	4.65791	23.6706	15.9479	11.3862
Samd1	1.63158	5.87562	0.000269472	0.015238	up-regulated	16.974	15.3749	5.65594	41.6978	53.0549	19.5507
Prpf3	1.59351	5.31974	0.000274719	0.0154733	up-regulated	7.82328	7.02722	3.32466	20.7077	26.562	7.26269
Akr1c20	-1.58405	5.39085	0.000281563	0.0157533	down-regulated	32.1476	43.7648	57.4667	10.4642	15.3607	16.2559
Rnf130	-1.64656	5.07979	0.000282649	0.0157533	down-regulated	3.89478	5.71728	8.52018	1.69286	1.63064	2.14921
Ifi47	-1.56416	4.15034	0.000283006	0.0157533	down-regulated	18.2751	11.7241	13.6301	7.46005	3.99348	2.95291
Gpsm1	2.11553	3.04091	0.000286439	0.0158403	up-regulated	1.17707	1.21284	0.430892	3.2272	7.55253	1.48238
Msantd1	2.7274	2.07072	0.000286793	0.0158403	up-regulated	0.290677	0.784967	0.0922762	3.03927	3.42408	0.829943
St3gal5	1.73455	6.9664	0.00028896	0.0158984	up-regulated	12.9061	42.1253	21.6977	71.8894	79.4822	79.9364
Elmod3	1.36152	5.51314	0.000290876	0.0159209	up-regulated	13.353	12.288	8.22452	34.718	31.7091	17.7954
Podn	1.90958	3.34779	0.000291604	0.0159209	up-regulated	1.53193	1.27138	0.952782	3.82067	8.98034	1.77102
Crot	-1.51872	8.83939	0.000300245	0.0162554	down-regulated	223.494	265.154	215.003	88.4042	85.0343	61.7259
Gm4890	-5.18767	-0.0738365	0.000300515	0.0162554	down-regulated	0.897042	0.545204	0.297149	0	0	0.0356346
Zfp281	1.51298	5.82178	0.000301152	0.0162554	up-regulated	4.29017	8.19022	4.03895	13.7298	23.9522	8.38446
Fst	-2.07402	2.85398	0.000304364	0.0162813	down-regulated	2.66033	5.76986	3.39313	1.47299	0.449979	0.648174
Arhgef10l	-1.39641	4.5156	0.000304551	0.0162813	down-regulated	9.86573	7.38711	4.78362	3.14618	3.10579	1.79856
Noct	2.68762	8.04224	0.000305415	0.0162813	up-regulated	10.9782	58.7887	4.11491	125.174	265.382	55.2279
LOC102631993	1.80178	3.18993	0.000306202	0.0162813	up-regulated	8.8835	5.54896	2.93162	22.5093	17.7364	16.2331
Fam214a	1.73311	8.46422	0.000312184	0.0165376	up-regulated	40.6397	52.6819	19.332	175.855	114.486	64.7452
LOC105246046	6.49575	-0.447299	0.000314934	0.0165725	up-regulated	0	0	0	2.43738	1.67532	1.68925
Lrrfip2	1.5996	6.69048	0.000316136	0.0165725	up-regulated	19.6652	17.2489	9.96706	38.9121	75.2813	26.2157
Hirip3	1.64339	4.13983	0.000316331	0.0165725	up-regulated	3.63737	4.31426	2.05279	15.4165	11.3893	3.84031
Snord17	5.63438	1.19472	0.000320001	0.0167033	up-regulated	0	1.16711	0	0.544826	12.4828	33.1447
Maff	2.24947	2.91182	0.00032313	0.0167766	up-regulated	0.648797	1.37417	1.78501	3.33572	12.2968	3.40851
Tnxb	1.78711	5.6912	0.000323758	0.0167766	up-regulated	2.83163	3.66586	0.861875	5.81963	14.2802	4.37977
Hmgcs1	-1.70221	8.85023	0.000327317	0.0168995	down-regulated	190.397	159.936	210.15	55.3898	42.5462	62.1857
Dlgap4	1.60119	6.22325	0.000339321	0.0174561	up-regulated	12.0151	12.8073	5.63222	31.842	44.7699	14.2096
Tsku	2.12196	9.00508	0.000341745	0.0175175	up-regulated	86.6444	129.582	19.5777	422.695	428.495	127.445
Slc25a19	1.44466	5.18547	0.000344693	0.0175759	up-regulated	9.53945	8.42686	4.07059	26.0873	18.4475	12.3652
Cidec	2.36263	4.4287	0.000345351	0.0175759	up-regulated	2.25649	6.41431	3.41827	3.02954	32.0691	21.9731
Hspb7	6.85523	-0.199702	0.000349782	0.0177381	up-regulated	0	0	0	0.108749	0.930195	0.368473
Gdap10	3.10591	1.09314	0.000361737	0.0182793	up-regulated	0.109004	0.138523	0.153794	0.538877	1.94251	1.02913
Cdk3	2.83529	1.81494	0.000365264	0.0183923	up-regulated	0.711161	0.813377	0.180608	4.72514	6.44404	0.974645
Ggh	-2.38006	2.56489	0.000368853	0.0184951	down-regulated	4.28585	6.71087	9.45908	0.544826	1.31763	1.81806
Atad2	1.58508	3.35479	0.000369902	0.0184951	up-regulated	0.785719	0.907728	0.846545	2.21406	3.81871	1.58261
Tef	1.82378	8.21346	0.000377394	0.0188037	up-regulated	28.0905	54.8981	13.411	109.529	164.883	52.1794
Sgsm1	-2.35804	1.80666	0.000379603	0.0188479	down-regulated	1.61842	1.51724	1.12299	0.157394	0.432736	0.218168
Isyna1	1.60885	4.4239	0.000381713	0.0188868	up-regulated	5.13487	9.68293	2.61747	22.2405	19.8121	8.22283
Scai	-2.04273	2.57364	0.000390793	0.0192692	down-regulated	0.881716	0.795191	0.826667	0.163107	0.386588	0.0779607
Slc41a2	-2.92564	3.45945	0.000393702	0.0193457	down-regulated	3.60951	3.14622	5.46481	0.713765	0	0.718769
Tmc7	1.75341	4.24631	0.000400092	0.0195922	up-regulated	2.71042	1.83703	1.07076	3.91261	12.3209	2.9717
Bcl6b	1.76059	3.04289	0.000404978	0.0197635	up-regulated	0.770155	1.54337	0.852572	2.6183	5.36815	2.38163
Tat	1.64613	11.0254	0.000408335	0.019858	up-regulated	231.954	536.153	460.519	1227.82	1609.84	911.804
Plekho1	1.39671	4.50552	0.000409701	0.019858	up-regulated	9.98435	11.9307	5.23529	20.996	33.7579	14.1601
Map3k5	1.42563	6.03712	0.000411882	0.0198715	up-regulated	7.50818	7.65232	4.2851	19.5468	22.1664	9.30135
Baiap2	1.46214	6.24846	0.000412769	0.0198715	up-regulated	17.4953	26.0429	14.3529	67.7251	55.0403	30.4431
Sh3yl1	-1.92995	2.53287	0.000414283	0.0198772	down-regulated	5.51852	3.91252	5.06505	0.930446	1.68438	1.11457
Abhd17c	-1.42775	5.2125	0.00042836	0.0203543	down-regulated	18.9543	18.6706	29.8648	7.45144	11.5459	6.25599
Thrsp	1.69703	9.51417	0.0004294	0.0203543	up-regulated	226.172	260.505	392.672	882.727	832.614	992.673
Rab32	-1.33413	4.75227	0.000429734	0.0203543	down-regulated	18.8242	18.1456	16.9392	9.05688	5.59618	5.64272
Lmbr1l	1.62259	5.60232	0.00042994	0.0203543	up-regulated	13.2063	14.8188	4.91589	44.3399	40.8224	13.3926
Simc1	1.72331	5.55283	0.000435679	0.0205488	up-regulated	6.22489	5.59666	1.79239	17.0825	21.9483	5.37795
Mafb	1.48086	6.4492	0.000436933	0.0205488	up-regulated	10.7801	21.0059	8.92299	36.0438	42.7086	27.2774
Zfp941	-6.47668	-0.548538	0.000439741	0.0205984	down-regulated	0.363458	0.230943	0.175818	0	0	0
Sec14l4	1.43814	6.76893	0.000440877	0.0205984	up-regulated	16.8333	27.266	14.9801	53.0002	63.7944	35.9287
Adcy4	1.65495	4.42163	0.000443477	0.0206521	up-regulated	2.50113	4.8225	1.48455	7.81108	15.5258	3.7824
Smyd2	1.39107	5.05538	0.000465809	0.0215673	up-regulated	9.90845	10.6669	11.8606	33.5836	39.7448	13.493
Slc1a5	1.68675	3.9893	0.000466156	0.0215673	up-regulated	2.24454	4.62929	1.33941	8.55682	13.6034	3.49638
Gstm4	-2.01364	4.94137	0.000468012	0.0215831	down-regulated	20.3104	24.0489	48.1772	6.29174	3.39183	11.0835
Kcnb1	1.83481	2.76598	0.000471064	0.0216538	up-regulated	0.200181	0.323772	0.231083	0.998621	1.27797	0.415678
Gm12992	1.68089	6.46021	0.000473286	0.0216859	up-regulated	12.8971	10.4194	4.35951	31.1401	43.8804	12.7329
1810053B23Rik	3.20772	1.33321	0.000477318	0.0217989	up-regulated	0.157827	0.802273	0.133607	1.45125	6.00648	2.01881
Ces1a	3.7365	1.38427	0.00047881	0.0217989	up-regulated	0.307679	0.130334	0.0434104	0.943054	5.66886	0.421673
Tbca	-1.76361	4.81287	0.000483121	0.0219251	down-regulated	36.7183	80.662	104.184	20.907	13.2083	25.962
Lims1	-1.5822	3.54192	0.000487602	0.0219304	down-regulated	2.71682	4.7324	4.04465	0.875331	1.6129	1.17694
Kcnq1ot1	1.45084	5.38418	0.00048897	0.0219304	up-regulated	0.285826	0.389507	0.129733	0.526004	0.955526	0.562304
Rpl9	-1.72408	6.21499	0.000489565	0.0219304	down-regulated	97.9833	118.115	219.809	36.039	40.9682	49.2382
Gpr160	2.80751	1.50238	0.0004901	0.0219304	up-regulated	0.32173	0.233633	0.272357	1.99042	3.70658	0.545913
5031426D15Rik	6.54344	-0.414622	0.000490933	0.0219304	up-regulated	0	0	0	0.08999	0.35127	0.0923978
4930556N13Rik	3.85608	0.74312	0.000510523	0.0227342	up-regulated	0	0.124725	0.332337	1.80493	4.6245	1.34509
Slc39a8	-1.86872	3.5424	0.000518558	0.0230201	down-regulated	3.56974	4.38399	6.95806	0.72963	1.44064	1.6993
Naa80	1.84762	8.42573	0.000520473	0.0230333	up-regulated	156.997	105.478	35.4755	423.632	452.482	167.133
Rfx1	1.71794	6.0178	0.000522859	0.0230673	up-regulated	10.484	8.43901	2.71812	28.6298	31.2326	9.75662
Snrpc	-2.15349	3.561	0.000528822	0.0232584	down-regulated	17.2253	18.4964	33.7985	4.03996	2.05692	7.93011
Nt5dc2	1.79429	2.82608	0.000539645	0.0236614	up-regulated	1.3675	2.28662	2.559	6.74619	10.1739	4.7347
Acpp	-3.30277	1.54993	0.000546385	0.0238834	down-regulated	0.746196	0.632184	1.68449	0.160971	0	0.123959
Phkg2	1.48366	5.78317	0.00055371	0.0241296	up-regulated	24.1536	18.7975	9.61591	59.8701	59.7773	24.1212
Pptc7	1.35414	4.92965	0.00056011	0.0242654	up-regulated	3.65347	4.92256	2.40344	6.08431	13.1224	7.31957
C030013C21Rik	6.51686	-0.427921	0.000560655	0.0242654	up-regulated	0	0	0	0.757275	2.66037	0.583152
Foxo3	1.6736	3.19287	0.000561937	0.0242654	up-regulated	1.19433	1.60705	1.4571	3.29253	4.20154	5.03885
Zpr1	1.94455	8.55943	0.000569414	0.0245004	up-regulated	42.7296	81.4951	32.5435	116.734	419.985	72.8591
Lpin2	1.8021	9.63445	0.000570816	0.0245004	up-regulated	45.1564	111.676	31.4298	175.093	357.209	101.266
Slc6a9	1.38049	6.19968	0.000579723	0.024808	up-regulated	13.4046	13.2305	11.9107	39.366	29.6274	26.5612
Leap2	-1.76248	5.98581	0.000583287	0.0248127	down-regulated	155.593	265.197	158.681	45.3039	25.5332	74.9979
Cdh1	-1.62184	4.18831	0.000583316	0.0248127	down-regulated	4.83142	3.52094	8.60642	2.52658	1.97109	1.15065
Mt2	2.86352	4.38999	0.000598631	0.0253884	up-regulated	3.46793	20.6438	4.17185	13.1018	24.8084	116.235
Asah1	-1.81117	3.88971	0.000603495	0.0255187	down-regulated	5.68809	8.03165	14.4456	2.27637	1.92258	3.34093
Pcgf2	1.78557	4.79167	0.000627073	0.0264373	up-regulated	7.99928	6.09934	1.72038	22.6243	25.1146	6.08397
Mvd	-1.86636	4.2565	0.000636986	0.0267411	down-regulated	17.2884	8.42193	21.0748	6.08529	1.82764	4.31751
Rarg	1.46544	4.1297	0.000638502	0.0267411	up-regulated	2.53878	3.31351	3.1076	12.7204	7.83401	4.01228
Wee1	1.95604	2.83108	0.00063991	0.0267411	up-regulated	0.415548	1.20705	0.804063	4.56059	2.04407	2.22379
Idi1	-1.98483	6.4327	0.00064908	0.027045	down-regulated	30.2643	25.3253	75.1218	10.6253	6.79971	13.9066
Spata2l	1.45713	6.23125	0.000655717	0.0272089	up-regulated	18.7501	27.3284	11.0455	46.4139	73.6089	30.598
Arap3	1.66431	6.27198	0.000656832	0.0272089	up-regulated	8.51145	9.17616	2.85044	20.9408	33.5959	9.24649
Arhgef15	1.29667	4.17472	0.000663827	0.027419	up-regulated	2.43656	3.03448	1.83575	7.31402	5.36504	4.25204
Sipa1	1.59666	5.74203	0.00067188	0.0276714	up-regulated	8.19745	10.4174	3.79615	21.4346	37.6315	8.29872
Trmt5	1.50238	3.90597	0.00069007	0.0283386	up-regulated	5.89804	4.94535	2.77956	15.5829	17.1902	5.49994
Fam32a	1.70145	9.06383	0.000694507	0.0284092	up-regulated	99.4947	98.6494	39.4124	184.452	446.039	130.806
Ugt2b35	-1.3917	7.01859	0.000695776	0.0284092	down-regulated	60.6841	50.1575	49.9644	21.2809	21.7431	16.0426
Akr1c6	-1.9623	8.81374	0.000701791	0.0285729	down-regulated	282.643	426.848	754.85	99.7187	77.6792	167.226
Irgm1	-1.40988	5.60269	0.000706162	0.0286193	down-regulated	29.2781	30.5489	28.2885	11.9623	7.0613	11.384
Plk3	1.85353	8.36761	0.000708115	0.0286193	up-regulated	94.8102	57.8044	29.0548	150.262	414.851	97.9809
Slc25a51	1.72023	8.17574	0.000708955	0.0286193	up-regulated	28.4527	52.057	12.3529	117.218	125.427	47.4577
Pck1	1.62785	11.4678	0.000713418	0.0287181	up-regulated	297.483	869.502	405.405	1985.98	1479.88	1073.59
Polr1a	1.40832	5.52582	0.000716696	0.0287688	up-regulated	4.50185	5.86878	2.01097	11.8652	13.8635	5.73721
Cstb	-2.1	4.09701	0.00072863	0.0291657	down-regulated	24.4435	36.2046	65.9303	5.30029	5.19355	15.8643
Hopx	-1.68981	4.65488	0.000745352	0.0297514	down-regulated	32.5112	29.5278	36.385	11.5503	3.82805	12.167
Dio3os	4.80825	1.26449	0.000747663	0.0297603	up-regulated	0.317381	0	0	0.141212	7.33351	2.31984
Stab1	1.55785	7.38984	0.000753961	0.0299274	up-regulated	11.6524	15.05	5.27597	27.7334	46.0645	16.9902
Kri1	1.43143	5.40575	0.000758723	0.0300328	up-regulated	10.8592	11.6158	3.93502	27.599	28.1745	12.3842
C4bp-ps1	2.59014	2.66652	0.000762391	0.0300756	up-regulated	1.88429	4.78917	0.569689	7.50546	31.0993	4.18106
Mrpl38	1.64663	7.49885	0.000764025	0.0300756	up-regulated	64.1549	69.464	47.8558	102.316	360.526	107.967
Actc1	3.71489	0.663766	0.000772386	0.0302482	up-regulated	0.139113	0.265179	0	1.27917	3.21438	0.699063
Mmaa	1.46177	6.26835	0.000772655	0.0302482	up-regulated	8.94121	8.49922	3.99648	20.5593	26.8821	10.1952
Clip1	1.40645	6.12242	0.000774911	0.0302534	up-regulated	12.5815	11.4361	7.49673	28.784	41.0571	13.4591
Gbp11	-2.53523	6.5305	0.000780307	0.0303109	down-regulated	137.309	25.6216	8.37519	14.1171	8.28558	5.82076
Cox5a	-1.98465	6.35523	0.000782849	0.0303109	down-regulated	94.2968	184.689	251.893	25.0557	27.3743	66.4591
Slc26a10	1.26379	5.73929	0.000785024	0.0303109	up-regulated	9.01714	13.1597	6.95904	24.5161	23.9924	17.176
Alas1	1.71536	9.55699	0.000785783	0.0303109	up-regulated	162.252	157.03	68.3585	228.403	749.537	264.06
Aqp8	-2.64495	7.26018	0.000788217	0.0303109	down-regulated	83.3169	108.918	291.259	21.9584	4.33173	42.2424
Mreg	-1.58484	4.5046	0.000790601	0.0303109	down-regulated	6.84218	8.65859	11.56	2.93342	1.7193	3.6248
Fes	1.77077	4.9676	0.000791275	0.0303109	up-regulated	4.44584	9.0117	2.17728	13.4705	33.3933	5.80767
Cdk5rap1	-1.66388	3.02283	0.000793527	0.0303113	down-regulated	5.04838	4.97532	7.28265	1.6808	1.86713	1.74147
Myh7	4.42423	1.01178	0.000795539	0.0303113	up-regulated	0.0160803	0.0613051	0	0.267104	1.38423	0.058768
Nsrp1	1.29185	4.72632	0.000799895	0.030357	up-regulated	4.7224	6.08406	3.61171	12.713	16.5262	5.65373
Dnajb5	1.58332	3.98919	0.000800998	0.030357	up-regulated	2.45086	3.18701	1.01325	8.3348	8.49583	2.52568
Mast2	1.54955	6.24021	0.000805958	0.0304639	up-regulated	9.43778	7.32197	3.12696	21.4203	25.8798	9.55956
C1qc	-1.73892	4.56281	0.000813308	0.0306604	down-regulated	14.1537	53.8376	33.1737	12.8517	4.88573	9.50085
Col6a3	1.45378	4.40092	0.000821289	0.0308796	up-regulated	1.23565	1.30857	0.538864	2.7822	4.309	1.23161
Setd4	1.82455	4.29683	0.000834483	0.0312931	up-regulated	3.67006	9.18658	1.69465	11.216	30.7865	7.46851
Cyb561d2	-2.49035	2.05385	0.000863251	0.0322502	down-regulated	2.27795	3.03959	5.25482	0.202705	0.928853	0.72845
Id3	-1.47396	5.91444	0.000865195	0.0322502	down-regulated	121.396	50.2058	90.3263	30.9545	41.7808	21.9885
9130230L23Rik	3.63199	0.612994	0.000866794	0.0322502	up-regulated	0.0697955	0.266091	0.0590847	2.48432	1.89731	0.446388
Myh11	2.14499	2.84732	0.000883042	0.0327691	up-regulated	0.30785	0.41078	0.403941	0.447439	2.88715	1.53293
Rapgef3	1.57458	3.33797	0.000891304	0.0329334	up-regulated	1.02182	2.01615	0.910537	3.50947	5.84779	2.06375
Cbr4	-1.5706	3.86849	0.000892091	0.0329334	down-regulated	11.468	18.8532	24.4244	3.99556	7.58744	6.23686
Tm4sf1	-1.81233	4.16121	0.000894847	0.0329498	down-regulated	6.40976	12.2768	6.15306	0.782334	5.02995	1.26094
Xylb	1.74621	9.8102	0.000900393	0.0330568	up-regulated	148.28	125.858	45.4028	413.485	515.694	132.284
Proser2	1.27017	5.02446	0.000903281	0.0330568	up-regulated	4.36726	8.14706	3.22307	12.8378	13.4447	8.97797
Tmub1	1.3115	3.9384	0.000904713	0.0330568	up-regulated	6.91927	8.20689	4.36054	16.6015	14.4204	13.6272
Ivns1abp	1.59776	8.22569	0.000918812	0.0334733	up-regulated	38.2914	65.6033	27.3543	131.756	206.502	54.0487
Gne	1.36525	7.27644	0.00092081	0.0334733	up-regulated	13.8117	18.6022	16.1725	40.3262	51.8792	29.7326
Insyn2a	3.50839	0.711589	0.000923516	0.0334863	up-regulated	0.0218854	0.111249	0.0185269	0.324581	1.07088	0.279943
Lepr	1.65832	2.89431	0.000930467	0.0335646	up-regulated	1.13189	1.40056	0.529525	2.73893	4.10255	2.25884
Ccne1	2.62985	1.22129	0.000930796	0.0335646	up-regulated	0.259414	0.395599	0.219604	2.12374	2.67971	0.663649
Mfsd2a	1.64241	8.61013	0.000932743	0.0335646	up-regulated	71.8875	152.239	44.473	220.008	429.458	151.287
Tnfaip8l3	-6.37194	-0.62545	0.00094946	0.0340113	down-regulated	0.182441	0.405734	0.617774	0	0	0
Plekhf1	1.27	4.056	0.000949928	0.0340113	up-regulated	4.88211	6.70058	6.2269	15.9873	16.6925	9.4565
Serpina7	-1.61435	6.67506	0.00095972	0.0342256	down-regulated	49.235	65.9047	71.4088	10.0339	22.5796	23.8291
Rfx4	-2.51102	1.49656	0.000960719	0.0342256	down-regulated	1.70481	1.06355	1.20703	0.422931	0.196608	0.056641
Zfp574	1.2174	4.45434	0.000968859	0.0344295	up-regulated	2.32403	3.44564	1.98464	6.96607	6.07747	4.06051
Sh3bgrl3	1.39743	4.45367	0.000971717	0.0344452	up-regulated	20.8283	21.9635	9.12863	33.9137	72.1463	26.7232
Rec114	-3.82816	0.409504	0.000997503	0.0352715	down-regulated	2.52845	1.75265	2.72419	0.409083	0	0
Trmt9b	-1.7869	2.92197	0.00100144	0.035323	down-regulated	9.73122	4.87595	3.76588	2.37514	1.9651	0.863705
Ablim3	1.76593	6.20658	0.00100606	0.0353983	up-regulated	13.6033	5.38503	4.1375	42.9065	18.0859	14.8706
Ppargc1b	1.37565	4.3984	0.00101384	0.0355042	up-regulated	0.85486	1.58584	0.890035	1.92944	4.71891	1.79553
Hip1r	1.29163	5.81778	0.00101405	0.0355042	up-regulated	8.22583	8.39802	5.20306	21.6441	20.9791	9.56346
Dbn1	2.13826	2.1157	0.00103405	0.0360339	up-regulated	0.38414	0.754443	0.413878	1.32588	4.24025	1.24437
Gm12602	-6.59047	-0.481079	0.00103424	0.0360339	down-regulated	0.404851	1.80071	0.171361	0	0	0
Ankrd46	-1.52253	4.76625	0.00104059	0.0361667	down-regulated	11.8756	15.3283	15.0955	4.5274	2.49625	6.12246
Slc17a9	1.58315	4.2114	0.00104732	0.0363123	up-regulated	6.37442	4.05035	1.91604	15.6468	16.3655	4.7268
Hdac11	-1.44631	4.94614	0.0010558	0.0365173	down-regulated	13.3059	15.4097	21.9768	5.8417	4.38766	7.10095
Fcrl1	-6.42775	-0.600206	0.00106233	0.0366543	down-regulated	0.219067	1.18317	0.278173	0	0	0
Myl2	6.54511	-0.400895	0.00106554	0.0366762	up-regulated	0	0	0	0.636591	4.0283	0.420187
Zmynd15	1.52068	4.17328	0.00107152	0.036793	up-regulated	5.13545	3.60402	1.58971	10.3446	14.6547	4.34193
Adgrf5	1.25484	6.03577	0.00107751	0.0368395	up-regulated	4.66095	5.15257	3.45247	12.2805	11.7868	6.56164
Ascc2	1.30789	5.29601	0.00107804	0.0368395	up-regulated	9.42757	10.743	5.44146	23.1107	29.652	9.71704
Cnih1	-1.7332	5.16942	0.00108322	0.036928	down-regulated	25.785	26.4501	47.9767	11.2857	4.14435	12.3548
Phf11c	1.57589	5.50539	0.00109538	0.0372533	up-regulated	18.3818	19.3854	5.40309	47.8219	61.9404	16.2116
Wfdc21	-2.00555	6.82076	0.00110856	0.0376019	down-regulated	199.027	349.797	598.814	68.5878	46.818	140.564
Itpr1	1.33788	6.382	0.00111097	0.0376019	up-regulated	5.50721	5.44483	3.13124	12.6356	14.9987	6.94682
Snca	3.62726	0.615892	0.00111636	0.0376019	up-regulated	0.0852796	0.433497	0	2.58014	2.55005	0.77917
Esrrb	-6.2717	-0.700981	0.00111766	0.0376019	down-regulated	0.0966732	0.245707	0.265973	0	0	0
1700001C19Rik	-1.78641	2.93717	0.00111895	0.0376019	down-regulated	7.11592	8.63195	10.5418	2.54245	1.53871	2.95526
Lrp4	1.27014	5.33583	0.00112146	0.0376019	up-regulated	8.22241	9.49561	3.96992	19.8638	19.4904	10.3976
Lratd2	-2.9877	2.20333	0.00112507	0.0376343	down-regulated	1.13103	0.834578	1.94581	0.129865	0	0.300015
Gm10433	-4.119	-0.0883047	0.00113956	0.0380299	down-regulated	0.460819	1.2363	0.563481	0.0911251	0	0
Pid1	-1.82545	5.37252	0.00115275	0.038276	down-regulated	16.5523	18.0368	32.5984	4.71785	2.89627	9.35209
Ubn2	1.27849	5.9887	0.00115424	0.038276	up-regulated	3.00249	2.54959	1.80966	4.98651	8.04282	4.26028
Sox7	2.099	1.91246	0.00115499	0.038276	up-regulated	0.403942	0.552822	0.263041	1.58527	2.75926	0.823306
Arhgef17	1.65122	3.43869	0.00116271	0.0383513	up-regulated	0.455435	0.679428	0.352018	0.875151	2.92466	0.841276
Immp1l	-1.69297	3.75413	0.00116343	0.0383513	down-regulated	13.3893	15.1247	30.4055	4.28673	6.06623	7.18468
Acvr2b	1.3951	4.05716	0.00116534	0.0383513	up-regulated	1.14951	0.961702	0.429789	2.86412	2.22209	1.28658
Scarf1	1.61372	6.80661	0.00117605	0.0386147	up-regulated	26.3911	23.9686	7.08959	65.5891	77.4487	27.1669
Dazap2	-1.65791	5.87517	0.00118499	0.0388187	down-regulated	29.0746	39.355	67.5203	14.4396	8.47897	17.2008
Syt11	1.71558	2.85738	0.00118772	0.0388189	up-regulated	1.11104	0.593009	0.395028	2.74191	2.43633	1.48208
Cyp2b10	3.31892	1.50669	0.00119808	0.0389891	up-regulated	0.162113	0.480702	0.137235	2.62869	0.293791	3.45606
Gde1	1.48912	6.98588	0.0011984	0.0389891	up-regulated	42.7435	51.6199	33.3186	75.3231	212.901	68.8284
Ubac1	1.16588	4.80158	0.00120342	0.0390632	up-regulated	4.32405	5.90624	4.2332	11.2729	13.9934	6.50392
Rapgef4	1.60167	9.05109	0.00120735	0.0391018	up-regulated	87.3678	69.6033	29.0857	243.833	219.419	86.5927
Arl5a	-1.38776	6.5286	0.00121251	0.0391796	down-regulated	22.6447	22.4922	27.6749	8.53612	8.48638	9.26857
Apex2	1.5871	4.3305	0.00122687	0.039554	up-regulated	7.24493	6.75176	1.86265	20.5029	19.4028	6.27621
Rin2	-1.25081	3.8685	0.00123311	0.0396448	down-regulated	4.48904	4.81855	3.44965	1.91327	1.6784	1.45344
Gtf2ird2	1.82725	4.46002	0.00123755	0.0396448	up-regulated	2.97516	4.95294	0.755577	9.03668	17.6041	3.34351
Rhobtb1	1.37598	6.7018	0.00123991	0.0396448	up-regulated	14.4135	15.3838	8.31317	29.9339	48.5103	18.4409
Mup13	-2.80255	2.30044	0.00124303	0.0396448	down-regulated	6.67347	1.90085	16.4611	2.11599	0.417036	1.05126
Xrcc4	-2.38491	1.77865	0.00124359	0.0396448	down-regulated	2.29599	3.66805	4.16496	1.08965	0.237767	0.479489
Hsf4	1.4756	5.07613	0.0012569	0.0399152	up-regulated	15.6893	12.3427	4.47992	29.6584	45.4141	13.766
Chmp5	-1.35686	4.66955	0.00125768	0.0399152	down-regulated	16.5686	22.5596	35.1276	9.65359	10.7908	8.17731
Prr12	1.37072	5.14195	0.00126999	0.0402164	up-regulated	2.921	3.89952	1.68596	8.56797	10.2664	2.85752
Umad1	-1.86609	2.84933	0.00128585	0.0406283	down-regulated	2.43559	5.27325	6.22364	0.99001	1.10348	1.48354
Prkcg	2.6362	1.89211	0.00129294	0.0406527	up-regulated	0.26063	0.662423	0.0551584	1.15962	3.74911	0.863215
Hddc2	-4.74733	-0.409203	0.00129488	0.0406527	down-regulated	1.69609	1.07771	1.67511	0	0	0.129138
Psma1	-1.54864	5.86179	0.00129518	0.0406527	down-regulated	46.0917	54.258	91.933	17.7012	17.3655	26.4496
Alg12	1.35364	4.70493	0.00130079	0.0406691	up-regulated	9.14344	7.68588	3.467	20.0584	22.3526	8.26703
Rbm6	1.50237	6.58606	0.00130373	0.0406691	up-regulated	16.0785	14.9366	6.35327	39.3759	50.1161	14.946
Irgm2	-1.19089	4.80432	0.00130488	0.0406691	down-regulated	9.29921	11.8543	10.6347	6.06488	4.78885	2.77055
Aasdhppt	-1.20983	4.75235	0.00130712	0.0406691	down-regulated	12.8464	10.6865	13.9345	6.0076	5.35007	4.38105
Larp4b	1.33541	6.8297	0.00132243	0.0410409	up-regulated	13.7553	11.986	6.89221	27.242	31.2946	19.7835
Vmn1r90	-4.15685	-0.427384	0.00132483	0.0410409	down-regulated	1.41857	1.10938	0.923754	0.129469	0	0
Slc50a1	1.31943	4.17428	0.00133705	0.0412749	up-regulated	9.63192	12.9975	6.97697	23.2684	38.1502	11.7036
Cntfr	1.83193	2.56158	0.00133818	0.0412749	up-regulated	0.872638	1.82652	1.0429	2.77112	4.51177	4.7838
Rnf7	-1.54716	4.18626	0.00134466	0.0413853	down-regulated	15.6573	20.3186	26.1585	7.86329	3.60319	8.09892
Cyp46a1	1.52517	4.49653	0.00135301	0.0415527	up-regulated	4.18389	10.1613	2.00704	14.258	20.9356	8.62227
Tnnt2	2.99877	1.22998	0.00136418	0.0418054	up-regulated	0.167601	0.745465	0.283763	0.994275	3.18924	4.13455
Frmd4b	1.49257	7.25854	0.0013811	0.0422331	up-regulated	16.7	23.9859	10.6397	39.4476	81.0012	22.3906
Pdgfrl	3.03907	0.942174	0.00138621	0.0422986	up-regulated	0.132398	0.420631	0.16812	0.903246	3.47911	1.39112
Trip10	1.36406	5.30706	0.00139863	0.0425109	up-regulated	10.6236	11.2418	4.8991	20.3294	37.2695	10.5374
Glipr2	-3.65691	0.607493	0.00140174	0.0425109	down-regulated	1.05554	1.02201	1.44671	0.0596368	0	0.183697
Mob4	1.1845	4.81808	0.00140211	0.0425109	up-regulated	5.06336	5.79569	6.44471	12.1642	17.9943	8.98996
Hlx	1.85934	3.67249	0.00141005	0.0426606	up-regulated	1.37075	3.96447	2.16073	3.28076	18.3742	5.35511
Proser3	1.67725	3.48207	0.00142137	0.0429123	up-regulated	3.33337	1.46433	1.32382	7.27518	10.2174	2.55679
Slc36a1	-1.39823	5.35962	0.0014247	0.0429217	down-regulated	15.4321	12.2754	5.66864	3.25331	6.93945	2.26793
Pir	-1.92429	2.96156	0.00143	0.0429906	down-regulated	4.68806	9.63736	9.22123	1.02248	1.74917	2.83455
Commd7	-1.27377	3.89363	0.0014378	0.0430959	down-regulated	5.40104	6.18135	6.8984	2.32344	2.83339	2.22208
Zbtb40	1.6144	5.22694	0.00144104	0.0430959	up-regulated	2.77977	3.8374	1.11089	6.08563	14.8573	2.65581
Zfp451	1.50417	5.28045	0.00144258	0.0430959	up-regulated	5.82513	7.50224	2.34398	15.7288	23.0779	5.08356
Zfp142	1.60409	5.04646	0.0014534	0.0432552	up-regulated	3.11508	3.36189	1.07337	7.96768	12.7942	2.21684
Tifa	-1.54114	4.04787	0.00145398	0.0432552	down-regulated	11.25	15.1828	6.92625	6.61878	3.03292	1.35918
Apcs	-2.31768	5.63983	0.00146004	0.0433449	down-regulated	51.1539	83.2246	104.069	14.2555	1.77558	24.7822
Ache	2.5205	1.43383	0.00146857	0.0434651	up-regulated	0.321584	0.525436	0.155562	1.90776	3.16373	0.629614
H2-Q5	-1.42752	4.90418	0.00147858	0.0434651	down-regulated	32.0517	30.6853	41.3906	16.6693	6.7741	12.7973
Slc43a3	1.38209	6.40893	0.00147914	0.0434651	up-regulated	20.4838	22.4611	10.7675	51.7318	63.3195	22.2089
Sucla2	-1.58375	5.85553	0.00148439	0.0434651	down-regulated	24.5158	34.832	65.0665	11.5475	11.9653	16.0063
Gja5	-4.80424	-0.366997	0.00148449	0.0434651	down-regulated	0.159564	0.446107	0.459263	0	0	0.0291576
Gm10804	-4.16916	-0.422436	0.00148581	0.0434651	down-regulated	1.63682	1.48578	0.692816	0.138717	0	0
Scimp	-6.42702	-0.600772	0.00148956	0.0434651	down-regulated	0.192384	2.07812	0.651444	0	0	0
Deaf1	1.33221	5.32621	0.0014939	0.0434651	up-regulated	12.8705	12.4729	5.4869	29.1129	35.3227	11.7171
Tcof1	1.29047	4.32223	0.00149485	0.0434651	up-regulated	3.28849	2.73031	1.33624	5.4884	8.22423	3.68561
Dhx16	1.58385	7.19903	0.00149656	0.0434651	up-regulated	29.3372	26.8963	8.79365	70.2905	92.4718	27.9531
Gpr4	1.68166	2.5967	0.00149863	0.0434651	up-regulated	0.950081	1.16266	0.714917	2.56762	4.78275	1.63966
Arhgef1	1.608	7.5268	0.00150069	0.0434651	up-regulated	37.0497	34.9174	11.7089	89.7979	127.218	34.1918
Alcam	-1.22454	5.198	0.00150927	0.0435423	down-regulated	9.81567	9.07191	10.3352	2.9837	5.1822	3.87265
Ripor1	1.1675	5.14281	0.00150947	0.0435423	up-regulated	5.50015	6.67762	3.36736	12.4398	13.7946	7.20143
Mapk11	1.91359	2.9311	0.00151531	0.0436227	up-regulated	1.53762	2.05964	0.316619	6.70569	4.29281	2.58192
Gm6815	-6.23823	-0.731965	0.00153795	0.0441849	down-regulated	0.297865	0.416384	0.0756465	0	0	0
Slc16a1	-1.55799	5.12151	0.00154707	0.0442891	down-regulated	8.79669	8.64621	15.1456	2.1608	3.19668	4.89769
Banp	1.66933	5.43218	0.00154779	0.0442891	up-regulated	6.13959	4.51331	0.911545	13.8853	15.1663	6.12733
Foxp4	1.30565	6.0326	0.00155907	0.0444359	up-regulated	11.0181	11.5028	5.27194	26.4596	27.3927	12.4396
Tvp23b	-1.5739	3.2581	0.00155948	0.0444359	down-regulated	5.51475	7.36945	9.43316	2.39464	1.95762	2.70112
Cldn2	-1.78218	5.55676	0.00156227	0.0444359	down-regulated	19.9258	16.0681	30.1214	6.57799	2.21943	8.58866
Serpina3h	2.88292	1.60537	0.00157259	0.0446403	up-regulated	0	0.754552	0.251319	1.99602	3.94547	1.1754
Mrps18c	-1.62384	4.13574	0.00159223	0.045108	down-regulated	35.9839	53.179	60.068	12.8322	8.05992	22.1644
Srd5a3	-1.90184	2.62786	0.0016185	0.0457612	down-regulated	2.52416	4.37418	7.96444	1.2592	1.55946	1.15312
Prss53	1.70543	6.17409	0.00163347	0.046093	up-regulated	19.1658	17.7321	3.63188	44.433	65.6157	18.3904
Gas2	-1.68597	4.57126	0.00164115	0.0461626	down-regulated	7.82998	11.1699	18.9429	2.7096	2.50411	5.54083
Pou1f1	6.04645	-0.78575	0.00164242	0.0461626	up-regulated	0	0	0	0.296568	0.36239	0.365404
Slc22a5	1.26004	5.48042	0.00165161	0.0462503	up-regulated	8.13003	14.0475	5.49384	26.3152	24.5885	12.087
Nova2	2.07416	1.96523	0.00165203	0.0462503	up-regulated	0.109095	0.277279	0.123138	0.460226	0.659028	0.786336
Mfsd9	-3.60869	0.134201	0.00166235	0.046448	down-regulated	0.643926	0.368239	0.545109	0.0764002	0	0.0294166
Kcnk5	1.35812	5.51664	0.0016701	0.0465112	up-regulated	3.80108	12.1145	6.66537	23.6232	18.0414	12.8718
Atf5	-1.94221	7.73809	0.00167114	0.0465112	down-regulated	130.318	179.884	219.504	57.3191	11.4439	54.9383
Sult1c2	-2.88461	1.43961	0.00167591	0.0465532	down-regulated	1.9396	3.16912	3.63575	0.534227	0	0.506328
Cntrl	1.40889	6.87625	0.00169184	0.0468346	up-regulated	44.447	43.2224	16.7331	90.7636	121.525	53.8267
Syvn1	1.68067	8.41855	0.00169285	0.0468346	up-regulated	72.003	45.3795	21.3659	214.823	171.458	54.2433
Adh4	-1.32311	6.25425	0.00169591	0.0468346	down-regulated	89.5709	72.3465	76.2836	25.2377	31.5399	32.3676
Slc4a8	2.69901	1.21687	0.00169966	0.0468475	up-regulated	0.0430267	0.0984219	0.00728476	0.382875	0.366484	0.141523
Atg5	-1.28015	4.92969	0.00170777	0.0469803	down-regulated	12.4987	16.0461	22.353	6.35184	7.03492	6.78163
Ttc7b	1.09526	4.93769	0.00171824	0.0471772	up-regulated	6.07363	5.99491	4.3928	11.8937	13.5717	8.37778
Zfp575	1.17462	4.4472	0.00172911	0.0473842	up-regulated	5.44252	5.26966	3.47899	12.4316	9.29293	8.3554
Slc26a4	-6.28849	-0.69378	0.00173258	0.0473882	down-regulated	0.0654094	0.457177	0.33223	0	0	0
Actn4	1.31463	6.96468	0.00174072	0.0474992	up-regulated	15.764	17.0332	19.9174	42.231	45.4672	38.3922
Gm10319	-1.40549	4.91075	0.0017433	0.0474992	down-regulated	33.0758	21.4942	35.8909	9.9447	8.1739	13.5991
Tmsb4x	-1.40915	6.86099	0.00174863	0.0475535	down-regulated	157.071	364.953	220.799	78.1745	83.1725	92.5828
Fam89a	-1.98764	2.56581	0.00175222	0.0475602	down-regulated	4.88182	5.92188	8.14008	2.6328	0.603213	1.28404
Rtn4rl1	-1.55909	3.44402	0.0017693	0.0479325	down-regulated	3.71203	6.00383	4.41492	0.946364	3.0578	0.840882
Agxt	-1.54342	6.86484	0.00178576	0.0482866	down-regulated	84.6887	93.7553	136.083	34.1527	22.6782	42.6291
Slc19a1	1.53417	3.1531	0.00179025	0.0483165	up-regulated	1.90172	2.69136	1.09765	5.61522	7.9894	2.48784
Lrfn3	-1.79086	2.93744	0.00180247	0.0485008	down-regulated	3.26334	2.93001	5.16476	1.55716	0.578544	1.00467
Mrpl43	-1.24239	4.32359	0.00180389	0.0485008	down-regulated	16.8998	21.7955	26.7005	11.2168	8.79385	6.956
Ddx55	1.55425	5.12908	0.00180869	0.0485383	up-regulated	8.26572	8.88459	2.0961	19.0525	29.0684	7.15288
Vps13a	1.24101	5.03233	0.00181608	0.0486451	up-regulated	1.38171	2.27572	1.439	3.64542	6.38357	1.97668
Adamts16	-6.08833	-0.829761	0.00183128	0.0488444	down-regulated	0.217181	0.150543	0.0835692	0	0	0
Itpr2	1.12972	5.18651	0.00183244	0.0488444	up-regulated	2.06862	1.70165	1.75117	3.5899	4.94665	3.19972
Trappc4	-1.85624	2.81307	0.00183746	0.0488444	down-regulated	3.99675	8.502	13.2394	2.62874	3.54284	1.19077
Arhgef25	1.80748	3.03213	0.00183782	0.0488444	up-regulated	1.79983	2.58048	0.546943	3.86024	9.74345	2.95156
Gp1ba	2.0999	2.21784	0.00184066	0.0488444	up-regulated	0.239551	0.5535	0.276532	1.18856	2.9797	0.497432
Cbx6	1.63612	2.7306	0.00185533	0.0491421	up-regulated	0.446978	0.473355	0.693706	1.31477	2.04198	1.56549
Tmcc1	1.27402	6.13025	0.00186396	0.0492111	up-regulated	7.17286	10.0076	5.44562	23.8877	19.5158	9.53565
Speg	2.00742	2.84808	0.00186988	0.0492111	up-regulated	0.836971	1.36753	0.303655	2.03929	6.6902	1.229
Dclre1a	1.39766	5.20726	0.00187513	0.0492111	up-regulated	4.41757	8.57508	1.86982	11.145	17.2872	7.98365
Dnmbp	1.3483	6.77068	0.00187683	0.0492111	up-regulated	11.2888	13.3544	5.43871	22.2279	35.1549	15.9111
Mybbp1a	1.43099	7.11829	0.00187816	0.0492111	up-regulated	23.2198	17.5461	9.69121	56.4989	56.2887	21.194
Nenf	-1.65429	2.72172	0.00188109	0.0492111	down-regulated	11.4746	12.8776	16.2735	3.44777	4.18598	4.62925
Mthfd1l	2.38609	1.54807	0.00188211	0.0492111	up-regulated	0.084032	0.355963	0.260834	0.648062	1.85283	1.04929
Frrs1	1.64227	3.13314	0.00189723	0.0494172	up-regulated	2.10411	1.1827	1.43867	3.86473	9.09298	2.36609
Esrra	1.40925	6.32414	0.00189728	0.0494172	up-regulated	19.5995	29.4515	9.84775	69.8434	50.9001	27.0885
Selenos	-1.63981	4.48591	0.0019004	0.0494172	down-regulated	13.2072	22.1981	42.7021	9.55368	5.17303	9.18649
Arhgap45	1.39885	6.11314	0.0019105	0.0495895	up-regulated	10.541	14.6104	4.15548	28.2778	31.9787	13.2661
Spr	-1.51255	5.86596	0.00191402	0.0495904	down-regulated	38.9045	59.3283	97.7514	16.9414	21.7515	26.4702
Slc9a3r2	1.13807	5.05638	0.00192084	0.0496769	up-regulated	9.79957	14.1342	11.6038	32.0276	27.892	16.3141
Ndufaf8	-1.45522	3.26216	0.00193165	0.0498661	down-regulated	19.5159	30.2834	30.4334	10.3589	8.0043	9.19704
0610009E02Rik	1.55861	2.72629	0.00196352	0.0505577	up-regulated	7.07586	5.20594	4.88657	18.4476	22.272	9.69745
Myom2	6.63329	-0.293525	0.00196554	0.0505577	up-regulated	0	0	0	0.279563	0.445579	0
Sdhd	-1.58717	6.39821	0.00199635	0.0510991	down-regulated	51.2547	72.5619	147.416	27.1735	28.0521	32.254
Osbp2	-4.72396	-0.427437	0.0019964	0.0510991	down-regulated	0.37155	0.377736	0.0838752	0	0	0.0226315
Dmwd	1.31889	5.90499	0.00199735	0.0510991	up-regulated	18.1622	15.2507	6.88637	35.8353	44.0442	17.8452
Cd9	-1.9299	3.82026	0.00200379	0.051172	down-regulated	9.49546	12.6056	28.5646	4.02361	1.84374	6.35183
Abhd6	1.17646	5.92254	0.00200841	0.0511982	up-regulated	14.8929	18.9261	13.1653	30.258	47.6501	24.8862
Rdh14	-1.23292	4.38236	0.00201298	0.0512232	down-regulated	18.2007	19.1871	19.2595	8.1389	6.05963	8.1887
Erg28	-1.90064	4.99324	0.00204281	0.0518895	down-regulated	22.8615	26.5725	74.8952	11.5224	4.5473	15.029
Rbbp8	1.38812	4.28358	0.00205237	0.0519618	up-regulated	3.60554	3.65067	1.86112	9.91216	11.209	2.73182
Robo4	1.3646	5.2965	0.00205418	0.0519618	up-regulated	6.23093	7.51741	3.18264	9.63877	26.0384	7.37446
Epcam	-3.11449	0.91436	0.00205659	0.0519618	down-regulated	1.03403	1.31406	1.87575	0.204475	0	0.224942
Gdf6	-6.08325	-0.831893	0.00207805	0.0524109	down-regulated	0.114929	0.219081	0.291877	0	0	0
Plin2	-1.61812	8.4733	0.00208292	0.0524411	down-regulated	191.188	201.957	394.763	63.5852	76.606	102.598
Unc45b	1.52978	2.91717	0.00208929	0.052446	up-regulated	1.22853	1.23447	0.677212	2.79661	4.50462	1.61844
Rabl6	1.39774	6.06219	0.00209182	0.052446	up-regulated	14.6293	14.9133	4.98063	32.1676	41.2089	14.7029
Prkd2	1.25955	4.19491	0.00209519	0.052446	up-regulated	3.5274	3.05959	2.03812	7.55656	9.84251	3.19728
Slc12a4	1.33906	5.26816	0.00209784	0.052446	up-regulated	8.27564	5.83142	2.71694	11.7071	21.8475	8.09433
Tead1	1.24924	4.32705	0.00210508	0.0525349	up-regulated	0.8509	1.91514	0.807107	3.33889	2.63821	1.91081
Atg2a	1.32856	6.79764	0.0021129	0.0526378	up-regulated	12.9174	10.4759	6.0028	27.5568	31.0244	13.5133
Slc8a1	2.34524	2.37773	0.00212317	0.0527251	up-regulated	0.0546399	0.152761	0.0601313	0.421388	0.103973	0.599071
Ushbp1	1.54068	6.21875	0.0021238	0.0527251	up-regulated	14.2974	13.845	4.11512	26.9719	51.3028	13.8468
Necab1	-1.19562	5.351	0.00213522	0.0528263	down-regulated	9.73178	12.6817	10.8739	4.67242	3.82996	4.89791
Mbd1	1.6442	7.44698	0.0021353	0.0528263	up-regulated	38.2616	36.5357	14.1971	57.3608	182.714	39.2383
Pcdhgb4	6.9088	-0.151423	0.00214647	0.0530108	up-regulated	0	0	0	0	0.750181	0.159246
Plce1	1.30492	3.55861	0.00215078	0.0530254	up-regulated	0.522942	1.03075	0.533036	1.57014	1.94376	1.31637
Mnt	1.26791	4.04094	0.00216141	0.0531953	up-regulated	2.50055	2.24972	1.3675	6.80011	4.25093	3.01253
Srxn1	-1.18229	5.05885	0.00219381	0.053814	down-regulated	11.4764	18.6202	17.1085	6.18733	6.73649	6.62766
Ocel1	-1.80537	2.37896	0.0021941	0.053814	down-regulated	4.30011	5.46464	4.05624	1.31194	0.723628	1.51542
Pnpla2	1.23417	6.53065	0.00221107	0.0540423	up-regulated	18.6381	22.2141	17.9913	36.7602	58.2131	37.7096
Polr2k	-1.33888	3.67183	0.00221454	0.0540423	down-regulated	34.7178	38.6374	32.3464	11.6994	11.1688	15.391
Dhrs13os	1.67726	3.5997	0.00221479	0.0540423	up-regulated	4.08431	1.90668	0.882024	7.17001	11.5559	3.23668
Cdc14b	-1.104	4.65405	0.00224397	0.0546608	down-regulated	5.40516	7.00724	5.35877	2.91601	2.51463	2.33667
Yipf4	-1.29984	4.56697	0.00225032	0.0547219	down-regulated	15.3675	9.73438	18.7284	4.9111	6.76847	5.73802
Mlxip	1.20767	4.7542	0.00227125	0.0551369	up-regulated	7.4321	7.54611	3.24308	15.7042	17.0444	7.73552
Mast3	1.49824	7.0448	0.00228047	0.0552666	up-regulated	15.3537	18.6412	5.1539	35.587	54.2705	17.1397
Phldb1	1.4502	4.59124	0.00231601	0.0560326	up-regulated	2.99189	3.28259	0.833764	5.34675	10.3727	3.10712
Gm14405	-3.88932	-0.264447	0.00232343	0.0561166	down-regulated	0.597309	1.1386	0.505645	0.106304	0	0
Gm5176	3.62385	0.589568	0.00233749	0.0563258	up-regulated	0.181869	0.462242	0.307918	3.56041	9.06381	0.498501
Ddx39b	1.48151	7.79853	0.00234416	0.0563258	up-regulated	90.0447	78.9811	32.1604	198.958	273.225	81.6309
Tspyl1	-1.23487	3.89652	0.00234503	0.0563258	down-regulated	6.28621	7.12754	8.41247	2.72433	3.44496	2.78576
Fdft1	-1.4874	6.19497	0.0023479	0.0563258	down-regulated	26.126	26.0898	49.174	13.5437	8.18151	12.735
Carmil2	2.06915	2.36781	0.0023529	0.056351	up-regulated	0.549847	0.698753	0.121426	1.95714	3.01106	0.633431
Vps72	1.13782	5.25961	0.0023791	0.0568829	up-regulated	18.1623	18.321	12.1445	45.2364	39.2544	19.7582
Tmem263	-1.34547	3.31121	0.00240334	0.0573662	down-regulated	3.59944	3.34532	3.66103	1.19514	1.53342	1.27621
Nfu1	-1.27742	4.31783	0.00240893	0.0574035	down-regulated	20.5091	25.658	36.4327	8.76258	15.4063	9.61194
Rdh16f2	-1.2864	5.68284	0.00242131	0.0574371	down-regulated	30.4047	82.8845	55.2807	20.9879	22.244	20.8165
Ntm	2.00506	1.62465	0.00242858	0.0574371	up-regulated	0.349283	0.322817	0.349443	1.41278	1.23721	1.27651
Msr1	-1.57743	3.54115	0.00242879	0.0574371	down-regulated	10.5841	13.802	9.89683	2.6675	7.96078	1.26409
Tsc22d1	-1.29016	6.79206	0.00242974	0.0574371	down-regulated	28.1417	32.4171	37.1767	16.4716	11.6474	10.4708
Ptpn3	-1.29072	4.58332	0.00243547	0.0574371	down-regulated	6.32574	5.91269	3.39914	2.22135	1.28499	2.21285
Carmil1	1.58659	6.4248	0.00243731	0.0574371	up-regulated	10.3758	9.84564	4.40006	26.7157	41.8372	6.64855
Id2	-1.53284	7.08455	0.00243856	0.0574371	down-regulated	225.703	81.5159	141.426	77.1	40.3394	34.9891
Gm1600	-4.57375	-0.539222	0.00249206	0.0582423	down-regulated	0.293825	0.258505	0.114801	0	0	0.0206506
Taf9b	-3.96161	-0.569843	0.00249422	0.0582423	down-regulated	0.362295	0.358095	0.374852	0.0477615	0	0
Iyd	-1.60829	5.41067	0.00249529	0.0582423	down-regulated	25.3215	32.7624	56.81	8.1724	8.20296	17.861
Adamtsl5	1.8006	2.0917	0.00249729	0.0582423	up-regulated	0.627846	0.652806	0.241589	1.64222	1.70673	1.51233
Upp1	1.55667	2.70461	0.00250718	0.0582423	up-regulated	1.58196	3.01556	2.61142	6.99166	9.8192	4.26388
Slc25a29	2.13403	1.94493	0.00251206	0.0582423	up-regulated	0.775072	0.98497	0.306194	4.59801	1.49827	2.12447
Anapc11	-1.25604	3.85807	0.0025148	0.0582423	down-regulated	4.70827	6.28821	6.16901	2.73975	1.90217	2.13719
Ifi207	1.61199	5.05101	0.00251971	0.0582423	up-regulated	4.66185	8.07191	1.60324	10.9932	26.7711	5.16449
Glo1	-1.69022	7.87741	0.00252047	0.0582423	down-regulated	240.217	343.143	534.567	94.3565	64.9525	154.707
Zfp113	1.32077	3.40753	0.00252297	0.0582423	up-regulated	1.11364	0.956776	0.62407	1.83308	3.06995	1.60507
Safb2	1.67281	8.60763	0.00252303	0.0582423	up-regulated	80.6721	72.7669	18.2462	184.946	281.51	70.991
Sap25	1.66278	5.28218	0.00252678	0.0582423	up-regulated	24.7751	25.0665	3.5493	56.8681	80.2136	24.8998
Cyp51	-2.03334	6.10244	0.00252938	0.0582423	down-regulated	15.9463	11.7915	40.7738	5.24169	1.79561	8.30721
Ctif	1.0746	4.87281	0.00252996	0.0582423	up-regulated	2.69481	3.82135	2.40646	5.40036	8.05512	4.54899
Pdcd11	1.27704	5.54908	0.00253645	0.0582974	up-regulated	5.47466	5.97556	2.0898	11.6163	14.3801	5.61575
Nlgn2	1.39888	4.00414	0.00255221	0.0585653	up-regulated	1.78648	2.24711	0.694434	4.19596	6.17778	1.76548
Sh3tc1	1.20001	4.38096	0.00256425	0.0586572	up-regulated	2.87783	3.96904	1.43528	6.69661	7.47942	3.81158
Sf3a2	1.18206	5.40796	0.00256856	0.0586572	up-regulated	16.9138	20.6468	8.62171	42.617	35.5411	20.9924
Rnu12	7.51049	0.236948	0.00257179	0.0586572	up-regulated	0	0	0	1.60542	0	29.6708
Zmiz2	1.36333	6.39334	0.00257269	0.0586572	up-regulated	15.4991	13.587	5.46868	33.7335	36.8461	15.3963
Gas2l3	1.13516	4.23847	0.0025947	0.0590646	up-regulated	1.9701	1.66271	1.38769	3.06013	4.22443	3.20155
Noc2l	1.33421	6.43605	0.00260722	0.0592551	up-regulated	22.1185	20.0973	9.99446	57.004	49.9239	21.2743
Tmem120b	1.44849	3.67225	0.00262856	0.0595535	up-regulated	5.61974	3.39748	1.66276	8.54499	14.4856	5.53336
Zfp57	1.79498	2.36836	0.00262988	0.0595535	up-regulated	1.60049	1.80793	0.501806	4.32536	6.2844	2.38302
Tuba1c	-1.39836	6.67455	0.00263289	0.0595535	down-regulated	47.1738	63.0802	99.2496	24.5138	26.2334	26.0295
Lamtor1	-1.27222	4.56873	0.00265177	0.0598855	down-regulated	19.4238	22.0742	37.0148	10.66	11.01	10.0852
Flt4	1.15057	5.45226	0.00266307	0.0599739	up-regulated	4.15386	5.72051	3.7371	9.03205	15.2762	5.57376
Akap13	1.28136	6.69875	0.0026654	0.0599739	up-regulated	4.14248	6.70378	3.46568	13.2089	14.9118	5.81032
Ccn1	-1.19923	3.81472	0.00266831	0.0599739	down-regulated	7.356	11.2559	9.15009	4.6904	4.62503	2.46891
Acd	1.20369	4.58632	0.00267663	0.0600661	up-regulated	12.0884	13.2759	6.19051	25.7192	33.6723	11.7265
Dedd2	1.11044	5.32661	0.00268764	0.0601661	up-regulated	15.7109	16.7203	8.55332	30.0358	30.1323	22.6224
Nav1	1.28714	4.26362	0.00268953	0.0601661	up-regulated	0.969757	1.11116	0.497946	1.40523	3.47889	1.24916
Kcne3	2.52439	2.6226	0.00272975	0.0609701	up-regulated	1.87584	2.50303	0.555789	3.56101	24.5614	1.4568
Clca3a1	1.84876	5.39667	0.00273993	0.061005	up-regulated	4.39871	7.50838	2.26946	11.2717	38.1835	3.06772
Zbtb3	-6.08371	-0.831553	0.00274291	0.061005	down-regulated	0.697476	0.316557	0.126523	0	0	0
Ppp1r3c	-1.29689	5.09493	0.00274415	0.061005	down-regulated	17.1034	13.8315	20.1289	9.83141	4.32979	5.78641
Agpat1	1.56822	6.24481	0.00277971	0.0616992	up-regulated	26.3374	27.4931	5.88358	83.2058	53.1756	29.6975
Csrnp1	1.35526	4.2948	0.00279191	0.0618125	up-regulated	5.20335	2.97339	2.6902	10.8557	14.0498	3.54166
Dnase1l2	1.59174	3.30459	0.00279349	0.0618125	up-regulated	4.18739	6.26046	1.45962	11.3977	17.8556	5.2512
Scarna6	4.34887	-0.53165	0.00280077	0.0618394	up-regulated	0.409205	0	0	2.1848	5.19109	3.36488
Ppp1r15a	1.13907	4.83423	0.00280339	0.0618394	up-regulated	10.1352	7.2968	4.78705	18.3216	19.0377	10.0948
Ccl9	-1.76707	3.8887	0.0028264	0.0622506	down-regulated	3.6774	4.41604	12.338	1.70122	1.40625	2.62012
Nek6	-1.15699	5.53506	0.00284648	0.0625962	down-regulated	20.1367	18.9691	18.7241	9.13953	6.86415	8.2354
Srsf4	1.43546	6.80338	0.00285156	0.0626021	up-regulated	32.8671	34.387	12.7682	81.384	103.584	28.3018
Mdn1	1.28098	5.8216	0.00285936	0.0626021	up-regulated	1.51441	2.83654	1.14807	6.12794	4.36254	2.23039
Prc1	-3.21854	0.25005	0.00285993	0.0626021	down-regulated	0.67096	0.639498	0.482795	0.0995096	0	0.0613033
Hnrnph3	1.48136	6.14496	0.00286538	0.0626169	up-regulated	25.4662	20.0977	6.87597	60.6285	64.0751	19.0768
Yipf1	-1.69746	3.45333	0.00286939	0.0626169	down-regulated	8.34104	11.743	17.2372	4.22054	1.63017	4.70704
Gm15441	2.06714	1.55094	0.00288236	0.0628036	up-regulated	0.363955	0.770863	0.667555	2.01517	3.62769	1.82893
Prodh	1.31273	8.62651	0.00291512	0.0634205	up-regulated	126.553	109.194	57.8748	276.097	256.858	161.358
Foxo1	1.09852	5.41184	0.00292222	0.063478	up-regulated	4.38686	5.85362	3.99218	7.7206	13.1674	8.16655
Fam162a	-1.28461	5.3293	0.00292885	0.0634976	down-regulated	75.1061	90.9007	75.6909	23.4271	24.3057	40.8464
Rdh11	-1.96914	5.37508	0.00294023	0.0634976	down-regulated	11.7842	10.5269	38.2307	3.94776	2.22982	8.04344
Pmaip1	-3.58966	0.0129545	0.00294336	0.0634976	down-regulated	0.305901	0.6803	0.712133	0.11342	0	0
Rasd1	2.37625	0.928274	0.00294392	0.0634976	up-regulated	0.251974	0.400265	0.31996	1.7564	1.99781	1.20866
Gpat4	1.36035	7.90844	0.0029454	0.0634976	up-regulated	37.7987	39.239	23.4595	57.3946	143.46	53.0608
Ncor2	1.41384	6.89341	0.00295781	0.0636688	up-regulated	9.59167	9.29761	3.41779	20.1924	29.1296	8.93416
Zfp69	1.65866	2.73708	0.00297042	0.0638439	up-regulated	1.50249	1.63662	0.763152	3.48894	7.15735	1.68655
Sfrp2	6.86436	-0.173587	0.00297977	0.0639484	up-regulated	0	0	0	0	1.88416	0.231687
Atp5f1	-1.79057	7.09803	0.00299619	0.0642041	down-regulated	52.313	98.7213	174.717	23.2422	17.8522	44.4118
C4a	2.33666	8.87446	0.00301693	0.0645023	up-regulated	67.1819	10.4645	6.8426	272.257	64.1517	73.1081
Ccdc9b	1.53112	3.97126	0.00301916	0.0645023	up-regulated	2.32403	2.16036	0.601145	5.73183	7.05857	1.67118
Icam1	1.26075	4.77837	0.00302564	0.064544	up-regulated	4.3712	10.9598	3.60038	14.7413	20.2325	8.09557
Spag1	1.50338	3.8456	0.00303912	0.0647346	up-regulated	2.58897	2.07959	0.661635	6.01309	6.83864	1.96377
Cabp1	3.44555	0.435048	0.00305462	0.0649677	up-regulated	0.250729	0.0796575	0	1.45023	1.93114	0.400895
Slc17a4	-1.20392	5.94026	0.00306161	0.0650194	down-regulated	29.6315	42.9539	28.3365	9.45602	17.8135	13.63
Rnf11	-1.56776	5.22246	0.00306859	0.0650705	down-regulated	13.2803	18.631	39.8116	7.68072	5.17578	9.95927
Actr5	1.31916	3.93177	0.0031008	0.0656554	up-regulated	3.15933	5.53407	2.20465	8.15544	14.3138	4.13481
Wdr62	1.44846	3.68154	0.00310777	0.0656554	up-regulated	2.26552	1.37226	0.55564	3.55467	5.19929	2.30207
Cdk18	1.10027	5.81575	0.00310999	0.0656554	up-regulated	12.9935	12.3631	8.88424	24.1327	26.8684	18.9034
Slc1a4	-1.52057	2.79542	0.00312039	0.0657774	down-regulated	1.80942	3.05496	2.56021	0.674719	1.38192	0.519579
Btg1	-1.23318	5.60853	0.00316357	0.0665892	down-regulated	9.07832	15.7344	14.4611	4.66432	4.82918	5.92468
Pnpla5	-4.80932	0.39777	0.00317814	0.0667971	down-regulated	0.539164	0.228392	2.63712	0	0	0.10947
Fam136a	-1.27029	4.92456	0.00318889	0.0668585	down-regulated	21.2143	26.0297	32.2019	10.4547	7.53247	12.456
Ogfrl1	1.25824	4.32458	0.00319194	0.0668585	up-regulated	2.74447	1.30456	2.69575	6.12722	6.51136	3.6943
Agap2	1.61188	2.89947	0.00319513	0.0668585	up-regulated	0.491574	1.0643	0.385312	1.18808	3.18399	1.28086
Psma5	-1.53278	4.98662	0.0032057	0.066974	down-regulated	21.6808	29.5656	55.4845	8.06339	9.67167	16.5329
Cops6	-1.67497	5.05028	0.00321371	0.066974	down-regulated	24.6749	32.3003	69.3398	11.8866	6.3882	18.1374
Rbm38	1.53899	2.45434	0.00321893	0.066974	up-regulated	1.48734	1.81744	1.16224	3.39365	5.39091	3.55414
Tmem131	1.15298	5.71793	0.00322269	0.066974	up-regulated	4.92845	5.71166	3.90973	12.6695	14.1839	5.23929
Cxadr	-1.29955	6.26444	0.00322415	0.066974	down-regulated	18.9619	15.2692	21.2843	6.3167	6.74061	8.12935
Tmem101	1.38225	3.61218	0.00323259	0.0670514	up-regulated	4.44309	4.5007	3.37968	17.2282	9.51072	4.82433
Tmem70	-1.10909	4.61638	0.00326225	0.0674801	down-regulated	15.3193	17.8269	21.6139	8.80939	8.88185	6.97152
Pdcd4	-1.24187	5.89099	0.00326272	0.0674801	down-regulated	34.8768	22.881	38.9398	15.9596	12.4358	11.5039
Mrnip	-1.31341	3.53293	0.00335797	0.0693493	down-regulated	16.2906	14.0278	11.2285	6.07314	8.38901	2.3587
C330021F23Rik	-1.35487	4.69494	0.00336379	0.0693689	down-regulated	15.0878	20.8445	28.4597	7.91074	5.38918	9.9528
Chchd1	-1.42313	3.83582	0.00338648	0.069736	down-regulated	27.1189	30.7783	39.9947	14.9749	6.18194	12.7784
Gps2	1.24789	5.51908	0.00341398	0.0701427	up-regulated	28.6669	26.4849	12.2419	63.3321	71.1448	23.0832
Ly6d	-3.68295	1.03993	0.00341607	0.0701427	down-regulated	2.49668	9.8917	3.23247	0	0	0.939289
Mup22	-2.04149	3.91828	0.00345401	0.0708196	down-regulated	8.49956	8.19861	47.2457	4.55626	4.08283	6.73656
Chmp2b	-1.24742	4.19517	0.00349201	0.071496	down-regulated	9.20635	12.714	16.0376	5.87195	4.14696	5.15388
Hsd17b12	-1.6944	6.74736	0.00349744	0.0715044	down-regulated	59.9846	66.9021	121.226	15.6483	14.851	38.1675
Akr1c13	-1.62905	4.82773	0.00350452	0.0715464	down-regulated	13.0148	23.6576	57.6679	8.16068	9.40463	12.0417
Fmo5	1.30647	9.66883	0.00351379	0.0715976	up-regulated	59.7759	109.102	88.575	164.582	295.827	158.652
Ctla2a	1.38315	2.89453	0.00351707	0.0715976	up-regulated	2.43254	3.96074	2.44535	6.67423	8.61015	6.38978
Plekhg3	1.26039	6.23305	0.00352516	0.0716598	up-regulated	7.90562	13.7945	5.16669	25.0412	24.664	11.5457
Nudt2	-1.67973	3.12068	0.00353441	0.0717456	down-regulated	10.8902	14.4478	18.1341	5.04061	1.84347	5.46705
Zbed5	-1.57328	6.8614	0.00355952	0.0721412	down-regulated	33.5288	64.5086	97.3246	15.7819	17.3503	27.6191
Epb41l3	-2.4792	0.795567	0.00356403	0.0721412	down-regulated	0.339732	0.925146	0.616278	0.100771	0.15392	0.0665145
Pcyt2	1.43984	11.2673	0.00357387	0.0722377	up-regulated	1015.57	736.639	302.536	1989.68	2482.87	956.143
Klc4	1.21525	7.02773	0.00358694	0.0723994	up-regulated	33.245	35.7973	25.0436	80.2958	96.8954	38.7384
Gm3893	1.40037	4.47724	0.0035931	0.072421	up-regulated	3.79775	5.22539	1.35366	8.06325	15.007	3.67859
A030001D20Rik	1.89059	2.03557	0.00360685	0.0725891	up-regulated	1.42063	0.863433	0.627456	4.10394	5.54089	1.35442
Unc45a	1.32357	5.63096	0.00361163	0.0725891	up-regulated	11.5696	10.9876	3.42267	22.3433	30.3234	10.3718
Brpf3	1.43268	6.90642	0.00362189	0.072693	up-regulated	14.8665	13.0844	4.53062	31.9613	41.5982	12.4498
Msantd4	-1.28983	3.80933	0.0036297	0.0727472	down-regulated	7.02848	7.24576	5.88918	2.80807	1.68966	2.9815
Cnot4	1.09922	4.99983	0.00367088	0.0734692	up-regulated	6.58904	6.65487	3.70235	12.1021	16.7644	6.65111
Serinc5	-1.22023	4.08771	0.00367617	0.0734719	down-regulated	4.65622	3.54061	4.41015	1.34716	1.79832	1.95276
Ankrd9	1.4206	3.04751	0.00368366	0.0734776	up-regulated	2.92337	3.44969	2.41583	11.1488	5.61325	5.46915
Mapk1ip1	1.60251	6.59454	0.00368677	0.0734776	up-regulated	50.2752	35.0339	8.96296	94.7294	145.839	40.4591
Gm4737	1.22811	10.6787	0.00369544	0.0735475	up-regulated	451.348	516.48	400.361	1230.95	1032.98	794.017
Camsap1	1.25054	4.83954	0.00370407	0.0735493	up-regulated	2.92519	2.3656	0.964789	5.13839	7.03385	2.39497
Fgfr1	1.24016	4.20737	0.00370585	0.0735493	up-regulated	3.03296	2.49246	0.941423	5.32582	5.93622	3.23296
Cd3eap	1.33229	2.9783	0.00373102	0.0739384	up-regulated	1.71698	1.95228	1.91249	4.31555	5.69098	3.67417
R3hdm1	1.43606	6.38022	0.00373584	0.0739384	up-regulated	13.929	10.1965	4.03916	36.4292	26.348	11.1821
Mrpl20	-1.55799	4.98852	0.00374301	0.0739776	down-regulated	26.8525	43.9395	48.2764	9.32352	6.02192	19.8571
Vac14	1.03404	5.46863	0.00376442	0.0742319	up-regulated	9.3923	9.85644	7.86785	17.7834	19.9867	15.0698
A430088P11Rik	-6.12765	-0.814138	0.00377145	0.0742319	down-regulated	0.209675	0.355277	0.019722	0	0	0
Snhg20	1.33739	5.78676	0.00377694	0.0742319	up-regulated	64.2724	76.0896	17.7546	145.09	152.035	77.2677
1810014B01Rik	-2.30008	0.833602	0.00378079	0.0742319	down-regulated	1.50345	2.06982	1.32576	0.371625	0.397342	0.171706
Junb	1.10655	5.61727	0.00378192	0.0742319	up-regulated	20.1311	16.331	12.6062	39.7538	30.5355	29.0762
Clasrp	1.5129	6.39752	0.0038138	0.0747548	up-regulated	30.5687	20.4073	6.02937	58.6549	74.1584	25.5448
Prrg3	2.20908	1.0326	0.00382861	0.0749101	up-regulated	0.119774	0.108721	0.0869086	0.609037	0.465131	0.343933
Bri3	-1.34181	5.43558	0.00383356	0.0749101	down-regulated	39.202	58.5232	82.9652	22.0683	16.7107	27.5372
Ubtd1	1.22045	3.70934	0.0038375	0.0749101	up-regulated	4.05399	5.40523	5.11967	12.6951	9.27393	10.0797
Lyz1	-2.21597	3.11474	0.00385048	0.0750607	down-regulated	6.01676	21.3073	6.51959	1.09461	0.581543	4.03136
Dtx4	-1.32835	3.98046	0.0039227	0.076364	down-regulated	5.29399	3.03974	2.85867	0.980782	2.67741	0.851685
Tgfbr3l	1.55016	4.95905	0.00394138	0.076623	up-regulated	21.335	17.6353	5.03468	38.6981	77.9277	13.0241
Lrrn3	2.0951	1.7489	0.0039615	0.0769092	up-regulated	0.259473	0.512931	0.24406	0.5302	2.03767	1.44877
Fdxr	1.67833	7.25533	0.00397093	0.0769874	up-regulated	59.8237	45.6148	11.786	129.505	206.04	39.0562
Rbmx	-1.12784	4.5268	0.00397687	0.0769979	down-regulated	15.3888	13.0023	9.22467	7.25401	4.33401	4.52206
Mrps16	-1.39318	3.9943	0.00400039	0.0770673	down-regulated	21.7196	26.1738	31.9121	9.62661	5.42916	12.5453
Ppp2r5b	1.04382	4.79737	0.00400223	0.0770673	up-regulated	7.45756	7.61982	4.53656	12.7165	17.5899	8.76538
H2afv	-1.36655	4.55718	0.00400673	0.0770673	down-regulated	15.6938	17.106	25.1531	7.24942	4.21561	9.18144
Gimap6	1.12607	4.42096	0.00400927	0.0770673	up-regulated	7.68045	10.4804	6.23534	15.7231	27.4386	9.43318
Lzts2	1.21626	5.42528	0.00401007	0.0770673	up-regulated	10.8326	11.8594	5.01885	30.373	21.2564	10.2652
Coro6	2.49137	1.17273	0.00401618	0.0770673	up-regulated	0.38056	0.214942	0.143182	0.852881	2.91195	0.579508
Cox7a2l	-1.38966	5.17249	0.00401831	0.0770673	down-regulated	28.2836	41.4361	64.9091	14.4376	12.0054	21.2057
Ndfip1	-1.57508	6.84126	0.00403665	0.077262	down-regulated	59.2171	85.0913	124.08	24.7719	15.821	40.5268
Ngf	1.3245	3.83649	0.00404193	0.077262	up-regulated	8.99429	7.11682	3.73518	17.1147	25.5264	6.97735
Dynlt3	-1.36153	5.20715	0.00404473	0.077262	down-regulated	15.6961	20.3062	32.7596	5.95602	8.07235	11.0249
Hist1h3f	6.51562	-0.465258	0.00406515	0.0775471	up-regulated	0	0	0	0	2.64769	0.821451
Marcks	-1.14447	4.264	0.00407054	0.0775471	down-regulated	4.07289	8.53402	5.76695	2.18607	3.64662	2.12643
Particl	-2.28952	0.919071	0.00407754	0.0775768	down-regulated	1.365	1.66794	1.28886	0.24916	0.285431	0.287805
Gjc2	-4.24188	-0.1124	0.00410509	0.0779231	down-regulated	0.277908	1.05951	0.62736	0	0	0.0846383
Stk19	1.45636	5.07851	0.00411234	0.0779231	up-regulated	24.2881	20.3378	5.49882	69.3623	44.5281	18.3206
Slc43a1	1.42843	3.5001	0.00411266	0.0779231	up-regulated	4.05439	1.87359	1.17874	8.01739	6.12301	4.19079
Hipk2	1.82378	3.09997	0.00411762	0.0779231	up-regulated	1.07225	0.938701	0.544622	1.56905	1.40342	4.59361
Thnsl2	-1.25985	5.32579	0.0041575	0.0784968	down-regulated	17.3679	31.7158	28.8286	10.3898	7.00914	12.1347
Bphl	-1.52253	6.48785	0.00415895	0.0784968	down-regulated	66.1442	105.498	138.989	30.027	19.8516	47.4727
Cnst	1.32399	4.96164	0.00420805	0.0792997	up-regulated	4.35404	6.01555	1.47435	12.0407	12.2204	4.14135
Rasgrp2	1.24881	5.88095	0.00421411	0.0792997	up-regulated	67.7184	100.762	28.904	171.945	187.35	84.4023
Ip6k2	1.34587	6.18589	0.00421819	0.0792997	up-regulated	19.4481	39.6278	9.23453	43.1751	72.5867	42.837
Col27a1	1.73543	9.17632	0.00422378	0.0793001	up-regulated	62.7055	32.3512	9.44168	169.94	123.829	45.6197
Hpgd	-1.38669	6.07166	0.00423803	0.0793536	down-regulated	26.4481	55.9675	76.5136	19.7175	16.9042	21.0362
Tmem126b	-1.85767	2.70407	0.00424275	0.0793536	down-regulated	8.1612	11.1229	13.6173	1.89451	1.50045	4.64687
Cpeb4	-1.16031	5.75721	0.00424333	0.0793536	down-regulated	11.9912	6.69884	9.3108	4.51167	4.15663	3.46816
Zfp777	1.20815	5.32723	0.0042784	0.0799046	up-regulated	9.13183	10.2926	3.63304	22.0331	20.5257	8.60878
Ssh2	1.06882	4.79039	0.00430119	0.0801385	up-regulated	1.45954	2.55391	1.73928	4.94201	3.7336	2.80041
Scaf1	1.40491	7.38936	0.00430217	0.0801385	up-regulated	30.9769	24.6692	9.87225	72.195	73.4419	24.5066
Glt28d2	-2.65737	1.29345	0.00434008	0.0807392	down-regulated	1.00111	1.36646	1.72634	0.263953	0	0.304893
Pdhx	-1.08746	4.23576	0.00436559	0.0811077	down-regulated	10.0116	8.53297	10.177	5.1044	5.57422	2.79192
Suclg1	-1.81627	6.5847	0.00437193	0.0811198	down-regulated	46.5858	83.1049	165.832	17.9918	14.4673	42.9635
Lrrc8d	-1.29776	4.13295	0.00438669	0.0812878	down-regulated	3.80269	6.08172	7.90548	1.8569	2.27371	2.69442
Scnn1a	1.53512	6.68903	0.00442009	0.0816057	up-regulated	22.426	17.2544	5.57501	63.9036	49.5797	15.0559
Bhlhe41	2.43805	1.7027	0.00442067	0.0816057	up-regulated	0.0662852	0.147413	0.210424	1.57292	0.690724	0.166547
Tafa3	2.55151	1.31171	0.00442586	0.0816057	up-regulated	0.0705231	0.209117	0.159202	0.54388	2.00229	0.214782
Cc2d2a	-1.5252	3.26195	0.00443567	0.0816057	down-regulated	3.09341	4.02645	0.793545	0.745173	1.10422	0.668045
Cryz	-1.67479	5.31274	0.00443726	0.0816057	down-regulated	12.871	24.1346	37.6781	4.37842	4.32256	12.0476
Sub1	-1.26355	5.36244	0.0044382	0.0816057	down-regulated	12.8954	15.2227	21.0569	6.3267	4.76257	7.90127
4930404H11Rik	1.72134	4.18265	0.00447287	0.0821372	up-regulated	20.2436	10.4248	2.01612	28.3356	60.1853	17.287
Mrtfa	1.09355	3.93492	0.00449471	0.0824319	up-regulated	2.05535	2.87909	1.6213	5.09892	5.22744	3.03024
Gm16938	2.13068	1.28342	0.00450831	0.0825751	up-regulated	0.366604	0.211766	0.197492	0.929247	1.81195	0.700357
Gm4532	1.83829	1.78886	0.00451917	0.0826677	up-regulated	2.27731	2.89404	0.843428	6.67049	8.25415	5.07171
Pde4a	1.55129	4.79518	0.00453814	0.0829082	up-regulated	3.45213	5.44486	1.40937	7.16049	20.277	2.86328
Gm20199	3.40056	0.375536	0.00454976	0.0829189	up-regulated	0.0507794	0.0967967	0	0.150621	0.713197	0.533547
Cactin	1.18422	5.15875	0.00455035	0.0829189	up-regulated	10.3569	9.04273	4.25761	17.7472	26.77	8.50966
Ppfibp1	-1.33155	5.32223	0.00455978	0.0829566	down-regulated	8.93241	18.1161	7.08371	2.78708	8.53242	2.08176
Tm4sf4	-1.27612	5.50723	0.0045644	0.0829566	down-regulated	26.1329	45.8482	57.8873	16.4935	14.0763	19.5656
Ccdc22	1.2048	4.81688	0.00456989	0.0829566	up-regulated	8.36693	8.289	5.36932	13.8766	30.2853	7.31577
Ccng1	-1.19438	4.87531	0.00458328	0.0830938	down-regulated	10.1861	11.2433	11.9243	3.07318	4.56222	5.77015
Vtcn1	-5.8577	-0.978149	0.00462335	0.0833606	down-regulated	0.464452	0.0983718	0.163824	0	0	0
Sertad4	-5.8577	-0.978149	0.0046251	0.0833606	down-regulated	0.363955	0.0770863	0.128376	0	0	0
Supt5	1.38001	7.3552	0.0046279	0.0833606	up-regulated	35.2342	31.369	10.8885	77.9677	87.5563	30.6606
Vps9d1	1.36296	6.20116	0.00463354	0.0833606	up-regulated	18.4938	20.4903	5.10713	37.6431	50.794	19.7845
Sigmar1	-1.36338	6.75638	0.00463784	0.0833606	down-regulated	76.5489	84.041	128.75	41.5044	24.3593	39.8517
Ppp1r16a	1.11878	5.702	0.00464148	0.0833606	up-regulated	15.3138	13.9422	7.0946	26.4407	34.2075	15.6972
Setd1b	1.06309	5.15955	0.00464468	0.0833606	up-regulated	2.63502	3.3195	1.74573	6.10325	6.66471	2.85763
Rell1	-1.44331	3.40525	0.00464554	0.0833606	down-regulated	6.10776	3.66198	3.76515	0.780413	2.41244	1.60259
Mettl9	-1.28525	5.12784	0.00465065	0.0833606	down-regulated	17.3127	27.307	32.3278	11.0962	6.3053	11.6982
Kdm6b	1.21415	5.72881	0.00466226	0.0834638	up-regulated	5.74374	5.86207	2.34298	14.5124	10.9485	5.51977
Upf1	1.17657	7.10722	0.00469543	0.0839521	up-regulated	18.4854	22.0948	13.3041	51.1409	40.8894	24.8622
Napsa	-5.98671	-0.909144	0.00473012	0.0843365	down-regulated	0.0686158	0.959175	0.464688	0	0	0
Slc38a1	-3.34187	0.0913783	0.00473317	0.0843365	down-regulated	0.0977675	0.496977	0.118234	0.0414281	0	0.012761
Tmem9b	-1.42868	3.6013	0.00474803	0.0843365	down-regulated	6.92612	8.41911	13.6129	3.25134	2.61953	4.23711
Ndufb6	-1.68728	5.29506	0.0047487	0.0843365	down-regulated	55.9002	101.372	102.335	18.2711	8.23282	41.9286
Wdr93	1.84594	2.56018	0.00474935	0.0843365	up-regulated	0.799426	2.14472	0.413567	3.00358	6.96213	1.62313
Gas7	-1.40139	2.78496	0.00475366	0.0843365	down-regulated	1.53673	1.46932	1.10267	0.729316	0.450897	0.307555
Rgs18	3.69292	0.0441315	0.00475836	0.0843365	up-regulated	0.100329	0	0.0424662	0.416632	1.77276	0.137501
Ctps2	-1.33961	3.15277	0.0047798	0.0846113	down-regulated	1.74778	2.69367	2.20361	0.573575	1.06142	0.849407
Hsd3b5	-2.2819	6.61335	0.00479385	0.08469	down-regulated	156.613	6.58069	113.12	33.6045	11.5589	12.4628
Dnah8	-3.41696	-0.118491	0.00479614	0.08469	down-regulated	0.13222	0.097279	0.0530194	0.0206416	0	0
Tulp3	1.58683	2.51684	0.00480607	0.08469	up-regulated	0.932414	1.1467	0.381932	1.69511	3.35229	1.86871
Rhbdf1	1.25558	4.52493	0.00480801	0.08469	up-regulated	5.54196	6.53974	2.28482	7.34395	18.9782	6.80613
Fastk	1.31777	6.86466	0.0048442	0.0852094	up-regulated	47.9285	43.3856	16.855	90.9267	129.339	43.3371
Jak3	1.27814	5.44685	0.00485834	0.0852094	up-regulated	9.70968	8.6234	2.42853	14.7767	22.7204	10.3332
C2cd3	1.14858	3.92865	0.00485878	0.0852094	up-regulated	1.02626	1.41974	1.04472	2.74352	3.70792	1.26999
Clk3	1.43332	7.70612	0.00486142	0.0852094	up-regulated	66.6107	52.2274	16.7065	131.39	166.657	57.9229
Ormdl1	-1.66013	3.29021	0.00488132	0.0854167	down-regulated	4.39795	5.86842	11.588	1.14145	2.73976	2.81278
Slc20a1	1.40346	6.83977	0.00488524	0.0854167	up-regulated	35.4863	44.1382	14.1267	77.9155	135.817	31.3204
Eno3	1.32677	4.86754	0.00489861	0.0855281	up-regulated	15.7024	13.6808	4.17936	27.0915	43.6172	11.966
Zc3h12d	-1.94592	1.90437	0.00490361	0.0855281	down-regulated	1.14053	1.26035	1.55321	0.617772	0.157267	0.203882
Ccdc84	1.32199	5.85957	0.00494034	0.0860633	up-regulated	35.9349	35.5183	10.2809	78.5111	88.4138	30.6284
Plbd2	1.09862	6.08179	0.00494758	0.0860842	up-regulated	10.3318	14.0624	10.4907	30.5454	22.4839	18.08
AU041133	-1.73565	2.74549	0.00497793	0.0862557	down-regulated	5.58656	4.84722	1.14154	1.50851	1.39645	0.42242
Rara	1.10673	5.35288	0.00498332	0.0862557	up-regulated	8.52192	8.48926	6.15713	23.9998	13.2094	10.5527
Gm15743	3.16682	0.227622	0.00498446	0.0862557	up-regulated	0	0.203522	0.0903831	0.728394	1.49955	0.438975
Sec22a	-1.36066	3.327	0.0049855	0.0862557	down-regulated	2.79637	3.39213	3.93822	0.844536	1.45122	1.44006
Dbi	-1.67457	9.68321	0.00499831	0.0862557	down-regulated	1403.82	1979.74	2643.72	436.808	276.183	937.164
Plp2	1.4909	3.47751	0.00499888	0.0862557	up-regulated	6.66611	5.01594	2.89581	13.9971	23.764	4.16725
Ppbp	2.79783	0.87562	0.00500088	0.0862557	up-regulated	0.656542	0.238383	0.158797	3.78357	3.3995	0.514166
Wfikkn1	1.76655	1.87187	0.0050127	0.0862557	up-regulated	0.600253	0.966224	0.304883	2.23151	2.13936	1.49904
Krcc1	-1.01179	5.13609	0.00502087	0.0862557	down-regulated	11.4421	15.4125	14.5689	7.19481	7.96673	4.87107
Ubald1	1.01513	4.9335	0.00502432	0.0862557	up-regulated	16.8406	14.6086	10.8471	34.011	28.131	19.8019
Fuca2	-1.66159	2.8501	0.00502936	0.0862557	down-regulated	5.20928	5.24605	4.53467	1.10786	0.801557	2.24507
Marco	-2.29952	3.02121	0.00503113	0.0862557	down-regulated	1.31796	18.5576	2.18678	1.12588	2.57956	0.481669
Gabarapl2	-1.08761	5.53083	0.00503612	0.0862557	down-regulated	60.2683	48.691	71.6202	30.286	30.5896	22.6126
Tmtc2	1.24678	3.25319	0.00508288	0.0868954	up-regulated	0.769351	1.13686	0.923917	2.12283	2.14003	2.0434
Tnfrsf25	2.32933	1.06151	0.00508567	0.0868954	up-regulated	0.244389	0.465859	0.362049	1.66728	3.26636	0.66987
Crtc2	1.32127	6.48951	0.00513495	0.0875585	up-regulated	23.2426	19.4378	7.45935	53.97	47.5148	19.7777
Gm15455	1.70802	2.37599	0.00515108	0.0875585	up-regulated	1.11039	0.726927	0.427267	2.9942	3.56727	0.89155
Hist1h3e	3.22611	0.18229	0.00515236	0.0875585	up-regulated	0.431841	0	0.548356	1.79329	2.54347	5.12926
Asap2	-1.47157	2.98328	0.00515317	0.0875585	down-regulated	2.54154	1.56942	1.65152	0.615837	0.486542	0.801295
Tacc2	1.03605	4.86996	0.0051552	0.0875585	up-regulated	5.22177	7.08754	3.03181	11.2881	11.1477	7.09397
Snord118	6.83751	-0.316002	0.00516897	0.0876247	up-regulated	0	0	0	2.1972	0	19.6271
Hnf4aos	-1.8819	1.80525	0.00517178	0.0876247	down-regulated	5.89876	9.63799	3.26108	1.21406	1.41807	1.86982
Gm5859	1.38774	5.21314	0.00518932	0.0876247	up-regulated	7.30875	8.93233	2.65916	11.8635	31.0843	6.25151
Sytl1	1.20023	4.30844	0.00518936	0.0876247	up-regulated	7.69687	8.1064	2.76694	17.2635	15.955	7.46587
Ppan	1.45227	6.19704	0.00519613	0.0876247	up-regulated	36.4998	26.0092	7.76319	77.3888	83.8669	26.6345
ccdc198	-3.841	0.0529762	0.00519884	0.0876247	down-regulated	2.00009	0.884082	1.10423	0	0	0.238358
Parp16	0.984417	5.13637	0.00520214	0.0876247	non-significant	8.82814	11.7902	7.23118	18.5241	21.3688	12.7711
Atp5g3	-1.88798	7.42806	0.0052408	0.0881142	down-regulated	195.555	386.32	552.072	50.6928	39.3316	172.039
Rpl5	-1.39081	6.99576	0.00524357	0.0881142	down-regulated	51.5204	79.9726	124.375	27.2838	28.2382	36.6476
Snx7	-1.9153	2.84237	0.00526585	0.0881455	down-regulated	2.01002	3.56422	8.34953	1.33107	0.635351	1.53752
Lrrc75a	2.27056	1.09125	0.00527314	0.0881455	up-regulated	0.358054	0.455019	0.173204	1.12274	2.87364	0.747752
Hist1h4h	1.77288	2.37686	0.0052741	0.0881455	up-regulated	3.7327	6.22592	5.1348	9.1343	13.1064	23.4468
Hook2	1.15919	6.02633	0.00527676	0.0881455	up-regulated	18.1274	18.1635	9.18113	35.9841	46.8206	16.8455
Tie1	1.01912	4.66137	0.00527678	0.0881455	up-regulated	4.65685	5.12005	2.85699	7.69808	11.0945	5.78462
Pygo1	3.82559	-0.236673	0.00528255	0.0881455	up-regulated	0	0.0155006	0.0103256	0.115776	0.298416	0.0222888
Nrgn	1.90649	1.81242	0.00531163	0.0885272	up-regulated	1.09881	1.59586	0.531534	5.49419	4.69383	1.50591
Fv1	-4.33597	-0.700669	0.00532852	0.0886528	down-regulated	0.441229	0.560719	0.747036	0	0	0.0671893
Prdx1	-1.81274	8.49353	0.00533161	0.0886528	down-regulated	178.042	302.345	610.398	74.0539	47.7628	157.044
Cdkl2	-1.70513	2.09307	0.00535972	0.0889457	down-regulated	1.32282	1.49075	1.60578	0.577454	0.248775	0.433277
Mfsd11	1.24881	5.54757	0.00536171	0.0889457	up-regulated	12.3115	10.8723	4.91667	23.3757	34.6649	8.61119
Ccdc134	1.32293	4.02224	0.00537677	0.0890718	up-regulated	5.50835	6.6217	1.51234	13.1005	13.4	5.75824
Capn12	1.18485	4.15217	0.00538181	0.0890718	up-regulated	5.0239	3.0098	2.91629	5.53496	9.33221	8.4918
Fam172a	-1.35598	2.89092	0.00542106	0.0896173	down-regulated	1.81715	3.14315	2.56381	0.913306	0.983369	0.876251
Phka2	-1.1244	5.09309	0.00543543	0.0897508	down-regulated	14.264	10.9843	5.21293	3.83909	5.76249	3.58037
Mrpl22	-1.10407	4.26986	0.00546243	0.0900922	down-regulated	28.3715	35.8815	36.3728	13.0279	14.9553	15.952
Actr3	-1.11258	5.70186	0.00547921	0.0902644	down-regulated	17.9239	27.4275	28.6572	9.33963	16.2749	8.27265
Anks3	1.14032	5.26147	0.00548621	0.0902755	up-regulated	10.9943	13.0368	4.77465	22.6944	27.998	10.6052
Lamp1	-1.7216	7.70486	0.00549753	0.0902998	down-regulated	66.4259	111.203	218.569	30.6553	20.6685	57.7376
Ptpn23	1.24539	5.97665	0.00550036	0.0902998	up-regulated	9.96569	7.63738	3.17168	18.5822	20.9728	8.32336
Sdhaf4	-2.11619	2.80816	0.00553315	0.0907335	down-regulated	9.12888	19.1418	19.4487	0.902599	1.93012	6.53358
Hba-a1	1.39962	6.21918	0.00554726	0.0908603	up-regulated	55.7338	145.346	25.8189	184.918	237.54	124.568
Lonp2	-1.287	7.75497	0.00561234	0.0918208	down-regulated	135.722	204.099	220.658	60.8971	68.1726	83.8765
Rab27b	-2.55568	0.47794	0.0056246	0.0919158	down-regulated	0.147268	0.318156	0.39894	0.0611556	0.0533777	0.0269108
Celf2	1.05065	4.26434	0.0056392	0.0920488	up-regulated	1.19542	1.60764	1.30672	2.49929	2.77636	2.68281
Iah1	-1.34396	5.96829	0.00565226	0.0921564	down-regulated	60.8239	88.0196	123.668	26.981	27.011	44.7585
Sv2c	6.46768	-0.442661	0.00567099	0.0923561	up-regulated	0	0	0	0.0707941	0.713679	0
Ccdc57	1.76298	3.67822	0.00569847	0.0926977	up-regulated	1.82609	2.96735	0.430813	4.10235	11.7455	1.66843
Mzt2	-1.34553	3.71955	0.00572389	0.0929967	down-regulated	12.4813	19.3997	18.8561	6.7209	3.6539	7.71946
Nr2f2	-1.0505	5.19981	0.0057299	0.0929967	down-regulated	8.04258	13.5655	12.5645	6.66516	5.74176	3.67411
Acy1	1.02949	5.78318	0.00575459	0.0932911	up-regulated	27.1603	25.4185	20.0217	47.0052	64.4204	33.2155
Peak1	1.02425	4.53594	0.00576417	0.0933402	up-regulated	1.39575	1.51531	1.11895	2.89529	3.7188	1.49482
1700017B05Rik	1.03058	4.64094	0.00579234	0.0936221	up-regulated	3.49657	3.99913	2.2461	7.10141	8.70362	3.60812
Fnbp1l	-1.011	4.124	0.00579755	0.0936221	down-regulated	4.00118	4.50911	3.9144	2.08254	2.15483	1.65543
Dhx34	1.11624	4.95907	0.0058135	0.0936221	up-regulated	5.97543	5.94836	2.38168	11.122	13.4009	5.4368
Gm26876	-4.42462	-0.627359	0.00581916	0.0936221	down-regulated	0.680236	0.162085	0.251933	0	0	0.0388442
Atxn7l2	1.36877	3.64342	0.00582259	0.0936221	up-regulated	3.97322	3.47134	0.981018	7.93054	9.22564	3.70582
Gm12505	-4.07206	-0.239671	0.00582515	0.0936221	down-regulated	0.938413	1.874	2.04275	0	0	0.24497
C1qa	-1.27519	5.13407	0.00583005	0.0936221	down-regulated	22.4162	70.7999	41.9224	15.9133	13.173	20.4809
Ptp4a3	1.0795	3.85457	0.00583413	0.0936221	up-regulated	2.20615	3.72478	2.42787	5.72119	6.28274	4.66486
Fbxo34	1.01331	4.759	0.00585022	0.0937732	up-regulated	4.71704	7.17647	5.14611	10.7006	16.0134	7.04135
Dram1	-3.18606	-0.109488	0.00585671	0.0937732	down-regulated	0.253074	0.826996	0.397869	0.0643427	0	0.0660643
Krtcap3	1.79553	2.26522	0.00586866	0.0938591	up-regulated	2.12354	3.83487	0.946136	9.74657	10.735	2.65501
Flt1	1.24579	3.72027	0.00587916	0.0938783	up-regulated	0.662324	1.38411	1.18366	1.70263	3.28082	2.32644
Slc30a10	-1.4289	6.28535	0.00588304	0.0938783	down-regulated	24.662	21.8368	11.1159	10.5653	9.172	1.81152
Vstm5	-4.54124	-0.542487	0.00589556	0.0939729	down-regulated	0.969905	0.454104	0.0864277	0	0	0.0466405
Vegfc	-1.69294	1.83574	0.00590687	0.0940479	down-regulated	2.10411	2.60536	3.15137	0.928175	0.782192	0.640817
Snapc4	1.41756	5.84329	0.00591903	0.094053	up-regulated	11.0489	8.05297	2.29903	22.4041	26.123	7.52883
Tnrc6c	1.18744	5.43084	0.00592372	0.094053	up-regulated	3.34865	3.70879	1.85047	5.29055	11.916	3.07017
Fam149a	-1.12082	4.37953	0.00592699	0.094053	down-regulated	4.87132	4.37809	5.44086	2.72503	1.61121	2.06461
Psmb4	-1.43887	6.41627	0.00596194	0.0944148	down-regulated	92.8208	125.976	153.985	28.1033	30.2323	63.9962
Gm4951	-1.34316	5.18581	0.00596304	0.0944148	down-regulated	11.9955	15.0492	27.4793	4.22878	7.63988	8.61383
Zfp276	1.55332	7.61966	0.00597975	0.0944713	up-regulated	23.139	33.3189	6.34146	51.0068	105.551	23.2136
Zfhx3	1.03044	4.64381	0.00597987	0.0944713	up-regulated	0.913647	1.13754	0.841376	1.41728	2.84165	1.47212
Sh2b3	1.01279	5.37755	0.00601967	0.0949948	up-regulated	6.98079	7.93587	4.10048	14.0014	14.4798	8.15704
Taok2	1.22675	7.07841	0.00605729	0.0954827	up-regulated	18.8697	18.7957	8.19975	46.979	35.0552	20.2612
Prkce	1.04201	4.28738	0.00608161	0.0957602	up-regulated	1.96345	1.91778	1.92313	3.20558	4.42579	3.73613
Mterf4	-1.33751	3.35127	0.0061864	0.0973026	down-regulated	7.70658	10.8603	12.2727	4.97922	2.55819	3.90405
Slc25a30	-2.44461	2.92862	0.00620507	0.0974043	down-regulated	11.1833	1.5119	7.70463	0.917519	0.161705	2.174
Adamts9	1.44476	2.40924	0.0062103	0.0974043	up-regulated	0.31489	0.432179	0.255904	0.963911	1.17556	0.517867
Cmpk2	-1.54582	2.74487	0.00621337	0.0974043	down-regulated	3.46868	3.72055	1.85881	0.774016	0.663216	1.27931
Tyrobp	-1.45089	3.11412	0.00623399	0.0976202	down-regulated	9.93537	38.7798	16.8214	9.26205	7.07357	5.6735
Foxd2os	3.21937	0.448973	0.00624334	0.0976442	up-regulated	0.0697955	0.088697	0.0590847	0.144919	1.64434	0.382619
Cyp3a11	-1.3771	9.98557	0.00624923	0.0976442	down-regulated	525.802	727.621	786.071	166.3	211.504	330.96
Rock2	1.04017	5.80543	0.00625989	0.0977036	up-regulated	4.86387	5.76256	2.88437	9.09211	10.9379	6.35346
Pon2	-1.40062	4.36209	0.00628322	0.097944	down-regulated	9.58541	13.5268	22.2203	4.03339	4.09032	7.68858
2021-09-09	-1.13912	5.19743	0.00629281	0.097944	down-regulated	11.5002	17.2244	19.5577	5.58378	7.04017	7.91179
Herc2	1.22323	6.73445	0.00629591	0.097944	up-regulated	3.62912	6.0031	2.80261	11.5085	12.9193	4.08565
Olfr1034	-1.84976	1.74491	0.00631041	0.0980626	down-regulated	5.25766	7.05969	2.43535	1.58894	1.88767	0.453183
Hmg20b	1.17122	6.38972	0.00632277	0.0981476	up-regulated	40.0019	42.4042	17.1262	77.5824	93.0873	43.87
2610002M06Rik	-1.2913	3.44141	0.00633115	0.0981707	down-regulated	1.75479	2.58328	3.05925	1.37083	0.739934	0.79371
Bloc1s5	-1.20513	3.79467	0.00635355	0.098411	down-regulated	7.27764	9.61552	13.7396	3.90619	5.23372	3.90516
Rnf149	-1.22175	5.31105	0.00640401	0.0990849	down-regulated	18.8873	20.2933	25.4127	11.1799	4.91139	9.59973
Surf2	1.05282	5.06775	0.00642177	0.0992503	up-regulated	21.639	24.9176	9.94423	43.2269	43.1371	24.4513
Cyp27a1	1.19423	9.89126	0.00642863	0.0992503	up-regulated	387.689	263.726	215.527	707.327	811.316	422.226
Vamp4	-1.43471	3.20473	0.00646467	0.0996986	down-regulated	4.32077	5.25623	4.37674	2.38798	0.702724	1.61959
Pus7	1.02212	4.02474	0.00648276	0.0998695	up-regulated	2.88244	2.64003	2.33019	5.93098	5.52962	3.91479
Crip3	1.98549	2.28878	0.00649254	0.0999123	up-regulated	3.10253	2.28933	0.254169	5.28412	12.3334	3.93197
Tshz1	0.993365	4.81074	0.0065114	0.0999963	non-significant	4.4271	3.28396	2.93373	7.56998	8.78541	4.48415
Leprotl1	-1.24602	3.75293	0.00651204	0.0999963	down-regulated	5.41765	8.58107	7.01231	2.67829	1.95652	3.37168
Paf1	1.08991	5.83743	0.0065322	0.100155	up-regulated	20.2654	20.933	13.5484	48.6127	47.8381	18.6107
Pole	1.43902	2.99168	0.00653642	0.100155	up-regulated	0.754465	0.669339	0.313317	1.12316	2.72167	0.819391
Dctn1	1.0719	5.78413	0.00655716	0.100272	up-regulated	10.0514	9.69549	5.22836	18.7507	22.5831	9.75896
Rpl39	-1.27282	5.80819	0.00655902	0.100272	down-regulated	153.159	188.397	182.507	77.9591	34.5366	82.68
Npff	1.79159	2.42432	0.00656515	0.100272	up-regulated	5.46095	9.25313	1.34835	11.0688	29.0714	11.6421
Ccdc174	1.03353	3.99809	0.00658616	0.100485	up-regulated	5.71815	7.6337	4.10721	12.6095	11.9852	8.91855
Fam120b	1.11644	5.67942	0.00660307	0.100499	up-regulated	6.63092	6.8121	3.0203	12.2554	16.5588	6.01074
2021-09-07	-1.07361	4.96526	0.00660699	0.100499	down-regulated	13.9048	11.2578	18.4159	6.16447	9.24645	5.32763
Gm2788	-1.61727	5.16099	0.00660825	0.100499	down-regulated	72.9361	19.2984	19.5922	17.6279	4.76321	11.0732
Ddx41	1.05309	5.63526	0.00661818	0.100543	up-regulated	16.1084	16.903	10.013	28.5044	43.4134	16.0212
Selenoi	-1.03208	5.26845	0.00663575	0.100615	down-regulated	6.58603	7.32582	8.16343	3.21229	3.5283	3.48816
Arl4d	1.10177	5.93709	0.00663704	0.100615	up-regulated	23.0576	42.6463	18.4624	46.9168	68.069	51.0571
Arhgap24	-1.36997	2.83874	0.00665144	0.100726	down-regulated	2.51735	2.42822	3.54318	0.953609	1.53902	0.803621
Gabbr1	1.45836	4.39651	0.00666647	0.100846	up-regulated	2.82776	3.90979	0.842622	4.99234	13.0781	2.48028
Tmx2	-1.22938	5.02222	0.00669783	0.101213	down-regulated	15.4421	17.7631	22.9517	6.58104	5.22708	10.0141
9430015G10Rik	1.19785	4.91444	0.00673423	0.101629	up-regulated	9.23264	8.0967	3.10048	14.3266	24.6485	7.18067
Oaz1	-1.47695	6.90785	0.00673963	0.101629	down-regulated	71.2739	119.248	259.885	54.771	46.8764	56.2365
Kctd15	1.34227	5.57141	0.0067588	0.101811	up-regulated	8.32158	6.90681	2.55818	17.8068	22.5804	4.69788
Acap1	1.32875	3.85302	0.00677996	0.102022	up-regulated	3.9252	4.88427	1.14223	7.44658	12.5227	4.03461
Lyrm9	-1.54052	2.4029	0.00682633	0.102611	down-regulated	1.40586	1.8121	1.20711	0.607633	0.272976	0.495443
Cda	-1.3899	3.51222	0.00684144	0.10273	down-regulated	26.4683	19.7673	12.743	8.93004	3.41	7.79363
Tns2	1.24133	7.15073	0.00689325	0.103399	up-regulated	23.6175	17.9051	10.6101	57.8261	42.801	19.8841
Trpc2	1.60507	3.47491	0.0069072	0.103499	up-regulated	2.45964	2.08382	0.359883	4.8278	7.78685	1.9421
Pgam1	-1.40499	6.46909	0.00692487	0.103655	down-regulated	39.8286	56.3168	98.8049	20.1444	18.2708	30.3166
C130026I21Rik	3.76381	-0.236168	0.00696298	0.10404	up-regulated	0	0.130863	0	0.977426	0.653166	0.0940855
Nsd3	1.30064	7.8434	0.00696519	0.10404	up-regulated	50.8803	40.081	17.0078	105.719	112.856	41.3843
Slc22a29	-2.89332	1.50963	0.00698078	0.104163	down-regulated	0.715612	4.71755	1.098	0.185731	0	0.490372
Neb	1.24356	5.63809	0.00699021	0.104195	up-regulated	1.59293	1.6573	0.664689	2.67434	5.37288	1.21215
Cox14	-1.06514	4.46749	0.00700892	0.104365	down-regulated	26.9498	46.1992	44.9152	16.4039	20.35	17.0566
Hist1h4c	3.58624	0.180771	0.0070256	0.104499	up-regulated	0.811862	0	0.229091	0.963253	2.69739	8.15947
Tspan4	0.94848	5.05969	0.0070326	0.104499	non-significant	17.3149	19.1425	14.0662	28.9731	36.5856	26.887
Pet100	1.16827	4.65638	0.00705684	0.10475	up-regulated	11.9091	16.6477	9.57747	24.4749	17.343	33.3423
Dusp2	-4.37756	-0.67761	0.00707472	0.104906	down-regulated	0.313605	1.1956	0.212384	0	0	0.0573061
Bcas3os1	4.84676	-0.138563	0.00709034	0.104944	up-regulated	0	0.041098	0	0	1.05495	0.265931
Mbd6	1.32473	7.34005	0.00709956	0.104944	up-regulated	28.9984	26.2323	9.29831	66.27	69.0692	22.5585
Mid1ip1	-1.07671	5.02368	0.00710811	0.104944	down-regulated	19.2008	15.8071	25.0708	11.947	8.63209	7.39605
Tut1	1.2545	5.6903	0.00712	0.104944	up-regulated	17.0115	9.924	5.40036	25.121	40.696	11.4227
Mrtfb	1.02873	5.67507	0.0071265	0.104944	up-regulated	67.4909	54.466	36.699	125.862	117.996	68.7157
Fmo2	1.18013	4.32622	0.00714694	0.104944	up-regulated	2.46856	4.89385	1.6091	5.08162	5.83815	6.92421
Pkn3	1.4722	3.06573	0.00714878	0.104944	up-regulated	1.89498	2.10714	0.401043	3.99482	4.69134	2.62798
Slc52a3	-5.70378	-1.07784	0.00715315	0.104944	down-regulated	0.142465	0.181046	0.442209	0	0	0
Atn1	1.15096	5.94687	0.00715794	0.104944	up-regulated	9.71888	10.8547	5.23741	24.5552	23.4702	8.20486
Bst2	-1.31337	6.75234	0.00715834	0.104944	down-regulated	137.197	184.259	219.723	61.6954	46.377	89.3892
Cyp3a59	-1.43564	4.31324	0.00715901	0.104944	down-regulated	7.16528	31.1274	6.58192	6.08967	7.27547	2.22865
Mdfic	-1.04058	4.2572	0.00716565	0.104944	down-regulated	6.58825	7.13346	7.553	3.66303	2.97152	3.15819
Lgi4	2.83084	0.937053	0.00718818	0.105029	up-regulated	0.0883996	0.262125	0.0249446	0.786629	1.68213	0.161535
Pdgfc	-2.58956	1.43535	0.00718925	0.105029	down-regulated	0.907108	0.684453	1.75178	0.336332	0	0.181299
Adgre4	-1.58515	2.31837	0.00719355	0.105029	down-regulated	1.33721	3.62034	1.32887	0.551849	1.00096	0.424961
Tyms	1.21851	6.85555	0.00721697	0.105263	up-regulated	24.529	21.5961	8.50496	43.1632	55.4208	23.9005
Ftsj3	1.19875	6.41608	0.00722826	0.105302	up-regulated	20.6313	17.2608	10.3538	40.231	54.5672	15.9682
Ggt5	1.67771	2.23017	0.00723441	0.105302	up-regulated	0.48223	0.749007	0.430907	1.08074	3.42288	0.856717
Dmac2	1.19849	6.69558	0.00724813	0.105394	up-regulated	54.138	51.7095	22.0054	113.046	122.546	49.1473
Ralgps1	-1.16316	3.27665	0.00728037	0.105626	down-regulated	2.59615	2.22063	1.50743	1.02675	1.0405	0.638618
0610030E20Rik	-0.937323	5.07144	0.00728233	0.105626	non-significant	9.54822	10.0746	7.97172	4.8199	5.83409	3.32148
Slc39a11	-1.25565	3.3974	0.00729637	0.105626	down-regulated	4.03242	5.02956	6.19507	1.72769	2.13144	2.21739
Snrpa	1.13186	6.33924	0.0073062	0.105626	up-regulated	44.0031	39.1722	25.716	109.364	75.3597	45.8504
Klf15	1.2186	7.78879	0.0073098	0.105626	up-regulated	36.2224	92.4442	39.4972	130.428	162.716	78.733
Slc46a3	1.00774	5.52373	0.00731971	0.105626	up-regulated	5.81125	5.908	5.86882	15.2897	11.1597	7.97362
Cdhr5	1.03788	6.08201	0.00732157	0.105626	up-regulated	17.9882	17.7088	13.3651	40.3493	37.2863	20.4911
Sugp1	1.0244	5.06943	0.00732853	0.105626	up-regulated	8.92238	9.14716	5.80767	15.8793	23.9488	8.32333
Ly6e	-1.3496	6.66053	0.00733083	0.105626	down-regulated	41.7426	52.6279	93.1281	25.8254	16.7776	27.0329
Mpp3	3.4934	0.69912	0.00735669	0.105892	up-regulated	0	0.226494	0.0301753	0.126877	1.87337	0.683929
Polr2h	1.18405	4.15817	0.00737869	0.105991	up-regulated	16.3765	14.5844	9.27862	41.079	39.6102	10.9569
Scamp1	-1.20631	4.39206	0.00739491	0.105991	down-regulated	4.89916	6.75298	9.28214	3.30619	2.01999	3.19728
Cystm1	-1.9801	2.37174	0.00739969	0.105991	down-regulated	6.48125	13.0049	18.3369	6.98156	1.23639	1.24667
Cyp2r1	-1.34832	3.02199	0.00740179	0.105991	down-regulated	5.79012	5.53839	8.3801	1.84673	3.55414	2.27537
Tusc3	-2.0964	2.17987	0.00740276	0.105991	down-regulated	1.81324	1.4123	2.47577	0.260245	0.132502	0.774904
Zfp821	1.41738	3.1823	0.00741219	0.105991	up-regulated	2.26566	2.75926	1.59831	7.70043	8.42577	1.72505
Pfn2	-2.35146	0.879714	0.00741566	0.105991	down-regulated	1.00478	1.08535	1.78623	0.149018	0.318661	0.27541
Zscan12	1.37004	4.34874	0.00743426	0.106052	up-regulated	2.7794	3.64886	1.2445	7.00419	11.2188	1.69996
Zc3h3	1.12188	4.41288	0.00743479	0.106052	up-regulated	4.95557	5.06126	1.90452	10.8936	7.21767	5.94438
Tmco1	-1.41413	5.85535	0.00744436	0.106082	down-regulated	15.084	16.8341	21.3525	8.41017	2.26089	7.52298
Arhgap18	-1.24591	3.45094	0.00745414	0.106115	down-regulated	3.05907	4.45815	4.49027	1.33193	1.50039	1.87186
Plcl2	1.11309	4.51537	0.00747591	0.106292	up-regulated	2.48008	5.28469	2.7569	5.75134	12.167	4.32592
3110040N11Rik	-1.76555	1.9796	0.00748145	0.106292	down-regulated	4.3814	6.16988	8.62099	1.61573	1.39491	2.27205
Foxp1	0.946171	4.77577	0.0074903	0.106312	non-significant	2.46669	2.75989	1.95196	4.73992	5.79435	2.92739
Trak1	1.35869	7.57465	0.00751178	0.10651	up-regulated	28.8365	50.3924	12.3863	71.6192	120.846	34.2275
Sumo3	-1.05756	5.38485	0.00752172	0.106545	down-regulated	15.805	18.1304	26.108	10.4027	10.349	7.65943
1810064F22Rik	-2.63191	1.25284	0.00753244	0.10657	down-regulated	1.27845	1.73672	1.75401	0.209221	0	0.443064
Snhg14	-2.60307	1.37031	0.00753842	0.10657	down-regulated	0.150929	0.298358	0.0780799	0	0.0379891	0.0383051
Hdac4	1.05462	4.23667	0.00757519	0.106893	up-regulated	1.45333	2.06982	0.94394	2.80206	4.40483	1.76285
Pter	-1.19225	6.30832	0.0075763	0.106893	down-regulated	21.3864	25.9601	36.4175	15.5788	9.67701	10.2329
Rps13	-1.21531	5.9061	0.00763864	0.107666	down-regulated	100.262	143.812	165.176	49.8591	41.3962	69.7799
Dxo	1.05951	5.7375	0.00772449	0.108753	up-regulated	29.3693	27.4227	12.7813	50.0604	58.2849	30.3612
Jpt2	-1.45956	3.57454	0.00773099	0.108753	down-regulated	4.98457	3.21671	9.82384	2.10227	1.83489	2.45501
Ociad1	-1.15759	6.01765	0.00775979	0.108996	down-regulated	43.6727	49.5956	71.2445	18.8603	26.2818	25.4089
Uqcrh	-1.38216	6.39443	0.00776358	0.108996	down-regulated	152.224	205.967	270.63	63.5112	45.4729	107.496
Rn4.5s	2.50033	0.81789	0.00778141	0.109139	up-regulated	4.66587	2.22354	0.987461	11.7639	11.0982	17.5851
H2-Q9	-1.26513	3.18554	0.00779782	0.109262	down-regulated	5.13752	9.49647	9.20657	3.95814	2.90198	2.62131
Map3k21	1.16882	4.19832	0.00781686	0.10934	up-regulated	2.60304	1.65398	1.43383	5.72207	5.49283	1.71042
Il5ra	4.13555	-0.647269	0.00781878	0.10934	up-regulated	0.0285625	0	0	0.152499	0.465864	0.0782898
Gm11694	-3.37251	0.0441201	0.00782692	0.109347	down-regulated	0.830464	0.422145	1.12483	0	0.250836	0
Fmr1nb	-6.61167	-0.430562	0.00785111	0.109577	down-regulated	0.109121	0	2.95601	0	0	0
Cfd	2.47135	5.05603	0.00787363	0.109784	up-regulated	19.2353	8.76628	9.99466	1.65264	52.2889	122.78
Gm16740	-2.61882	0.458654	0.00788922	0.10985	down-regulated	2.01692	1.48391	2.60603	0.440819	0.577132	0
Vamp2	-1.11888	3.86654	0.00789376	0.10985	down-regulated	8.72264	10.7868	7.22526	4.5069	2.7196	3.98479
Pomp	-1.41276	6.22924	0.00794923	0.110514	down-regulated	100.523	151.447	167.871	45.3966	23.4862	70.418
Mfsd4b3-ps	-1.30097	2.95183	0.00796755	0.11058	down-regulated	4.31841	5.84894	6.97471	2.46072	2.21396	2.02471
Cacnb1	2.03891	1.83755	0.00796952	0.11058	up-regulated	1.05103	1.11305	0.14829	2.2862	5.55548	1.38708
Qdpr	-1.44982	7.80583	0.00801815	0.111075	down-regulated	129.074	195.853	329.647	85.1225	45.3845	93.0538
Dlk2	3.73392	-0.299259	0.00802078	0.111075	up-regulated	0.132831	0	0	1.1426	0.842533	0.121363
Lypla2	1.11317	6.86156	0.00803139	0.111096	up-regulated	47.5242	57.318	31.4407	127.625	89.5319	62.629
Myo1c	0.95022	5.33952	0.00803789	0.111096	non-significant	4.69459	5.99	4.29466	8.13043	11.8012	7.67921
Ap3d1	1.25076	7.45164	0.00804582	0.111098	up-regulated	29.3322	23.7526	10.7386	57.1782	69.1582	23.0841
Zbtb8b	4.32419	0.91166	0.00808827	0.111519	up-regulated	0.0308646	0.117669	0	0	2.60096	0.394798
Ddx60	-1.5805	3.26183	0.00809252	0.111519	down-regulated	3.18297	3.11978	0.831286	0.793471	1.38073	0.201097
Parp11	-1.63346	2.09188	0.00809978	0.111519	down-regulated	1.55843	1.9469	1.22983	0.376075	0.359018	0.627473
Mpc2	-1.68533	6.62056	0.00811249	0.111586	down-regulated	93.5504	194.408	238.862	41.3805	16.8853	83.173
Rgs4	2.32356	1.62514	0.00812651	0.111671	up-regulated	0.27605	0.175403	0.438163	0.368466	3.40811	1.04039
Gys2	1.14311	8.01568	0.00816879	0.112144	up-regulated	45.6424	74.8941	56.3567	112.816	187.27	83.7178
Plxna4	1.60092	1.88822	0.00819347	0.112374	up-regulated	0.104804	0.174167	0.122844	0.34913	0.569797	0.272536
Tro	1.99266	1.28856	0.00825848	0.112886	up-regulated	0.156062	0.126207	0.0840716	0.496574	0.29568	0.531465
Malsu1	-1.64355	3.09311	0.00826535	0.112886	down-regulated	15.6426	13.3073	16.9629	6.74891	1.17142	5.43335
Rexo5	1.3206	3.1126	0.00826692	0.112886	up-regulated	3.81343	3.18255	1.10819	7.05692	7.37508	4.57626
Tymp	-1.16177	5.57589	0.00826841	0.112886	down-regulated	43.7845	23.9255	14.8703	13.5419	9.81026	10.7658
0610009B22Rik	-1.16159	4.02064	0.00827042	0.112886	down-regulated	19.02	28.0642	32.5266	15.3727	15.8466	5.13174
Aass	1.14203	8.69401	0.00832345	0.113502	up-regulated	68.5509	81.4005	54.5492	140.968	222.425	83.151
Aldh1a1	-1.51248	9.79809	0.0083576	0.1136	down-regulated	395.203	557.485	567.663	133.522	72.8111	254.238
Cep250	1.24453	5.73099	0.00836012	0.1136	up-regulated	5.11293	4.81661	1.84114	8.36765	15.8236	3.62565
Mapt	1.2743	3.88129	0.00836716	0.1136	up-regulated	2.39723	2.95411	0.799441	4.88407	7.46008	2.10177
Mir17hg	-1.37025	2.89891	0.00836746	0.1136	down-regulated	5.90066	5.0726	2.38739	1.75025	2.51612	0.792828
Mpc1	-1.19248	8.03928	0.00837054	0.1136	down-regulated	332.148	484.5	486.357	158.799	172.39	198.672
Leng1	1.04946	5.33331	0.00842104	0.114177	up-regulated	14.5368	12.7042	7.53112	26.6603	33.1592	11.4383
Gbp7	-1.12791	4.20833	0.0084681	0.114406	down-regulated	4.88942	5.03987	3.23462	2.36344	1.13223	1.95237
Nop14	1.02068	4.65588	0.00846968	0.114406	up-regulated	7.47412	6.39577	4.06972	10.6503	18.1735	7.03474
Hdgfl2	1.16048	6.59306	0.00847071	0.114406	up-regulated	34.2811	29.5639	12.8195	57.7035	74.4561	33.1262
Me1	-1.45054	8.29693	0.0084719	0.114406	down-regulated	71.966	103.598	205.718	29.7496	48.639	55.1879
Tango2	0.967079	5.65431	0.00847811	0.114406	non-significant	19.507	21.4696	15.7271	43.3616	34.7204	27.3178
Ppp1r12c	1.21838	6.64283	0.00851191	0.114754	up-regulated	24.7751	26.7705	8.93086	41.7507	69.3528	24.906
Nolc1	1.05303	5.69	0.00853627	0.114779	up-regulated	10.8722	10.1509	5.91667	22.2616	23.6237	9.09727
Grina	1.16267	8.42041	0.00853699	0.114779	up-regulated	149.617	148.466	72.5636	319.259	324.536	156.416
Snora74a	3.77431	0.0524685	0.00853795	0.114779	up-regulated	0.512539	1.30268	0	2.43246	3.71541	14.0487
Rbbp9	-1.17491	3.84113	0.00855072	0.114796	down-regulated	6.71853	8.00063	10.9375	3.81845	2.98007	3.94924
Ctsl	-1.47014	7.94956	0.00855533	0.114796	down-regulated	50.7847	79.9005	155.244	27.7941	26.3107	42.8595
Adamts10	1.31541	5.58749	0.00856769	0.114854	up-regulated	8.77904	8.81111	2.72359	11.3778	31.5712	7.22355
Lonrf3	1.1124	3.9764	0.00859435	0.115103	up-regulated	1.48713	1.45239	0.967498	3.53705	1.82166	2.42811
Mup8	-2.38928	2.6978	0.00864578	0.115683	down-regulated	5.15431	2.62006	23.562	2.78593	0.415153	2.61629
Fam45a	-1.40916	3.63062	0.00868294	0.116071	down-regulated	5.66476	7.7569	8.51285	2.83953	1.11414	3.45047
Ehhadh	-1.5387	7.18389	0.00870571	0.116267	down-regulated	44.6389	62.9831	93.9863	15.2408	11.3647	34.6241
Ccdc50	-1.02151	5.52881	0.00872868	0.116464	down-regulated	8.00035	9.30128	8.15904	3.25865	3.953	4.38314
Kif3a	1.46249	3.51809	0.00876533	0.116812	up-regulated	1.35931	1.34881	0.567473	1.99941	6.17542	1.02078
Ociad2	-1.56305	4.49696	0.00877115	0.116812	down-regulated	5.5391	12.8452	18.9616	2.87825	2.05162	6.31686
Psmd13	-1.29165	4.51855	0.00877995	0.11682	down-regulated	10.3236	14.357	32.0442	6.0473	10.8253	6.70345
Tedc2	1.25033	8.11504	0.00879572	0.116921	up-regulated	78.9969	108.505	35.0973	240.38	165.48	93.388
Dhx57	1.18799	5.59176	0.00883763	0.117368	up-regulated	8.23335	6.92291	2.63772	12.8045	21.0165	6.12737
Rnf144a	-1.86971	1.69603	0.00887796	0.117645	down-regulated	0.588647	0.972477	1.09629	0.128043	0.248915	0.304768
Akr1b3	-1.50319	2.63635	0.00888147	0.117645	down-regulated	3.40206	6.16311	8.39483	1.80352	2.09886	2.18245
Egfl8	1.57924	2.15757	0.0088832	0.117645	up-regulated	2.37438	2.2351	0.893336	6.05163	7.4107	2.57113
Rpl30	-1.2841	6.70092	0.00890271	0.117789	down-regulated	230.927	297.689	288.019	91.755	63.0761	142.566
Trim24	1.23677	6.0775	0.00891062	0.117789	up-regulated	7.49119	11.4864	2.33716	18.1205	17.5755	10.5237
D3Ertd751e	-1.28893	3.29357	0.00897534	0.118471	down-regulated	4.30736	3.92098	3.64635	1.72165	0.913474	1.78632
Adamts14	1.6185	2.33202	0.0089841	0.118471	up-regulated	0.490824	0.698594	0.199441	1.5607	2.04585	0.538138
Ndufs6	-1.19238	5.63691	0.00898972	0.118471	down-regulated	92.1756	130.558	127.121	38.2243	33.5714	64.9212
Nmrk1	1.39025	6.86901	0.00899548	0.118471	up-regulated	66.1194	40.3511	11.8586	107.812	138.499	53.8124
Col6a1	1.08511	4.1654	0.00901406	0.118606	up-regulated	2.93524	3.95719	1.66373	4.70906	9.43617	3.45139
4930422M22Rik	-5.69086	-1.10667	0.00905281	0.118963	down-regulated	0.30384	1.41579	0.171475	0	0	0
Msra	-1.33169	6.92583	0.00906033	0.118963	down-regulated	105.226	147.126	163.609	44.3577	30.9091	71.9697
Ces1d	1.34663	8.85471	0.0090662	0.118963	up-regulated	47.2829	166.684	166.618	339.478	378.022	232.18
Rnf25	1.08906	5.45862	0.00911757	0.119461	up-regulated	23.2393	21.669	11.2334	45.8459	55.6972	16.8984
Lrp3	1.11429	5.52009	0.00912095	0.119461	up-regulated	8.35949	9.97755	3.42002	16.7767	21.435	7.40563
Coa3	-1.17443	4.68431	0.00915505	0.119723	down-regulated	36.3246	42.9286	59.8253	18.4467	13.96	24.5363
Notch3	1.68013	1.75841	0.00915777	0.119723	up-regulated	0.163804	0.208164	0.170666	0.403648	0.936234	0.391423
Gstm7	-1.32878	4.92195	0.0091808	0.119859	down-regulated	29.9854	23.2527	42.4428	11.8111	5.98922	16.8651
Tomm7	-1.3752	5.0005	0.00918502	0.119859	down-regulated	30.2892	48.7254	41.0567	11.7258	5.8872	22.0725
Necap2	1.04159	4.49133	0.00921693	0.119938	up-regulated	7.93333	10.9614	4.10164	16.2985	20.408	8.61052
Igfbp6	4.95786	-0.133293	0.00921728	0.119938	up-regulated	0	0.100051	0	0.420349	0	2.22991
Gstp2	1.43181	4.73023	0.00921788	0.119938	up-regulated	27.5299	18.3501	9.93896	45.0724	100.516	11.3436
Helz	0.996552	4.39838	0.00922471	0.119938	non-significant	0.989472	1.18867	0.916155	1.99944	3.08903	1.08062
Pxmp2	-1.25949	5.91646	0.00924391	0.120078	down-regulated	53.3805	83.9098	99.7355	31.3128	18.7703	39.8547
Mad2l2	-1.1959	3.42635	0.00925279	0.120084	down-regulated	9.06096	10.6773	14.0858	4.69117	4.62768	4.81669
6530402F18Rik	2.13836	1.19526	0.00927175	0.120221	up-regulated	0.0709339	0.270431	0.180145	0.645236	1.37121	0.324049
Grasp	1.4631	2.21556	0.00930752	0.120575	up-regulated	1.00777	1.79296	0.725152	2.66043	4.10927	2.34796
Eyelinc18	-1.1945	4.25905	0.00931719	0.12059	down-regulated	15.7294	22.1565	31.5241	11.4111	6.61125	10.5621
OTTMUSG00000016609	-2.71124	0.668865	0.0093362	0.120675	down-regulated	1.14203	0.700627	0.900096	0.303703	0	0.0719606
Ubr2	1.09442	7.23021	0.0093407	0.120675	up-regulated	13.1348	15.5959	8.30002	27.2879	34.8158	14.7889
2310001H17Rik	-1.1236	3.35285	0.0093826	0.120958	down-regulated	27.6933	23.6134	19.2086	13.461	11.1708	6.69291
Pofut2	1.01	5.271	0.00939413	0.120958	up-regulated	11.8907	14.0647	7.97534	22.7899	33.8154	11.0313
Kcnn2	0.984607	5.0228	0.00939519	0.120958	non-significant	7.68808	11.6611	11.169	21.9804	26.742	11.6015
Klf4	1.9365	1.83411	0.00939649	0.120958	up-regulated	0.300047	0.338937	0.620894	0.909774	3.53446	0.791968
Rps4x	-1.32659	6.87873	0.00941817	0.121127	down-regulated	107.329	133.211	240.316	72.3431	41.0587	68.587
G6pc3	1.17504	4.8715	0.00943625	0.12125	up-regulated	17.2974	13.1222	4.23143	29.4189	32.1818	13.6408
Ampd3	1.59987	2.07752	0.00947114	0.121589	up-regulated	0.586753	0.648393	0.259153	1.18046	2.42721	0.815798
Gnl1	0.929939	5.03147	0.00948757	0.12169	non-significant	8.76509	8.97682	6.13637	13.537	20.5427	10.1372
Acad10	0.955374	4.9583	0.00953925	0.122095	non-significant	4.45616	7.83551	4.81623	10.2251	14.9832	6.96497
Cd55b	5.99789	-0.844802	0.00953952	0.122095	up-regulated	0	0	0	0	1.42984	0.630757
Adgrl1	1.35841	5.27015	0.00954486	0.122095	up-regulated	3.27204	3.90613	0.839366	5.16155	12.4548	2.61585
Snord15b	4.06294	0.864868	0.00955981	0.122102	up-regulated	2.09964	1.77883	0	0.415195	13.3178	39.0069
Nup37	-2.56238	0.85088	0.00958643	0.122102	down-regulated	1.73071	1.69954	2.66385	0.0933385	0.285136	0.575015
Hba-a2	1.42071	8.27909	0.0095894	0.122102	up-regulated	146.907	645.972	139.011	782.857	1054.31	467.559
Ddx46	1.13898	6.74269	0.00959547	0.122102	up-regulated	12.9273	15.0742	6.8096	28.9482	34.1598	11.8923
Ndufa4	-1.68314	7.95061	0.00959979	0.122102	down-regulated	531.304	730.718	893.144	100.904	86.9608	377.788
Qpct	-1.68558	1.90554	0.00960124	0.122102	down-regulated	1.82363	3.25702	2.62859	0.964891	0.401946	0.810579
Sgsm3	1.07041	4.2806	0.00960538	0.122102	up-regulated	5.78437	4.41981	2.91323	9.90358	13.3025	4.2815
Cops9	-1.31694	4.64485	0.00963457	0.122364	down-regulated	44.1164	56.6376	51.1121	9.91479	12.9612	29.99
Atp5mpl	-1.72888	6.1798	0.0096521	0.122478	down-regulated	215.683	277.324	303.373	35.9108	22.1248	140.36
Txnip	1.07785	6.34833	0.00967914	0.122638	up-regulated	14.3112	22.1005	17.7891	48.2959	31.1884	29.0312
Nfyb	-0.950184	5.11579	0.00968193	0.122638	non-significant	17.7754	17.1314	16.4614	11.0876	7.81918	6.61257
Echs1	-1.37678	6.47139	0.00969053	0.122638	down-regulated	45.8091	62.9372	126.404	27.1757	21.9789	36.3601
F13b	-1.15565	6.31443	0.00975807	0.123297	down-regulated	38.4508	35.1428	55.924	18.9116	16.5893	19.8855
Pstk	-1.37246	2.61979	0.00976172	0.123297	down-regulated	4.74218	8.87528	7.59095	2.71094	2.34383	2.59966
Gpatch1	1.07072	4.61221	0.00976859	0.123297	up-regulated	5.94223	5.35774	3.68142	13.431	14.0176	4.12499
Rhbdd1	-1.4844	3.53801	0.00977932	0.123323	down-regulated	3.58514	4.62953	5.45805	1.59513	0.550167	2.19255
Abcb9	1.39051	3.42928	0.00984589	0.124053	up-regulated	1.97852	2.43696	0.85033	2.3294	8.66056	2.53078
Lnpep	1.66084	2.47026	0.009855	0.124058	up-regulated	0.293812	0.49784	0.613518	0.732061	1.33116	2.0044
H2afz	-1.17858	5.204	0.00988802	0.124258	down-regulated	24.9672	39.8116	67.7469	15.0367	24.9461	18.0412
Fam234b	0.935772	4.63134	0.00989438	0.124258	non-significant	3.78271	5.14392	2.91667	8.23293	6.94258	5.94367
Cacna1a	1.99152	1.91339	0.00990442	0.124258	up-regulated	0.153587	0.276506	0.108348	0.501125	1.55406	0.152021
Mrps33	-0.941489	5.29408	0.00990578	0.124258	non-significant	48.3561	57.8691	52.3165	27.0143	25.9364	24.8644
Caskin2	1.10317	5.1554	0.00993145	0.124375	up-regulated	5.67375	6.00855	2.54707	12.3415	13.7097	4.04502
Parp6	1.09676	4.84812	0.00993253	0.124375	up-regulated	9.55941	7.72626	3.17223	15.2437	20.2346	7.23184
Dtx3	1.1727	3.86483	0.00995689	0.12457	up-regulated	5.63793	5.50624	2.38637	7.09185	16.8398	5.86662
Aif1	-1.74115	2.24584	0.00996595	0.124574	down-regulated	6.83701	17.2067	4.53945	2.46539	1.4577	3.3071
Lmnb2	1.0868	4.95889	0.0099772	0.124606	up-regulated	7.52616	7.42192	2.65042	15.734	13.4757	6.49131
Rarres1	-1.30128	6.213	0.010003	0.124787	non-significant	88.7524	53.2862	70.5052	34.5604	12.969	31.4109
Plxnd1	1.04299	6.07261	0.0100093	0.124787	non-significant	6.31787	7.93547	4.50255	13.1529	18.4392	6.49733
Tfpi2	-1.17594	6.20925	0.0100533	0.125227	non-significant	60.8896	50.746	76.3948	19.8455	26.4786	31.7729
Map11	1.28113	6.49057	0.0101514	0.126174	non-significant	26.3472	29.0755	6.95101	60.3452	60.9311	23.5263
Git1	0.967264	4.85208	0.010153	0.126174	non-significant	5.78312	6.5366	3.43637	13.3437	9.52316	6.37617
Tnfaip2	-1.01863	5.04495	0.0101614	0.126174	non-significant	14.4123	12.6437	8.97594	7.35256	7.85622	2.54529
Frs3	1.23745	3.92069	0.0101722	0.126174	non-significant	4.70575	6.58418	1.44859	12.4354	10.6816	5.03778
Ahcy	1.08464	9.42269	0.0101736	0.126174	non-significant	172.613	192.814	139.97	416.874	333.084	267.326
Aebp1	2.19641	1.45471	0.010191	0.126279	non-significant	0.149533	0.380055	0.147683	0.221771	1.44529	1.13852
Cpne7	4.45127	-0.367735	0.010233	0.126675	non-significant	0.0421965	0	0	0.851107	0.420591	0
Pgk1	-1.48641	6.71063	0.0102505	0.126675	non-significant	40.7599	64.3767	127.946	24.1803	15.8719	36.8345
Trmt1	1.16865	6.55514	0.0102629	0.126675	non-significant	35.2575	27.9397	12.4078	63.2519	74.2211	28.3757
Slc25a5	-1.52864	7.64925	0.0102675	0.126675	non-significant	106.263	185.033	345.361	57.0886	43.2444	101.6
Ccdc69	-2.77034	0.116012	0.0102755	0.126675	non-significant	1.00124	1.09062	1.1503	0.212133	0	0.196028
Mrps18a	-1.13794	4.0617	0.0102763	0.126675	non-significant	20.4375	19.7031	33.4091	10.8701	9.57879	11.5901
Mrpl46	-1.72331	3.3655	0.0102903	0.126739	non-significant	8.48155	13.6611	20.2876	4.62202	0.893648	5.94713
Etfa	-1.3854	7.80934	0.0103174	0.126759	non-significant	139.261	217.761	270.931	75.9532	39.3202	101.145
1700094D03Rik	1.18067	4.87009	0.0103183	0.126759	non-significant	7.40149	7.77555	2.22779	13.192	19.7028	5.59032
Rtraf	-1.13978	5.56992	0.0103186	0.126759	non-significant	29.7727	36.5544	54.8453	11.1635	26.6125	16.6407
Ly6a	-1.17952	3.15712	0.0103314	0.1268	non-significant	9.55381	12.0062	14.5578	6.17147	5.57895	3.87955
Acap3	1.28002	4.1847	0.0103397	0.1268	non-significant	3.76559	2.60204	0.896547	5.58472	9.44729	2.45135
Ctsf	1.01661	3.82737	0.0103642	0.126991	non-significant	3.91322	4.90665	4.85862	10.8645	9.40839	6.62635
Dok3	1.52601	4.18237	0.0104298	0.127572	non-significant	4.33238	12.7631	1.66706	20.7557	25.636	5.09787
Nek3	1.2567	3.21589	0.0104397	0.127572	non-significant	3.26541	3.69584	1.16619	7.14328	8.04445	3.35643
Sypl	-1.35245	4.66257	0.0104466	0.127572	non-significant	4.68382	5.81253	11.2064	3.31347	1.33501	3.31506
Eif4g3	1.1593	7.27567	0.0104475	0.127572	non-significant	19.935	18.6971	8.34578	33.9792	50.6875	17.9692
Pls3	-1.20795	5.41929	0.0104741	0.127788	non-significant	10.7648	19.5255	22.9307	7.3904	4.66005	9.01821
Ebpl	-1.46247	6.31751	0.0105266	0.128231	non-significant	39.4791	51.9091	67.7925	10.9276	9.82875	29.5529
Flna	1.12622	5.86025	0.0105285	0.128231	non-significant	3.97734	6.02527	2.93584	5.55347	16.3278	5.71683
Oard1	-1.12084	4.45366	0.0105561	0.128429	non-significant	18.5466	23.094	21.5881	5.23507	9.89362	11.5474
Atp5b	-1.40627	8.62572	0.0105628	0.128429	non-significant	162.243	227.32	453.458	80.5808	90.0478	130.027
Gramd1a	1.15086	5.85128	0.0106061	0.128846	non-significant	15.5434	17.0946	5.58684	26.4005	42.5797	13.5754
Ipo13	0.974778	4.6921	0.0106293	0.128931	non-significant	5.76992	5.93069	2.65772	8.82579	11.8918	6.17625
Gjc1	2.29803	0.469404	0.0106462	0.128931	non-significant	0.255753	0.130005	0.173204	0.728266	1.39047	0.701017
Slc44a2	1.09655	4.46867	0.0106521	0.128931	non-significant	3.22726	6.0773	2.78168	6.16131	14.7013	4.50337
St6gal1	-1.5893	4.4063	0.0106565	0.128931	non-significant	4.06533	5.19816	12.1301	1.6078	1.06873	3.73728
Ppl	1.29396	5.14789	0.0106587	0.128931	non-significant	3.08797	5.83498	1.10859	8.78545	11.9835	2.91
Gm21284	-4.15204	-0.82194	0.0106673	0.128931	non-significant	0.298558	0.241444	0.0689295	0	0	0.0247984
Nop56	1.08553	5.93095	0.0106812	0.128989	non-significant	26.83	23.7514	10.563	54.2624	47.1186	23.3883
Yod1	1.35565	2.97005	0.0106925	0.129016	non-significant	0.477316	1.44905	1.30199	3.4294	2.8834	1.76866
Slc9a1	1.03973	4.98511	0.0107193	0.12923	non-significant	5.46673	5.12321	2.17989	10.9438	9.83061	4.51264
Ctcfl	1.54568	1.95966	0.0107409	0.129337	non-significant	0.468815	0.754648	0.476244	2.07662	1.18946	1.34213
Hprt	-1.11006	5.85558	0.0107463	0.129337	non-significant	46.4157	56.8824	63.7473	24.5455	17.7914	28.7993
Slc22a27	-2.82387	2.35279	0.0107623	0.12942	non-significant	0.722099	12.5648	1.88088	0	0.704647	1.01501
Urml	1.30515	8.40016	0.0108085	0.129866	non-significant	159.226	195.684	47.2471	236.639	504.916	201.075
Lamb3	1.23999	3.98187	0.0108737	0.130403	non-significant	1.4151	4.46369	1.21933	3.53784	8.10572	3.87878
Slc25a17	-0.970899	5.89939	0.0108832	0.130403	non-significant	55.8246	48.8939	33.6525	21.091	26.3678	19.3007
Cand2	-5.69516	-1.08037	0.0108883	0.130403	non-significant	0.241936	0.0236504	0.0472634	0	0	0
Gm15501	-1.37767	6.22851	0.0108898	0.130403	non-significant	77.8987	110.65	167.281	44.0926	21.6939	58.6581
Xkr9	-1.07553	4.03957	0.0109164	0.130612	non-significant	8.95746	9.84316	13.5599	4.34489	5.15644	5.19932
Iigp1	-1.13541	8.32018	0.0109355	0.130731	non-significant	173.947	119.674	112.565	66.0058	49.5558	57.0638
Alkbh3	0.956433	4.93149	0.0109755	0.130925	non-significant	19.6205	18.2291	11.3755	28.61	46.6132	18.6045
Tmem150a	1.27359	8.84599	0.0109788	0.130925	non-significant	264.057	179.441	84.6006	412.413	665.436	191.951
Gm5524	-1.22677	3.52465	0.0109793	0.130925	non-significant	7.01832	9.35053	9.10359	3.79419	2.10274	4.03361
Cpt1b	1.19115	4.72301	0.010996	0.131014	non-significant	6.62758	7.44203	2.52325	11.3791	21.6387	4.64567
Gngt1	-2.76383	1.09514	0.011008	0.131047	non-significant	2.62365	4.13436	3.55364	0.186774	0	1.05474
Slc22a21	1.29275	3.59612	0.0110311	0.131079	non-significant	2.30842	2.78503	0.890507	5.47776	7.22836	1.70866
Tnni3	2.27279	1.29229	0.011038	0.131079	non-significant	1.44657	0.989866	0.0941986	3.1686	7.15889	1.72836
Cldn12	-1.12471	5.15662	0.0110408	0.131079	non-significant	9.36187	11.9992	15.0352	5.4586	3.53865	6.37856
Fabp3	-5.60932	-1.13353	0.0110474	0.131079	non-significant	1.74423	0.201509	0.536932	0	0	0
Arhgef9	-1.96973	1.94795	0.0110641	0.131167	non-significant	0.76002	1.77918	0.914287	0.0949205	0.199354	0.456845
Serpina3i	3.17269	-0.0248485	0.0110853	0.13131	non-significant	0	0.176423	0.0391743	0.301978	1.09023	0.465086
Pea15a	-1.05026	4.11209	0.0110991	0.131364	non-significant	7.1821	10.21	9.24013	2.81639	4.85336	4.41177
Rps3a1	-1.26175	7.44207	0.011109	0.131372	non-significant	177.03	234.545	322.41	91.103	68.9429	121.727
Mtrr	1.29277	3.85276	0.0111219	0.131382	non-significant	3.3918	2.31034	0.872874	4.89353	8.87601	2.25605
Cep83os	-2.90624	0.606712	0.0111364	0.131382	non-significant	0.41722	0.654964	0.602507	0.0291189	0	0.156965
Mob3b	-0.951124	5.23463	0.0111434	0.131382	non-significant	7.55651	6.97226	8.77613	4.77234	3.8582	3.10609
Polr3a	1.05059	5.32464	0.0111467	0.131382	non-significant	6.85197	6.42767	3.12896	12.0535	16.4718	5.07548
Txlna	1.05632	5.84596	0.0111633	0.131469	non-significant	8.07177	10.8158	4.14233	19.4764	18.0957	8.25378
Phrf1	1.25591	6.36057	0.0111912	0.131507	non-significant	12.6712	10.2952	3.91659	23.2008	32.4774	8.10923
Tns1	1.23819	8.48404	0.0111978	0.131507	non-significant	25.722	30.1773	8.74953	45.9106	73.4101	27.0925
Tmem242	-0.99855	4.43801	0.0112019	0.131507	non-significant	23.3065	32.4074	29.4622	14.3843	11.1749	14.0371
Cnot10	0.967116	4.96594	0.0112035	0.131507	non-significant	7.58654	8.51699	4.72313	12.8358	20.0683	7.14914
Bms1	1.09762	5.60964	0.0112299	0.131617	non-significant	8.85134	8.69193	3.94685	17.7325	21.5952	6.1843
Skiv2l	1.16079	7.4863	0.0112313	0.131617	non-significant	35.7737	31.8264	15.2828	74.3313	78.5447	28.778
Wnt5b	1.33444	2.95767	0.0112475	0.131698	non-significant	2.09728	2.2845	1.01453	5.86545	2.67608	3.79332
Adarb1	1.03311	3.99163	0.0113005	0.13221	non-significant	1.35598	2.01692	1.2392	2.71491	4.92873	1.68942
1700066M21Rik	-0.956696	5.25675	0.0113483	0.13266	non-significant	11.9471	18.3133	17.7989	8.18861	11.2537	5.1803
Cnot3	1.04391	5.73634	0.0113707	0.132814	non-significant	15.0565	14.073	6.38774	29.4281	28.3625	12.9267
8030474K03Rik	-6.79213	-0.294853	0.0113835	0.132835	non-significant	1.88402	0	0	0	0	0
Slc36a1os	1.13138	3.18087	0.0113912	0.132835	non-significant	3.40165	3.96263	1.87176	7.29839	6.93526	4.76556
Mon1a	0.992661	5.41946	0.0114024	0.132857	non-significant	17.7776	14.3432	7.99632	24.3974	36.9581	16.2871
Galk2	-1.40071	2.96025	0.0114202	0.132956	non-significant	2.81789	3.9244	5.13037	0.75569	2.06368	1.55182
Nubpl	-2.9045	0.726566	0.011449	0.133182	non-significant	0.765586	2.16204	3.2405	0.252319	0	0.466326
Wdr61	-1.33038	4.44092	0.0114974	0.133636	non-significant	12.2608	23.477	34.7844	8.40389	5.25465	12.0348
Dmac1	-1.11212	4.33007	0.0115179	0.133694	non-significant	34.568	33.8733	38.1949	21.4129	8.80568	15.7284
Commd8	-0.97093	4.00187	0.0115211	0.133694	non-significant	5.02983	5.10033	5.33899	3.12303	2.52679	1.97634
Tekt2	1.81629	1.27486	0.0115602	0.133934	non-significant	0.649697	0.660514	0.494995	2.96777	2.2371	1.06849
Tspan7	-1.38065	3.7523	0.0115606	0.133934	non-significant	7.2079	10.5411	12.9784	1.79863	3.26565	5.59254
Ppp1cb	-1.2409	6.09776	0.0115726	0.133964	non-significant	15.1316	17.4026	33.625	8.51285	7.24408	10.7837
Scarf2	1.16753	4.38363	0.0115924	0.134084	non-significant	4.38695	5.49702	1.74	5.58719	15.011	4.73697
Zfp410	1.07418	5.72407	0.0116209	0.134305	non-significant	17.6901	19.2936	7.77201	29.8625	47.1145	15.2217
Syde2	1.17125	3.14639	0.0116401	0.134418	non-significant	0.831068	1.15001	0.844239	2.33363	2.97875	1.0293
Ppp1r13l	1.21918	3.59504	0.0116513	0.134438	non-significant	3.3071	2.01895	1.3449	7.09745	6.14022	2.19213
Gm16573	1.45871	2.52361	0.0116768	0.134548	non-significant	1.61478	6.3141	2.94426	8.84259	9.79218	8.62523
D930048N14Rik	-1.01987	4.42881	0.0116829	0.134548	non-significant	10.7727	9.10167	4.81031	5.28469	3.35216	2.78515
Tspyl2	1.42383	5.57942	0.0116892	0.134548	non-significant	14.4765	10.3191	3.23481	25.7423	44.2802	6.31122
Ciz1	1.00615	5.76723	0.0117605	0.135237	non-significant	17.2365	15.2462	7.52067	30.3381	29.8953	16.6156
Ppa2	-1.21607	4.58306	0.0117714	0.135237	non-significant	14.8225	20.7016	31.8665	6.05081	8.71026	12.269
Cep152	1.37168	3.90434	0.0117775	0.135237	non-significant	1.4955	2.37003	0.506399	4.17499	5.81902	1.07703
Dnmt3b	-1.8306	2.62918	0.0118071	0.135283	non-significant	4.78152	1.5191	0.52705	0.871656	0.383622	0.500581
S100a10	-1.25091	7.0487	0.0118117	0.135283	non-significant	257.61	294.835	274.116	77.3381	73.7066	154.488
Srp14	-1.14413	4.61182	0.0118298	0.135283	non-significant	28.5179	35.4247	54.6991	13.26	15.9469	21.2437
2810047C21Rik1	-2.07168	0.840513	0.0118318	0.135283	non-significant	1.34676	0.805405	0.80477	0.258484	0.323032	0.108573
Pabpn1	1.12921	8.32584	0.0118367	0.135283	non-significant	145.687	122.06	64.0605	230.304	335.567	140.969
Hsd17b7	-1.39859	4.87651	0.0118417	0.135283	non-significant	6.0792	5.55448	13.7673	4.08024	1.32687	3.70966
Vti1b	-0.975311	4.56027	0.0118608	0.135283	non-significant	18.1872	24.6955	29.3863	12.218	12.7926	10.5468
Ostc	-1.19497	4.55163	0.0118716	0.135283	non-significant	17.8694	22.83	43.8444	8.84343	20.9543	8.5562
Calu	-1.06723	5.36577	0.0118777	0.135283	non-significant	13.64	12.621	21.8697	6.45102	7.88849	7.83924
Dpm1	-1.16349	4.62525	0.0118817	0.135283	non-significant	9.2174	13.8591	19.7777	6.11778	4.38281	7.33765
Rps6kb2	1.25212	6.39462	0.0118859	0.135283	non-significant	35.6129	25.7334	7.5966	60.6771	66.0298	30.3061
Epha2	1.41108	6.0307	0.0118962	0.135292	non-significant	14.2984	8.56052	3.95462	43.9888	12.2079	11.6255
Smtn	1.06321	3.55807	0.0119383	0.135482	non-significant	2.12733	2.74152	1.64868	3.28834	6.13586	3.55883
Mt1	1.92955	5.59053	0.0119508	0.135482	non-significant	12.5449	89.4668	14.2654	34.8779	78.3835	225.644
Emc3	-1.13848	4.79493	0.0119509	0.135482	non-significant	15.8599	17.1251	21.9819	9.00898	4.46162	9.47101
Ubap2	0.978282	5.42641	0.011951	0.135482	non-significant	7.92071	7.82235	3.83435	13.6556	16.7117	7.0671
Eif6	-1.27795	4.02094	0.0119768	0.135529	non-significant	8.7567	12.3358	21.2618	6.60424	3.44452	6.45017
Nampt	1.04353	6.57387	0.0119894	0.135529	non-significant	11.2039	19.7688	9.7113	24.362	37.5349	18.2914
Scrib	1.13361	6.18246	0.0120059	0.135529	non-significant	10.123	10.2503	3.78831	20.5531	22.7111	8.21038
Dcn	-1.28204	6.65723	0.0120085	0.135529	non-significant	52.0281	78.204	93.5339	18.2535	23.8762	40.7892
Supv3l1	0.908958	4.8558	0.0120108	0.135529	non-significant	8.10452	9.1052	5.5019	15.4225	18.0933	8.04872
Spcs1	-1.66482	4.29365	0.0120136	0.135529	non-significant	10.5921	20.1268	49.2739	3.17175	7.40405	12.9035
Cdip1	1.05555	7.3255	0.0120273	0.135529	non-significant	31.738	32.3669	16.0313	56.5627	62.601	38.5998
Ran	-1.1678	5.59579	0.0120312	0.135529	non-significant	14.4152	23.2792	43.0672	12.8669	12.9012	10.0907
Ube2u	-2.44541	1.13761	0.0120441	0.135568	non-significant	1.40484	1.95531	3.00144	0.555601	0	0.488972
2310033P09Rik	0.967704	4.03886	0.0120571	0.135607	non-significant	9.73122	10.9117	5.60729	19.1137	18.4506	11.2072
Tti2	0.9885	4.68043	0.0120677	0.135607	non-significant	3.66952	4.53374	2.01916	8.56247	7.44444	3.4831
Gm5148	-1.58329	3.88592	0.0120761	0.135607	non-significant	12.0276	18.2568	21.0707	4.50906	1.36232	8.8524
Tmed7	-1.03496	5.98634	0.0120859	0.135609	non-significant	19.1971	20.361	29.8144	11.4233	11.8808	9.75023
Mypn	4.05487	-0.112139	0.0121134	0.135724	non-significant	0	0.0245836	0.0163761	0	0.631039	0.159072
Il20rb	1.62826	2.28749	0.012123	0.135724	non-significant	1.26956	1.19702	0.312019	2.30804	4.89841	1.23479
Tomm5	-1.09942	3.86722	0.0121247	0.135724	non-significant	23.775	27.172	36.4709	9.08729	18.7961	12.2462
Gcsh	-1.02542	5.82574	0.012139	0.135724	non-significant	47.0385	50.4692	73.8529	27.4705	29.9393	24.686
Elovl6	1.1779	7.75177	0.012144	0.135724	non-significant	15.6941	23.0443	24.7373	39.5587	38.0408	54.2705
Ltbp4	1.15264	6.05961	0.0121696	0.135724	non-significant	6.18603	10.566	6.98791	12.9681	33.0373	7.66922
Sarnp	-1.25006	3.98295	0.0121705	0.135724	non-significant	9.33544	13.0909	25.8204	7.11364	5.46926	7.05887
Phpt1	-1.33248	3.44463	0.0121723	0.135724	non-significant	18.4514	25.4392	30.7976	6.29915	7.25557	13.3595
Atf1	-1.00944	4.0039	0.0121994	0.13592	non-significant	7.84323	9.57966	8.85281	5.29913	3.23762	3.74229
Mrps14	-1.23808	4.3791	0.0122137	0.135973	non-significant	9.16618	14.5926	17.1392	5.49747	2.87506	7.27045
Gm12359	-3.30174	-0.222533	0.0122376	0.136132	non-significant	1.37628	1.10463	0.24528	0.0859434	0	0.132364
Adam8	2.09726	1.69743	0.0122564	0.136236	non-significant	0.0977675	0.745465	0.27588	0.947323	3.21877	0.595512
Arf4	-1.2964	6.22336	0.0122809	0.136401	non-significant	37.9734	49.326	87.2825	18.2856	17.5311	30.1934
Grik5	1.47982	6.56141	0.0123332	0.136875	non-significant	21.6821	15.0538	2.50699	36.8937	51.5128	17.201
Fam76b	-0.992287	4.13124	0.0123548	0.136878	non-significant	7.45632	7.24603	3.7826	3.90297	3.27883	1.72819
Ubqln1	-1.06251	6.39478	0.0123552	0.136878	non-significant	25.88	28.2352	33.6551	10.7471	15.667	13.6843
Kyat1	1.29404	9.27193	0.0123622	0.136878	non-significant	269.254	175.304	68.1405	516.955	519.317	191.865
Ager	2.22958	1.75407	0.0124222	0.137435	non-significant	0.805418	1.39573	0.247934	2.17184	8.95679	0.602086
Alg14	-1.56958	3.17121	0.0124422	0.13755	non-significant	5.08738	6.53245	7.98529	1.60333	0.768304	3.38929
Sec61b	-1.4888	5.68556	0.0124621	0.137663	non-significant	103.321	110.976	170.729	22.3581	20.9901	75.252
Echdc3	-1.06115	6.03985	0.0124718	0.137663	non-significant	45.0288	46.8318	48.6439	14.1538	24.6131	24.1526
B930025P03Rik	2.19279	1.71609	0.0124969	0.137725	non-significant	0.328955	0.543452	0.194932	0.936713	3.9346	0.240444
Hdhd3	-1.22883	4.22834	0.0124986	0.137725	non-significant	22.8641	24.6499	21.9731	10.1729	3.90581	12.1574
Psmd14	-1.03128	5.0371	0.0125064	0.137725	non-significant	21.0078	23.7678	35.2891	10.392	14.2619	13.117
Xrcc2	-2.63607	0.154711	0.01259	0.138531	non-significant	0.441915	0.44125	0.561148	0.0374515	0.171614	0.0288402
Chchd2	-1.40868	7.42465	0.0126003	0.138531	non-significant	170.848	281.74	327.304	83.4246	41.3299	134.089
Rbms1	1.15894	3.82384	0.0126088	0.138531	non-significant	2.43431	2.48498	4.52687	5.20831	11.1013	5.2869
Sfi1	1.21861	6.02457	0.0126602	0.138989	non-significant	13.01	9.70556	2.89434	24.8795	22.0687	10.122
Sdr9c7	-1.16455	5.57102	0.0126856	0.139103	non-significant	22.7971	13.8064	27.591	13.3762	5.84209	8.46175
Emc7	-1.1692	4.99449	0.0126901	0.139103	non-significant	24.8973	34.7677	54.8953	11.1197	16.4698	20.4125
Rps9	-1.22093	6.90124	0.012705	0.139159	non-significant	147.821	223.626	299.643	78.1873	74.036	113.956
Lama4	1.27467	3.36354	0.0127489	0.139533	non-significant	0.956751	1.15186	0.75309	1.94172	4.34991	0.812806
Ptprf	-0.970022	6.35531	0.0127804	0.139667	non-significant	13.7601	16.694	11.0419	6.73037	8.39247	5.1404
Cptp	-1.10484	3.38898	0.0127807	0.139667	non-significant	4.15538	5.23226	5.71222	1.99019	2.59081	2.15955
Fendrr	1.23808	4.56852	0.0128017	0.139789	non-significant	5.94538	8.12568	1.70932	10.5367	20.3632	5.19294
Trmt1l	1.27721	6.38331	0.0128466	0.139838	non-significant	24.134	22.669	7.20139	35.4817	77.1171	17.4623
Serpina3c	3.42221	-0.586917	0.0128473	0.139838	non-significant	0.120098	0	0	0.356233	0.489709	0.548646
Morc3	1.26528	6.09454	0.0128494	0.139838	non-significant	9.03364	17.1275	3.35085	27.3429	30.9162	9.36309
Saa4	1.16996	8.73899	0.0128501	0.139838	non-significant	129.946	129.825	104.073	398.919	162.018	208.093
Zbtb26	-1.42372	2.23365	0.0128553	0.139838	non-significant	1.2213	1.01853	1.29235	0.520751	0.328539	0.401013
Smg9	1.00415	4.27667	0.0128918	0.140092	non-significant	7.22928	6.1247	3.50257	14.9969	11.0826	6.43898
Mpeg1	-0.938137	5.68628	0.0129023	0.140092	non-significant	12.2153	20.3911	13.0297	6.63692	9.05808	6.67934
Adrb2	2.23427	2.04324	0.0129086	0.140092	non-significant	0.447257	1.25044	0.189311	0.477594	6.56542	1.51198
Naa30	-0.979573	4.33606	0.012918	0.140092	non-significant	5.24713	5.91104	6.05185	2.07973	3.34274	2.8681
Ccdc130	1.10152	4.3457	0.0129328	0.140146	non-significant	8.69852	7.11533	2.96238	16.1036	17.5306	5.84646
Lrwd1	1.02186	4.07479	0.0129803	0.140554	non-significant	6.47366	5.62263	2.83867	12.6264	11.0145	5.57434
Sptssa	-1.10003	4.4499	0.0130025	0.140688	non-significant	10.796	20.8161	29.3717	10.2032	9.85006	7.89117
Xlr3a	1.33788	2.98248	0.0130324	0.140805	non-significant	3.14245	3.99347	0.938898	4.67883	8.7099	5.34822
Enkd1	1.67354	2.1966	0.0130335	0.140805	non-significant	1.9264	1.76263	0.978464	2.37705	10.4734	2.32331
Zfp653	1.29799	5.70491	0.0130461	0.140805	non-significant	21.2427	15.9144	4.16196	35.5222	51.5679	13.0098
Awat2	1.54204	2.31626	0.0130528	0.140805	non-significant	1.75619	2.23179	0.584055	3.98131	6.99051	1.94841
Plod2	1.99264	1.37448	0.0130698	0.140834	non-significant	0.250368	0.494933	0.070649	0.610615	1.68889	0.711676
Klf10	0.984639	4.83427	0.0130753	0.140834	non-significant	10.9136	10.2668	5.07936	22.5903	18.6225	8.97859
Ints4	0.884787	4.88937	0.0131122	0.141104	non-significant	6.84543	7.01553	4.94038	10.4425	15.7501	7.6379
Hdhd2	-1.03438	4.17097	0.0131202	0.141104	non-significant	8.23406	8.41431	11.6773	4.45671	3.99978	4.69229
Ccdc24	3.34057	-0.576726	0.0131327	0.141132	non-significant	0	0.201351	0	0.65796	0.789634	0.434291
Mrps22	-1.33133	3.51418	0.0131821	0.141556	non-significant	6.67649	11.3481	18.8633	5.00044	3.40299	5.49007
Adamts6	-1.56132	1.82907	0.0132045	0.141689	non-significant	0.642485	1.04433	0.53124	0.319099	0.176006	0.191121
Echdc1	-1.04462	5.3829	0.0132405	0.141969	non-significant	16.3145	14.132	21.3082	7.84144	6.66744	9.09568
Alyref	-1.62397	2.48882	0.0132911	0.142349	non-significant	4.48245	6.83562	9.18287	2.65916	0.812336	2.62109
9030619P08Rik	-1.62406	3.22146	0.0132959	0.142349	non-significant	11.2495	24.0776	12.6308	1.89672	2.46791	8.43904
Slc5a6	1.19981	3.83937	0.0133146	0.142442	non-significant	2.01439	3.7623	1.88613	5.43188	10.3434	1.97991
Slc7a2	1.31862	8.79601	0.013333	0.142532	non-significant	12.3747	59.4107	27.1966	63.8232	122.736	50.1874
Lsm2	-1.13899	3.69983	0.0133804	0.142877	non-significant	21.6345	26.7698	23.134	9.20359	7.22238	12.8743
Nudt16	-2.06349	1.77925	0.0133914	0.142877	non-significant	3.47544	2.97118	2.99559	0.074973	1.14516	0.923748
Cox7a2	-1.57716	6.38263	0.0133953	0.142877	non-significant	115.615	164.371	191.188	36.649	13.5373	83.7442
Yars2	-1.27861	3.01299	0.0134283	0.143121	non-significant	4.60413	5.68846	9.41915	3.52798	2.54952	1.98647
Mrpl35	-1.27388	4.21143	0.0134522	0.143269	non-significant	6.23453	6.17778	7.57953	2.65579	1.07013	3.63859
Gch1	-1.18622	6.1654	0.0135033	0.143624	non-significant	19.8577	38.7129	43.5583	10.5654	12.8242	17.8426
Fam71f2	2.85434	0.787911	0.0135125	0.143624	non-significant	0.610116	0.387672	0.0860813	0.482592	6.72627	1.02198
Edem2	0.963711	6.2227	0.0135157	0.143624	non-significant	23.0924	21.1944	19.3239	42.62	48.5838	29.5059
Fam193a	0.991219	5.23112	0.013537	0.143742	non-significant	5.6593	4.93425	2.72875	8.64859	13.2433	4.33402
Mapk1	-0.986635	5.22455	0.0136373	0.144676	non-significant	7.11216	8.5825	11.7379	4.63284	4.31441	4.35029
Lrpap1	-1.11196	4.72165	0.0136452	0.144676	non-significant	9.05848	11.5557	14.1909	4.63261	3.45937	6.59577
Tmc8	1.2469	2.79069	0.013662	0.144746	non-significant	1.62463	2.01659	0.799601	4.10172	3.1839	2.48545
Trappc13	-0.999879	4.02686	0.013681	0.144797	non-significant	3.99493	6.64733	6.81239	3.10309	2.86469	2.41585
L2hgdh	-1.09192	5.11635	0.0136872	0.144797	non-significant	12.8602	12.4793	14.7986	7.57501	3.25071	6.55549
Naa16	1.09972	4.53003	0.0137241	0.145044	non-significant	4.5569	4.69268	1.97314	6.04364	14.1198	3.70885
Ldb1	1.04431	6.10974	0.0137308	0.145044	non-significant	19.9849	28.659	12.1452	37.09	63.5471	21.5679
Galk1	-1.16769	4.68728	0.0137513	0.145153	non-significant	11.4556	25.1765	30.0625	6.71591	9.46431	11.5132
Hic2	1.47269	2.4698	0.0137663	0.145174	non-significant	0.688398	0.366206	0.243945	1.85197	1.01545	0.628966
Vdac3	-1.10488	5.75318	0.0137737	0.145174	non-significant	34.2317	43.5927	66.892	15.7383	25.0085	23.8482
Itga10	1.34854	3.94497	0.0137882	0.14522	non-significant	2.37551	2.149	0.596473	4.71738	7.09602	1.21397
Ubr4	1.13251	8.7163	0.0138215	0.14542	non-significant	16.2979	22.491	10.6358	37.904	53.3303	15.7904
Ncdn	0.941641	4.54099	0.0138277	0.14542	non-significant	5.04245	5.42754	2.33259	8.40198	8.46409	6.06729
Rtkn	1.01701	5.20632	0.0138522	0.14554	non-significant	7.87422	9.79905	5.44884	16.7275	24.0697	6.08987
Wfdc18	3.91935	-0.788326	0.0138637	0.14554	non-significant	0	0	0.157921	0.885343	2.7046	0.340887
Epm2aip1	-0.891627	5.05349	0.0138697	0.14554	non-significant	5.47533	5.26753	6.16431	3.0488	3.64171	2.26461
Mark4	0.966089	4.95851	0.0138915	0.145615	non-significant	5.82119	7.32718	3.8015	12.3992	15.2716	4.96404
Clec14a	-1.51062	2.89189	0.013904	0.145615	non-significant	1.5427	3.04016	2.30908	0.689705	0.303888	1.10309
Fgd5	1.02636	4.10756	0.0139177	0.145615	non-significant	1.87462	2.7686	0.986475	3.80717	5.18776	2.00595
Ndufb9	-1.3356	6.95774	0.0139177	0.145615	non-significant	204.443	250.234	284.113	76.8534	43.2342	136.315
Gon4l	1.20893	6.66769	0.0139312	0.145649	non-significant	11.1331	9.86286	3.25104	21.0759	25.9597	7.8368
Tnfaip8l1	-0.973467	4.73537	0.0139567	0.145808	non-significant	10.5559	16.0321	15.9831	7.58587	5.79345	6.93939
Srsf9	-0.989712	3.83516	0.013987	0.145995	non-significant	10.8616	17.3053	15.1645	8.22266	6.90408	5.7025
Cd300ld	-2.02206	2.07543	0.0140024	0.145995	non-significant	0.791207	3.91606	3.06692	1.03756	0.1132	0.570709
Emilin1	0.892775	4.29845	0.0140124	0.145995	non-significant	3.60346	4.8027	3.14967	7.83825	7.35333	5.19282
Coq8a	-1.09489	7.83453	0.0140227	0.145995	non-significant	67.7413	65.3364	90.6989	39.1904	30.3166	31.2297
Zfp970	1.40902	8.87022	0.0140258	0.145995	non-significant	73.2616	71.1743	20.9431	147.527	254.379	39.8598
Smim26	-1.13309	3.48936	0.0140619	0.146264	non-significant	22.0615	40.9325	32.8696	11.9098	12.7939	15.5207
Rps20	-1.19226	6.99371	0.014112	0.146637	non-significant	41.5531	61.4513	46.719	14.5005	14.9703	28.037
2310005A03Rik	2.50924	0.436053	0.0141183	0.146637	non-significant	0.145599	0.555088	0.0616278	1.59794	1.64915	0.73166
Mrpl13	-1.32009	4.51831	0.0141325	0.146678	non-significant	27.8884	36.5894	51.9171	14.553	6.08363	21.1159
4933431G14Rik	2.73727	0.770663	0.0141447	0.146697	non-significant	0.30384	0.308899	0.102885	0.216299	1.26647	2.554
Hnmt	-1.49541	4.09775	0.0141607	0.146744	non-significant	10.1607	11.81	20.6119	4.30024	1.51577	7.58525
Aoc2	1.65576	3.4571	0.0141698	0.146744	non-significant	1.64134	3.76467	0.881119	3.96606	14.8364	1.28018
BB123696	3.75213	-0.902964	0.0141807	0.14675	non-significant	0	0.0558776	0	0.260846	0.199212	0.281217
Ccni	-1.14917	6.96001	0.0141997	0.14683	non-significant	54.9758	49.7188	68.3842	25.1849	17.6108	29.397
Lgmn	-1.11444	4.87155	0.0142152	0.14683	non-significant	9.96615	25.5231	21.927	9.78379	5.54672	8.96706
Pcnt	1.01468	4.72049	0.0142252	0.14683	non-significant	2.02408	2.46335	0.988191	3.97713	5.19171	1.64386
Ephb2	-4.07935	-0.86626	0.0142296	0.14683	non-significant	0.0185747	0.0944196	0.078621	0	0	0.00848552
Col6a5	3.96539	-0.266923	0.0142776	0.147174	non-significant	0.0109156	0	0.00924052	0	0.138474	0.209438
Cbx4	1.2528	6.00819	0.0142893	0.147174	non-significant	9.97838	8.2387	3.50447	26.7364	19.5697	5.06693
Smpd2	0.986189	5.90724	0.0142939	0.147174	non-significant	31.4837	28.981	13.8892	54.3784	56.54	30.0968
2300009A05Rik	-1.1572	3.80279	0.0143159	0.147293	non-significant	24.0979	33.8588	33.473	15.3025	7.22734	14.885
Cisd1	-1.29099	6.24218	0.0144128	0.148183	non-significant	56.4728	96.3565	157.129	27.6374	37.3543	53.2306
Hsph1	1.05129	6.11318	0.0144316	0.148199	non-significant	10.3382	16.1255	12.4003	18.0413	45.7188	16.5229
Pfkl	0.97681	5.31585	0.0144351	0.148199	non-significant	6.22746	6.74267	5.98876	10.0782	21.2849	6.50915
Igsf11	-1.47274	3.73527	0.0144984	0.148742	non-significant	2.46866	6.38779	7.25142	1.57037	0.808527	2.74468
Rab5a	-1.05989	5.57105	0.0145793	0.149464	non-significant	19.0602	19.8031	36.5223	14.7452	10.9694	10.0017
Adipor2	-1.18133	8.47813	0.0145952	0.14952	non-significant	119.863	88.3997	128.843	47.2115	34.1957	56.1866
Glb1l	1.12309	4.66174	0.0146201	0.149667	non-significant	6.23423	5.9419	1.643	10.3624	13.9627	4.75562
Gm11266	-1.64259	1.99345	0.0146441	0.149708	non-significant	5.39469	5.96142	2.05176	1.94803	0.637602	1.21438
Cipc	1.12766	6.8274	0.0146514	0.149708	non-significant	22.0816	21.4788	7.59657	37.3512	51.5864	19.2419
Lrriq3	-3.87169	-0.497787	0.0146635	0.149708	non-significant	0.153181	0.0973324	0.745627	0.0227182	0	0.0349891
Nop2	0.991023	4.92618	0.0146869	0.149708	non-significant	10.2527	7.37507	4.94559	21.4372	13.4271	8.48383
Map3k11	1.01932	5.98684	0.014687	0.149708	non-significant	13.4759	11.2925	7.43206	26.2153	28.7258	9.97186
Gpx1	-1.49953	9.57901	0.0146871	0.149708	non-significant	737.649	965.26	1354.68	246.822	137.14	554.726
Mtmr6	-0.921331	4.17198	0.0147174	0.149828	non-significant	5.28969	7.76414	4.85856	2.47905	3.81055	2.63399
Mphosph8	1.01218	4.01345	0.01472	0.149828	non-significant	5.00851	2.9849	2.45622	6.53671	10.0783	4.26051
P3h1	0.958225	4.94526	0.0147981	0.150499	non-significant	7.511	8.00416	4.81867	15.1657	18.373	5.75469
Prickle3	1.27603	4.52207	0.014807	0.150499	non-significant	8.04282	7.06367	1.60411	16.5122	18.2768	4.73224
Ddx49	0.850616	4.95135	0.0148445	0.150637	non-significant	9.95497	12.958	7.85455	18.319	21.5441	13.0693
Ciao2a	-1.14785	4.56213	0.0148488	0.150637	non-significant	20.5834	22.1911	32.8497	13.6621	5.80938	12.332
Nat8f1	-1.24414	7.05658	0.0148596	0.150637	non-significant	164.62	177.161	209.882	85.7555	34.5551	90.5136
Coro2b	1.2322	2.81807	0.0148628	0.150637	non-significant	1.18068	1.53615	0.666331	3.26866	2.95483	1.38697
Cited2	-1.03572	4.27845	0.0148868	0.150654	non-significant	10.1019	9.23521	17.2342	6.60433	6.07127	4.9916
Trim3	0.898156	4.56996	0.0148877	0.150654	non-significant	6.49489	5.42776	4.66151	12.7736	10.6829	6.61143
Man2b2	-1.05652	4.03663	0.0149013	0.150654	non-significant	4.4624	6.60976	7.17994	3.47125	1.98159	2.7811
Sult1b1	-1.14733	4.12244	0.0149074	0.150654	non-significant	7.11417	8.55208	9.99398	5.1101	1.81195	3.82971
Sec31a	1.04795	7.77756	0.0149237	0.150654	non-significant	41.1744	38.2881	24.9703	88.2882	84.3296	38.7743
Ccdc136	5.69985	-1.03033	0.014928	0.150654	non-significant	0	0	0	0	0.728574	0.262369
Jdp2	1.65628	1.53172	0.0149621	0.150793	non-significant	0.585853	0.992678	0.826579	1.58328	3.12616	2.49794
Itih5	-1.52365	2.31165	0.014966	0.150793	non-significant	0.524822	0.862155	1.14863	0.432844	0.162385	0.245604
Hif3a	3.39884	-0.591369	0.0149767	0.150793	non-significant	0.0146736	0.0186474	0	0.0348197	0.199443	0.120661
Fzd7	-1.10352	4.30751	0.014984	0.150793	non-significant	6.14088	3.72763	5.87734	4.06864	2.08427	1.21469
Vps35	-1.06122	5.35722	0.0149959	0.150805	non-significant	12.1614	14.9303	21.5311	6.66833	6.38746	8.79053
Crp	-1.4947	7.57446	0.0150166	0.150908	non-significant	111.643	91.2935	249.835	48.8221	23.991	75.0289
Poglut2	1.03981	4.71116	0.01506	0.151236	non-significant	10.3928	8.32393	3.14212	18.0558	16.3812	8.45822
Ap1m1	0.906201	5.17453	0.0151474	0.152008	non-significant	13.8231	12.6182	8.65272	27.0554	25.2274	12.0515
Trp53i13	1.31233	3.38923	0.0151591	0.152018	non-significant	6.16623	5.57025	1.32071	14.6321	8.48207	6.78779
Sfswap	1.31163	6.86314	0.0152281	0.152405	non-significant	31.0624	22.568	6.94452	47.9367	82.4907	19.0888
Got1	1.43577	8.22824	0.0152339	0.152405	non-significant	79.2325	95.6739	56.883	59.4131	462.688	113.005
Atad3a	1.01963	6.92325	0.0152404	0.152405	non-significant	39.7708	37.6927	20.3497	78.6202	69.1099	41.7418
Elp6	1.12031	3.60744	0.0152429	0.152405	non-significant	5.45765	3.56155	1.78977	8.19629	10.0689	4.53723
Nadsyn1	1.1468	6.0593	0.0152512	0.152405	non-significant	19.7945	23.4292	7.38554	38.4266	56.8295	14.7391
Smim19	-1.03562	3.69193	0.0152715	0.152501	non-significant	8.91598	14.6468	11.9659	6.02033	4.6635	5.43081
Yjefn3	2.47841	0.390415	0.0153361	0.152993	non-significant	0.639866	0.650519	0	2.27755	2.899	1.52002
Tepsin	1.21462	5.84115	0.0153422	0.152993	non-significant	18.1858	14.8967	4.17335	34.7485	38.1194	11.5109
Ppp2r5d	0.873982	5.29315	0.0154036	0.153498	non-significant	8.62586	10.8745	7.76761	20.591	16.2239	11.1152
Trhde	-1.73269	1.34402	0.0154758	0.154109	non-significant	0.638479	0.631079	0.570526	0.168342	0.128565	0.210656
Atoh8	0.861946	5.10938	0.0154944	0.154186	non-significant	8.5323	11.4453	9.9589	16.9234	22.8427	13.1896
Atg4d	0.905763	5.42248	0.0155494	0.154626	non-significant	10.9067	11.003	6.96023	22.5763	19.6137	10.2717
Pnrc2	-0.910803	5.92623	0.015607	0.15509	non-significant	43.4774	38.8181	37.391	22.2882	22.4225	16.5799
Srp68	0.929238	5.84074	0.0156229	0.15514	non-significant	14.3426	17.8183	13.2639	31.1027	38.9886	15.6004
Itprip	1.93736	1.89393	0.0156809	0.155523	non-significant	0.133495	0.950022	0.13561	0.681069	1.91122	1.43924
Taf3	1.0823	3.30644	0.0156871	0.155523	non-significant	1.39393	1.01991	1.26942	2.29286	3.75098	1.77531
Kcnq4	1.77567	1.25844	0.0157058	0.155523	non-significant	0.263797	0.402284	0.111657	0.907667	1.02785	0.554351
Gpr108	0.958582	4.37659	0.0157175	0.155523	non-significant	6.45099	6.30144	6.31685	12.3091	19.3684	6.06999
Nfia	0.972187	6.05337	0.0157219	0.155523	non-significant	3.82831	4.94752	4.91616	7.78845	8.69196	8.75437
Pitpnm2	1.08909	6.8118	0.015734	0.155523	non-significant	11.74	14.8448	4.69001	20.7634	29.5631	12.9494
Tbc1d10a	0.974148	4.8051	0.0157432	0.155523	non-significant	11.6708	12.9437	4.76026	22.3756	22.3041	10.4208
Clasp1	0.941866	3.80655	0.0157488	0.155523	non-significant	1.05426	1.38939	1.07979	2.00755	2.53567	1.89081
Faim	-1.23886	2.70461	0.015763	0.155556	non-significant	8.7812	7.98901	8.36284	2.60467	3.70719	3.73802
Fam180a	1.96659	0.797422	0.0157911	0.155725	non-significant	0.265314	0.674329	0.280749	1.65264	1.56266	1.21204
Mdh1	-1.38616	8.04467	0.0158127	0.155831	non-significant	96.4034	146.749	294.803	51.4403	49.6884	90.4482
Cldn34c1	-5.43355	-1.24184	0.0158271	0.155864	non-significant	0.0309776	0.1181	0.262238	0	0	0
Ggct	-1.21761	3.08988	0.0158504	0.155926	non-significant	7.82356	9.09008	7.88447	4.24341	1.89044	3.6081
Gcat	-1.02631	5.20332	0.0158552	0.155926	non-significant	24.867	22.8963	31.2353	13.2837	8.6584	14.1475
Gatm	-1.211	2.96451	0.0158933	0.156192	non-significant	3.22919	4.70557	5.02989	2.47761	2.34085	0.826112
Hdac7	0.975996	4.27983	0.0159321	0.15644	non-significant	3.65495	3.49826	1.62536	4.48746	8.27964	3.82552
Nipsnap3b	-1.08763	5.64742	0.0159405	0.15644	non-significant	34.2635	29.0837	58.2322	17.805	16.5308	20.5516
Serpina3g	0.988847	4.4204	0.0159719	0.156641	non-significant	8.31604	15.2078	5.15111	19.4127	24.2603	10.3779
Cyp2c55	-2.45117	1.20148	0.0160111	0.156918	non-significant	1.42861	1.36163	2.28918	0.242145	0	0.559404
Gtf2a2	0.899087	5.54224	0.0160269	0.156964	non-significant	34.6454	33.6757	23.3467	50.5382	81.6402	35.5103
Jag1	-1.07593	3.5974	0.0160516	0.157098	non-significant	4.04601	3.02868	1.62653	1.13984	1.95866	0.894634
Cgref1	1.29723	2.77785	0.0161125	0.15751	non-significant	2.13487	3.48817	2.77543	4.34224	12.2977	4.11011
Rps7	-1.15004	7.47941	0.016118	0.15751	non-significant	208.351	246.121	276.232	94.7842	72.6274	131.315
Tspan8	-3.33897	-0.299138	0.0161309	0.15751	non-significant	0.0666772	1.01681	1.1289	0.118666	0	0.0609206
Vbp1	-1.4458	2.77183	0.0161378	0.15751	non-significant	3.23274	4.34986	9.17581	1.46654	3.50365	1.44786
Anxa5	-1.12505	6.03542	0.0161901	0.157912	non-significant	32.6889	44.1611	69.0065	15.3041	23.803	24.7005
Gna14	-1.63422	1.53333	0.0162613	0.158498	non-significant	0.749946	1.44862	1.32051	0.284733	0.516456	0.301488
Tstd1	-1.63068	2.8058	0.0163099	0.158863	non-significant	10.4982	21.2992	21.8281	5.57236	1.50201	8.07735
Zscan2	1.19651	2.93691	0.0163635	0.159276	non-significant	2.53041	2.2002	1.12742	4.97744	5.87298	2.27139
Apba3	0.945852	6.09601	0.0163777	0.159305	non-significant	24.9011	25.6462	14.7191	41.5166	55.7761	24.9516
Dtd2	-1.33559	3.11422	0.0164036	0.159448	non-significant	4.10669	4.7672	4.7133	1.17127	1.07342	2.52548
1110038F14Rik	0.990516	4.04773	0.0164625	0.159911	non-significant	8.51188	9.13994	3.63075	17.1059	13.3331	9.16361
Cldn15	5.93979	-0.95538	0.0164984	0.160031	non-significant	0	0	0	0.130099	0	0.751388
C330020E22Rik	4.37351	-0.52995	0.0165051	0.160031	non-significant	0	0	0.0163232	0	0.419334	0.123323
Mroh7	1.49168	2.24376	0.0165085	0.160031	non-significant	0.747227	0.563816	0.296511	1.77313	2.264	0.512036
4430402I18Rik	-2.14417	1.66677	0.016522	0.160053	non-significant	2.82944	1.97763	1.79643	0.643437	0	0.646291
Gm8883	-1.42265	2.62214	0.0165491	0.16014	non-significant	13.0664	8.3025	13.7651	7.06248	2.23642	3.31621
Srp54c	-1.89178	1.4353	0.0165581	0.16014	non-significant	0.484019	1.74278	2.25358	0.334995	0.475133	0.368526
Ddx27	0.970569	5.09703	0.0165646	0.16014	non-significant	10.3753	8.55789	6.8608	18.5581	25.5789	7.11864
Mat2b	-0.928023	4.43597	0.0166491	0.160847	non-significant	9.54026	13.7571	15.7758	6.51005	8.24159	5.37449
4833438C02Rik	1.16463	3.54753	0.0166642	0.160884	non-significant	5.05143	5.19324	1.68167	12.1888	8.48591	4.61532
Gm32461	-1.15131	2.79124	0.0166839	0.160965	non-significant	9.18311	7.97847	7.61522	3.22419	4.33036	3.16776
Nectin3	-1.06597	4.51754	0.0167481	0.161442	non-significant	12.215	14.137	20.2193	5.40245	6.57184	8.81873
Egln3	-1.37203	3.15972	0.0167559	0.161442	non-significant	3.4131	3.56631	6.19599	1.10238	1.23708	2.35615
Ikzf4	-3.17663	0.392461	0.0167816	0.16158	non-significant	0.984886	0.100128	0.0833746	0.0934834	0	0.0179971
Cfap54	2.21319	0.889892	0.0168068	0.161606	non-significant	0.0100359	0.10203	0.0594703	0.142888	0.345564	0.256744
Cd48	-2.31414	1.20655	0.0168161	0.161606	non-significant	1.43171	4.28101	2.99434	0.899303	0	0.615577
A230072C01Rik	0.915061	3.93738	0.0168204	0.161606	non-significant	5.86634	5.73463	3.60785	9.93474	9.7681	7.37555
Ldha	-1.25406	8.50133	0.0168297	0.161606	non-significant	179.267	248.078	446.643	114.36	92.5797	139.625
Pex11a	0.986687	7.81934	0.0168723	0.161805	non-significant	65.2927	82.1303	47.5856	120.118	151.08	95.3519
Skp1a	-1.19804	7.1086	0.0168932	0.161805	non-significant	98.9003	126.837	150.193	48.9411	30.4835	68.1699
Srek1ip1	0.92008	4.23895	0.0168937	0.161805	non-significant	6.121	7.63324	7.21559	10.9276	13.5809	12.8576
Ttc30a1	-2.96176	-0.269783	0.0169039	0.161805	non-significant	0.319128	0.495674	0.390223	0.126212	0	0
Gmppa	0.956844	5.74376	0.0169072	0.161805	non-significant	25.55	20.267	12.2394	41.2486	48.6534	20.5207
Ugcg	-0.903654	4.07407	0.016922	0.161838	non-significant	5.56668	6.13791	5.22061	3.15667	2.64569	2.69263
Baz1b	1.14855	7.34123	0.0169376	0.161878	non-significant	19.6876	20.6088	6.78406	38.4167	47.6149	15.5088
Rnf138	-0.95723	3.69631	0.0169711	0.16209	non-significant	5.50087	5.71956	4.85426	2.9271	2.50735	2.37591
Cpne2	1.13479	4.58082	0.0170304	0.162392	non-significant	6.74494	7.56313	4.66492	17.4176	21.7308	3.50423
Vars	0.973295	6.03864	0.0170514	0.162392	non-significant	11.9646	13.9835	5.43034	21.6356	23.4245	13.1267
Dysf	0.997556	3.79402	0.0170531	0.162392	non-significant	1.29462	1.76135	0.992797	2.43958	4.09891	1.41942
E4f1	1.04503	5.56126	0.0170626	0.162392	non-significant	16.6021	12.9014	4.94325	27.4866	28.7385	12.3791
Mmp27	-1.99691	1.39358	0.0170839	0.162392	non-significant	1.57079	3.81089	0.443246	0.592997	0.56071	0.173961
Cyp26a1	1.23097	2.8892	0.0171163	0.162392	non-significant	2.50715	2.67924	1.88122	4.09018	4.44034	6.40354
Swt1	1.00436	4.71806	0.0171346	0.162392	non-significant	5.1184	5.94197	2.99792	6.66373	16.5211	4.8029
Olig1	-1.15805	3.85039	0.0171362	0.162392	non-significant	6.45077	9.86101	9.73452	4.79741	1.82134	4.05736
Zbtb7a	0.92646	5.07706	0.0171413	0.162392	non-significant	3.62641	4.32045	4.41298	9.81539	5.85317	6.60939
Lsp1	1.31254	2.86567	0.017149	0.162392	non-significant	0.976265	3.03959	1.77686	2.86682	7.1212	3.74631
Dpf3	-3.34088	-0.521524	0.0171619	0.162392	non-significant	0.670738	0.767144	0.454245	0	0.182333	0
Fam71d	2.99283	-0.151323	0.0171626	0.162392	non-significant	0.116379	0.0739481	0.0492598	0.552324	1.42364	0.159497
Urb1	1.10337	4.13127	0.0171729	0.162392	non-significant	1.72238	2.17131	0.629884	3.93999	4.12025	1.32189
A330093E20Rik	1.31072	2.81873	0.0172035	0.162392	non-significant	1.77078	1.5538	1.39196	5.45257	5.23391	1.27121
Acmsd	1.49095	3.07417	0.0172101	0.162392	non-significant	0.528785	2.23996	2.53661	4.31331	9.34338	2.05331
2700097O09Rik	1.12969	3.49411	0.0172253	0.162392	non-significant	7.71452	7.23607	3.65405	12.0407	22.3858	6.12547
Rspo3	-1.33873	2.4691	0.017229	0.162392	non-significant	2.41424	4.2522	2.76085	0.879431	1.11299	1.39314
Prr14	1.06238	6.29796	0.0172302	0.162392	non-significant	27.1749	27.4009	11.9172	59.754	54.1727	21.1655
Gpcpd1	1.11307	7.45521	0.0172406	0.162392	non-significant	42.2277	32.6828	13.6532	56.6315	90.5493	38.0344
Hydin	6.39674	-0.502849	0.017246	0.162392	non-significant	0	0	0	0	0.20392	0
Usp48	1.1156	6.78788	0.0172562	0.162392	non-significant	15.1292	15.187	6.10308	29.8436	37.1365	10.7729
Bnipl	6.39674	-0.502849	0.0172604	0.162392	non-significant	0	0	0	0	1.80004	0
Ube2z	-1.37577	3.95071	0.0172648	0.162392	non-significant	3.16655	4.2188	7.99859	1.22709	1.22639	2.93983
Nfib	1.02824	6.70756	0.0172807	0.162434	non-significant	6.6361	7.60139	7.69093	10.6387	15.3397	15.7251
Tmem123	-1.01318	4.49814	0.0172991	0.162469	non-significant	6.54157	10.2903	12.7816	3.92266	4.90221	5.10451
Serpinb9	-2.13203	2.11913	0.0173072	0.162469	non-significant	0.955975	2.01212	2.68071	0.07089	0.216559	0.818851
Gpx3	1.04364	3.18314	0.0174336	0.163524	non-significant	3.44966	4.46357	2.65479	6.06498	8.41134	6.01714
Ufc1	-1.10253	5.4475	0.0174624	0.163524	non-significant	47.2688	53.7466	70.5526	16.7881	21.3219	34.6639
Crcp	0.860652	5.11619	0.017464	0.163524	non-significant	14.1524	23.0734	12.2143	29.4873	30.5896	23.5903
Glrx3	-0.949788	5.15007	0.0174655	0.163524	non-significant	11.177	14.9728	20.0083	7.24298	8.57959	7.31753
Nfkbia	0.900939	5.60782	0.0175079	0.163814	non-significant	15.2963	30.3832	17.7368	40.3008	45.7161	26.8944
Rbm10	1.15181	6.35586	0.0175332	0.163906	non-significant	20.2552	18.0859	5.9489	36.0659	46.1521	14.0552
Gys1	1.60595	2.89104	0.017548	0.163906	non-significant	1.51631	1.33135	0.116693	3.56542	3.57234	1.3854
4930509G22Rik	1.44556	2.0486	0.0175673	0.163906	non-significant	1.22712	0.727737	0.519402	2.20818	3.37285	1.15855
Tfeb	0.929269	4.26493	0.017575	0.163906	non-significant	6.58809	7.20787	3.02861	11.3367	12.137	6.85643
Pin1	-1.60277	2.35654	0.0175753	0.163906	non-significant	4.62753	7.6586	10.0212	1.08532	2.24284	3.4414
Fip1l1	0.900272	4.7324	0.017621	0.164224	non-significant	5.76684	7.4153	4.96852	9.47382	17.6863	6.39134
Dusp14	2.35133	0.374235	0.0177229	0.165067	non-significant	0.140655	0.178746	0.357211	1.04302	0.76471	1.54214
Lrrtm2	3.16027	-0.0753921	0.0177506	0.165216	non-significant	0	0.0682357	0.0151515	0.127415	0.113526	0.376118
Dock6	1.27564	6.83938	0.0178156	0.165713	non-significant	13.7373	13.388	3.64066	19.7496	44.6045	9.55481
Stard4	-1.19862	5.85065	0.0178368	0.165802	non-significant	12.5897	9.82316	19.6146	5.97039	3.38075	7.6044
Osbpl3	1.59815	4.24351	0.0178956	0.16624	non-significant	1.57187	1.71218	0.798389	0.523971	9.33265	2.48934
Fdps	-1.31308	7.3829	0.0179182	0.166342	non-significant	102.177	83.3288	256.904	54.764	49.9749	68.2875
Nbeal1	1.60962	3.18894	0.0180022	0.167013	non-significant	0.226299	0.234328	0.539238	0.228721	1.52653	1.24057
Dab2	0.945225	5.17468	0.0180292	0.167154	non-significant	6.46253	8.07912	4.29212	11.0339	19.234	5.71257
Eif2s2	-1.09215	5.66657	0.0180649	0.167273	non-significant	20.3531	24.3254	32.8526	11.5472	7.35505	14.4635
Slc5a1	-2.76717	0.367651	0.0180655	0.167273	non-significant	0.18062	0.55744	0.677138	0.0612289	0	0.117876
Cadm4	-1.6503	1.48347	0.0180884	0.167376	non-significant	2.02495	1.0772	2.07298	0.586668	0.554725	0.473287
Sh3gl1	1.00314	5.94157	0.0181087	0.167385	non-significant	28.7795	22.817	10.4853	49.3976	45.5066	24.3453
Mat2a	-1.03016	5.84028	0.0181129	0.167385	non-significant	18.4338	23.4259	27.4997	11.1651	7.88448	12.3668
Rac3	2.86465	0.231186	0.0181696	0.167793	non-significant	0.0941398	0.478536	0.0796931	1.00525	3.58272	0.258037
Mfng	1.51428	1.6659	0.0181901	0.167793	non-significant	0.996013	0.703192	0.702638	2.39632	3.10867	1.36503
Rchy1	-0.948275	4.72757	0.0181923	0.167793	non-significant	16.6054	16.7166	15.9624	12.4917	5.75577	6.12353
Tmx3	-0.903918	4.3575	0.0182092	0.16782	non-significant	6.40457	5.03443	5.10499	3.94305	2.81194	1.87011
Tdrd3	0.869592	4.51846	0.0182233	0.16782	non-significant	5.4159	7.92684	4.20534	12.2091	11.6765	6.68876
Brf1	1.16886	6.16435	0.0182306	0.16782	non-significant	23.1329	19.3331	5.61294	36.0346	53.3714	16.1547
Hpf1	-1.47091	2.15771	0.0183205	0.168539	non-significant	5.82797	9.01631	7.93668	3.30705	1.26282	2.89392
Tmcc2	1.06912	3.04874	0.0183352	0.168566	non-significant	1.239	1.75762	1.31718	3.52126	3.28975	1.94815
Tprkb	-1.05959	6.72949	0.0183737	0.168609	non-significant	54.7794	52.9753	57.1807	29.8355	16.595	26.758
Mrpl17	-1.13188	5.1354	0.0183748	0.168609	non-significant	6.03272	7.0516	7.42361	3.03169	1.35633	3.93706
2310061I04Rik	0.904809	5.77181	0.0183812	0.168609	non-significant	33.964	33.5934	22.1008	70.3991	50.5019	38.6588
St5	-0.871096	5.28423	0.0183873	0.168609	non-significant	14.1609	9.68113	8.86979	6.58219	6.52982	4.2222
Ptx3	6.35556	-0.532731	0.0184262	0.168819	non-significant	0	0	0	0	1.6267	0
Gata5	4.10475	-0.590987	0.0184339	0.168819	non-significant	0	0.0390568	0	0.419345	0.334184	0
Samd8	-1.40173	4.09875	0.0184803	0.169135	non-significant	1.68323	3.14461	4.92023	1.47649	0.391082	1.51162
C1d	-0.934496	4.86869	0.0185386	0.169551	non-significant	9.62769	9.88363	13.7784	4.33479	7.38834	5.30081
Prok1	-3.2422	1.52705	0.0185494	0.169551	non-significant	3.13917	0.0980974	0.348516	0.0457936	0	0.258604
Tesmin	1.51135	2.8114	0.0185942	0.169773	non-significant	0.846935	3.41882	1.05436	2.77816	9.66061	2.32145
Rbm28	1.17076	6.97185	0.0185976	0.169773	non-significant	24.3403	23.9692	7.18304	46.0801	58.4778	17.3658
Bmyc	1.23628	3.84534	0.0186504	0.170146	non-significant	9.05018	11.8078	8.47855	31.1396	7.65392	23.1528
Pde9a	-0.88363	4.95615	0.0186856	0.170344	non-significant	22.6664	16.683	16.5658	10.7923	13.9895	5.57046
Cpsf6	-0.900852	5.38977	0.018696	0.170344	non-significant	9.32677	6.57386	7.76476	5.47803	4.23962	2.75116
Prxl2b	-1.22328	2.75278	0.0187098	0.170361	non-significant	10.0836	12.1572	11.491	4.21807	3.6314	5.43335
Cyyr1	3.02122	-0.197092	0.0187606	0.170541	non-significant	0	0.0634048	0.12671	0.118394	0.858983	0.683785
Rassf7	0.87693	5.14474	0.0187611	0.170541	non-significant	18.1671	17.6746	11.8301	29.6871	41.0638	15.7474
Uxs1	-1.58447	2.47563	0.0187654	0.170541	non-significant	1.51669	1.43838	2.12713	0.523741	0.18461	0.806631
Lasp1	-0.999151	6.36135	0.0188128	0.170811	non-significant	25.8507	30.1927	32.413	18.2259	11.0888	12.6736
Prdx3	-1.33827	5.87134	0.0188285	0.170811	non-significant	32.4464	52.7464	77.348	15.1654	9.92747	31.7626
Usp36	1.13805	5.70061	0.0188311	0.170811	non-significant	7.41806	8.11638	1.9758	14.2217	17.7716	5.32292
Il22ra1	-1.44434	2.46216	0.0188694	0.171037	non-significant	0.644611	1.04058	2.02052	0.527102	0.63146	0.254685
Kat2a	1.14384	6.26035	0.01888	0.171037	non-significant	23.3627	17.153	6.2069	34.8566	50.4024	16.0169
Pebp1	-1.30026	6.95068	0.0189112	0.17121	non-significant	95.2152	151.005	176.761	47.1644	25.2841	78.915
Lncpint	2.71452	1.13914	0.0189474	0.171403	non-significant	0.678608	0.235195	0.0522244	1.13453	0.335403	3.66376
Phf23	0.908838	5.31871	0.0189688	0.171403	non-significant	16.7309	16.8004	10.3555	31.859	36.6335	13.0311
Zfp512b	-0.969892	5.2972	0.0189791	0.171403	non-significant	12.6948	11.1873	4.84558	3.76551	7.2408	3.12408
Copg2	-0.971983	3.9007	0.0189806	0.171403	non-significant	4.24529	3.982	5.54045	2.51847	2.15237	2.101
Stx3	-1.25416	3.14973	0.0190127	0.171509	non-significant	2.98874	4.22488	4.40633	1.59373	0.852012	1.96365
Blcap	-0.818529	4.94149	0.0190273	0.171509	non-significant	16.8014	22.0856	15.2827	9.6531	12.9123	7.08165
Etnk2	1.1049	8.06416	0.0190285	0.171509	non-significant	38.5011	115.22	66.6926	122.783	213.557	115.576
Gpatch4	0.998298	4.12667	0.0190503	0.171598	non-significant	5.45751	5.78911	3.78	12.549	13.773	3.79127
Napa	0.946365	6.8413	0.0190925	0.171666	non-significant	34.0529	31.4092	28.6483	62.4841	78.2893	38.2543
Rmc1	0.899988	5.1333	0.0190931	0.171666	non-significant	12.5364	13.5689	7.66686	25.6479	15.722	16.898
Washc3	-1.2974	3.42441	0.0191019	0.171666	non-significant	8.42461	12.1828	19.4279	3.04463	5.26468	6.98948
Tmem39a	0.986412	4.44567	0.0191131	0.171666	non-significant	6.51475	6.80062	3.15143	11.9395	15.6716	4.60595
Plcb3	0.936397	5.22892	0.0191181	0.171666	non-significant	7.67616	6.72547	3.41053	12.6714	15.0561	5.66303
Bdh1	-1.16578	7.44731	0.0191614	0.171946	non-significant	44.5065	81.8395	93.9295	27.755	23.4243	38.6413
Chrm4	5.73901	-0.974643	0.0191759	0.171968	non-significant	0	0	0	0	0.631204	0.0669951
Ap2a1	0.875558	5.64618	0.0191965	0.172044	non-significant	10.9647	11.4245	7.58536	22.6615	19.7374	10.8799
Foxa1	-0.898223	4.64934	0.0192267	0.172097	non-significant	12.3145	7.62197	9.20937	5.46959	5.08781	4.45971
Selenof	-1.46637	6.71076	0.0192289	0.172097	non-significant	61.3335	82.302	140.165	27.8874	11.0299	51.6756
Srgap1	1.57078	2.08846	0.0192386	0.172097	non-significant	0.234582	0.380918	0.165486	0.525726	1.54697	0.273865
Relb	1.15881	2.68541	0.0192638	0.172154	non-significant	1.5264	2.1749	1.44879	4.00624	4.98761	2.23985
Tmc4	1.24631	5.14044	0.0192691	0.172154	non-significant	14.6211	9.40029	2.56336	19.5032	34.8854	8.22081
Hist1h4m	1.86476	1.12769	0.0193033	0.172337	non-significant	1.50345	1.59217	2.75758	5.79736	6.58453	8.24189
Il3ra	1.42555	2.50199	0.0193225	0.172337	non-significant	2.76639	2.59041	0.986045	4.01644	10.4226	2.52755
H2afy2	1.49396	1.97455	0.0193259	0.172337	non-significant	1.43457	1.2829	0.359829	2.71073	2.84054	2.37871
Stom	-1.16567	5.61144	0.0193576	0.172457	non-significant	16.9738	23.9062	27.3347	8.53023	4.9309	13.5328
Cyp2d37-ps	1.20031	7.57723	0.0193702	0.172457	non-significant	249.396	213.341	57.102	376.921	569.828	205.341
Plekhb2	-1.46665	2.58381	0.0193934	0.172457	non-significant	1.65212	2.48833	3.15976	0.798597	0.415841	1.17404
Tubb4b	-1.0286	7.00454	0.0194004	0.172457	non-significant	86.6409	81.6512	133.428	46.5447	60.4613	39.986
Fam98b	-0.982375	3.70594	0.0194075	0.172457	non-significant	8.28875	8.93957	9.14025	4.5937	3.65652	4.28481
Clec9a	1.18556	4.24784	0.019412	0.172457	non-significant	3.78667	5.89487	1.25551	7.76877	13.3531	3.05611
Btbd19	1.22631	2.67914	0.0194386	0.172586	non-significant	1.81008	1.30016	1.06595	2.24099	5.09879	2.30095
Hectd4	1.03282	6.45011	0.0195469	0.173439	non-significant	4.01159	5.13962	1.95324	8.05718	10.3408	3.64728
Tpra1	1.10044	6.4422	0.0195728	0.173541	non-significant	40.2269	36.5249	13.5275	61.4541	98.593	29.9608
Umps	-1.26332	4.24705	0.0195827	0.173541	non-significant	4.19446	7.88451	9.54272	2.22911	1.50445	4.25815
Pnp	-1.16776	5.01278	0.0196091	0.173667	non-significant	9.52371	10.4804	21.7621	9.49825	3.53318	5.20197
Myorg	-1.02864	4.4767	0.0196465	0.17389	non-significant	4.93437	6.98112	8.27197	2.36487	2.88534	3.90873
Mau2	1.07136	6.65229	0.0197198	0.17443	non-significant	16.4822	13.9799	5.52033	27.5843	33.1584	12.7105
Bud31	-1.05429	4.97254	0.0197732	0.174791	non-significant	33.0125	40.5401	56.6455	17.1444	14.9064	25.6938
Lmo7	0.829674	4.90581	0.0197851	0.174791	non-significant	3.5838	4.30996	2.93023	5.96329	8.82338	4.00913
5033403H07Rik	-1.28832	3.36263	0.0197984	0.1748	non-significant	24.3643	35.8088	27.082	7.54113	6.3352	17.0344
Slc8b1	0.912017	6.07493	0.0198504	0.17515	non-significant	14.3435	22.979	11.7771	29.8351	39.154	19.5427
Fbxl21	-1.11667	3.03784	0.0198729	0.175241	non-significant	4.04497	8.13354	4.33447	2.33888	3.71166	1.35667
Fundc2	-1.36296	1.96463	0.0199428	0.175706	non-significant	1.36929	1.58191	1.76508	0.756926	0.676772	0.369634
Zbtb33	-1.26112	3.65328	0.0199586	0.175706	non-significant	2.19925	3.09698	4.3441	2.23324	0.574503	1.04995
Mrpl44	-1.36843	3.34542	0.0199733	0.175706	non-significant	5.48748	7.78864	14.7204	2.0716	3.22881	4.88349
Rbbp7	-0.942887	4.725	0.019975	0.175706	non-significant	9.87134	14.7016	18.5279	6.4125	8.13523	7.0602
Prrt1	1.91148	0.902925	0.0200111	0.175915	non-significant	0.319933	0.731834	0.270836	1.97388	1.4495	1.16925
Ccdc122	-2.4942	1.10339	0.0200467	0.176053	non-significant	1.36488	2.34668	3.73814	0.333404	0	0.806909
Gm6614	1.98644	1.92707	0.0200593	0.176053	non-significant	1.2471	0.660345	0.26393	2.80517	5.93267	0.332334
Wdr76	-1.907	0.991855	0.0200639	0.176053	non-significant	0.567249	0.395314	0.51118	0.0976974	0.099484	0.167186
Elavl1	-0.846707	5.19465	0.0200832	0.176115	non-significant	7.82578	7.42139	7.13772	3.51436	4.5292	3.78266
Rbm15	1.11029	3.56528	0.0201121	0.176204	non-significant	2.01724	2.64241	1.91785	2.43023	8.43637	3.20413
Nxf1	1.2164	8.16543	0.0201182	0.176204	non-significant	59.1794	51.4583	17.6076	99.3094	159.938	37.0425
Col1a1	1.64769	3.08367	0.0202163	0.176954	non-significant	0.444949	1.34837	0.304231	0.802034	1.06998	3.31482
Foxh1	5.53952	-1.06519	0.0202387	0.177011	non-significant	0	0	0	0.176291	1.07709	0
Slc38a2	1.03354	8.1284	0.0202476	0.177011	non-significant	41.8959	49.2272	25.6547	61.5733	124.491	47.3957
Ssu72	-1.07481	4.12586	0.0202708	0.177106	non-significant	9.02224	12.2655	23.4459	6.26513	9.1893	5.94285
Rhod	-1.02167	4.47905	0.0203288	0.177503	non-significant	6.73316	8.05552	10.3214	3.54455	2.99559	4.87715
Rpl41	-1.04761	7.46384	0.0203645	0.177706	non-significant	425.368	434.863	632.934	211.449	231.837	245.329
Slc35f5	-1.05905	4.43545	0.0203868	0.177792	non-significant	5.89885	9.02424	15.0126	3.61086	6.09411	4.49703
Creld2	1.11962	5.82551	0.020404	0.177833	non-significant	33.1084	15.4116	25.3193	52.2145	96.5408	20.937
Cbarp	1.22556	3.3026	0.020433	0.177977	non-significant	2.09497	2.30994	0.860656	4.20363	6.72784	1.35113
Lime1	1.08212	6.06599	0.0204631	0.178116	non-significant	29.6315	27.9787	8.28833	49.4165	62.0084	23.0501
Etnk1	-0.948239	5.80489	0.0204804	0.178116	non-significant	13.2492	11.6658	8.41199	3.62118	8.70399	4.40981
Gabarapl1	-1.35155	6.93406	0.0204896	0.178116	non-significant	42.1271	69.9017	158.929	23.3954	32.0006	45.4977
Lipg	0.986645	4.53835	0.020499	0.178116	non-significant	2.14381	6.43635	3.5389	7.50356	11.3398	4.50507
Ccdc152	2.91065	0.729651	0.0205328	0.17814	non-significant	0.763028	0.484832	0	2.33873	7.37495	0.232384
Epb41	1.06868	7.5191	0.0205456	0.17814	non-significant	28.1688	29.275	11.4133	61.0465	54.6086	23.5726
Hspg2	0.949073	5.60479	0.0205652	0.17814	non-significant	1.80388	3.1202	1.94518	2.94711	7.18034	2.85809
Gnrh1	2.31648	1.36696	0.0205721	0.17814	non-significant	2.13398	3.61585	0	12.6596	12.6762	1.94975
Cd164	-1.14429	7.73969	0.0205958	0.17814	non-significant	76.9547	90.0479	126.314	51.7153	25.8648	46.4261
Map1s	0.962337	3.82542	0.0206133	0.17814	non-significant	3.06866	3.97847	1.62687	5.9762	7.02172	3.17189
Tfdp1	1.03915	5.94013	0.0206275	0.17814	non-significant	16.2752	18.465	9.63467	36.5046	44.5516	10.4333
Msmp	-2.10482	0.472884	0.0206308	0.17814	non-significant	1.63902	3.81863	2.42812	0.405137	0.990109	0.374379
Mtss1	1.20532	9.04903	0.0206472	0.17814	non-significant	71.5501	105.149	22.0825	167.857	199.273	69.4892
Fam83c	3.16233	-0.684171	0.0206707	0.17814	non-significant	0.0434244	0.0551842	0	0.386414	0.472177	0.0793506
Eif3m	-0.920986	5.03712	0.0206811	0.17814	non-significant	21.3039	35.5731	42.0109	19.3983	17.4336	13.9572
Nrn1	-1.01385	7.66271	0.0206815	0.17814	non-significant	135.269	162.598	179.498	84.5148	64.9704	73.6854
Ssc5d	2.54896	1.38033	0.0206983	0.17814	non-significant	0.0705721	0.448419	0	1.38158	1.27895	0.150452
Zfp600	-1.66332	1.32358	0.0207115	0.17814	non-significant	0.854848	1.24154	0.47555	0.188362	0.309841	0.245471
Inppl1	1.14608	6.95619	0.0207236	0.17814	non-significant	21.0942	20.5185	7.05979	39.7433	52.9552	13.6217
Dlat	-1.05887	5.25431	0.0207311	0.17814	non-significant	8.77756	9.97205	16.7986	5.17734	4.1933	6.641
Yipf5	-0.925103	4.617	0.0207329	0.17814	non-significant	12.5927	11.2409	15.0129	6.6433	5.72507	6.96703
Rraga	-1.18068	4.19383	0.0207334	0.17814	non-significant	9.38605	8.80583	24.3702	5.45604	6.16468	6.84905
D2hgdh	0.997979	6.09049	0.0207393	0.17814	non-significant	16.4989	14.5665	7.25303	34.7552	26.543	12.8001
Mepce	0.890504	5.69926	0.0207776	0.178187	non-significant	11.0266	15.6013	7.48924	22.9708	26.1405	11.8318
Chm	-1.02729	3.20031	0.0207811	0.178187	non-significant	2.56469	1.98734	2.52414	1.15038	1.41704	0.857295
Lenep	1.18301	3.43022	0.0207822	0.178187	non-significant	14.1286	10.4253	4.24402	24.9645	30.698	8.88347
Btc	-2.45969	0.425335	0.020807	0.178238	non-significant	0.458719	1.16589	0.477937	0.188397	0	0.128959
Ubqln2	-1.46693	2.92062	0.0208132	0.178238	non-significant	1.95218	2.82972	4.36388	0.70572	0.635707	1.64429
Polrmt	0.918543	5.61338	0.0209205	0.17905	non-significant	11.2489	9.90723	5.34363	18.1474	22.0236	8.82355
Mical2	-0.983896	3.70682	0.0209552	0.179189	non-significant	2.42745	2.29435	2.59436	1.56606	0.934824	1.02577
Pcdhga6	5.77194	-0.943189	0.0209619	0.179189	non-significant	0	0	0	0	0.413686	0.0198632
Ptpn9	-1.0163	3.74523	0.0209877	0.179235	non-significant	4.60375	4.64225	3.47364	1.42493	1.92709	2.37747
Mospd1	-1.09681	3.29547	0.0209925	0.179235	non-significant	4.38673	5.63218	6.66141	3.40723	1.84405	2.18994
Ss18l2	-0.873808	4.54928	0.0210081	0.179261	non-significant	48.8766	56.1262	61.3162	28.5296	29.1699	28.5158
Zc3h12a	1.14099	3.71523	0.0210877	0.179803	non-significant	2.67726	5.10344	1.07195	6.09545	9.04812	3.27251
Gmcl1	-0.976994	3.35807	0.0210969	0.179803	non-significant	4.17099	4.77487	4.20208	2.67889	2.2177	1.54325
Smim22	-2.05903	1.16891	0.0211157	0.179856	non-significant	6.67649	15.6965	10.1735	0.792149	2.11742	3.96505
Nup214	0.871096	4.46771	0.0211469	0.180014	non-significant	1.96897	2.3763	1.25797	2.70346	4.81383	2.33076
Cela1	-2.04007	3.10402	0.0211889	0.180264	non-significant	9.26741	7.92916	16.7779	4.73571	0	2.93422
Gdpd3	2.06598	0.708008	0.0212395	0.180511	non-significant	0.570128	0.483017	0.402196	3.49495	1.46373	1.04181
Rrnad1	1.02695	5.74863	0.0212434	0.180511	non-significant	15.078	17.1682	5.15998	25.1429	35.7878	12.5713
9530068E07Rik	-1.09851	5.70896	0.0213012	0.180884	non-significant	16.2488	24.5698	39.6638	10.7619	10.0641	14.5452
Mthfd2	-2.34022	0.909821	0.0213126	0.180884	non-significant	1.17661	1.61986	1.24506	0.581675	0	0.134379
Efhb	5.41009	-1.1313	0.0213344	0.180887	non-significant	0	0	0	0.15837	0.414685	0
Ghitm	-1.2107	7.26444	0.0213387	0.180887	non-significant	43.3158	65.6623	95.28	23.4328	19.1264	37.9428
Rps6ka4	0.95809	3.72591	0.021351	0.180887	non-significant	2.30053	4.2412	1.92006	6.26638	5.40229	3.70056
Nasp	0.824854	4.60152	0.0214046	0.181233	non-significant	5.88448	6.05766	4.48052	8.65898	13.1962	6.51782
Gm9776	-2.60681	0.187003	0.0214214	0.181238	non-significant	1.07315	0.711533	0.473982	0.276797	0	0.0426305
Mettl1	1.109	2.66116	0.0214329	0.181238	non-significant	4.34762	4.94343	3.48673	8.55199	10.9892	6.89921
Uqcrfs1	-1.06957	7.51924	0.0214433	0.181238	non-significant	140.746	216.186	189.877	73.9588	61.8412	99.4299
Nup62	0.894435	4.6515	0.0214562	0.18124	non-significant	5.96001	4.57886	3.09603	10.4303	9.99099	4.45537
Pdk4	-1.49942	3.25379	0.021503	0.181448	non-significant	2.58629	2.80116	5.69742	1.27276	0.399463	1.87967
Smlr1	-1.03766	5.15532	0.0215119	0.181448	non-significant	68.0567	75.5806	61.8189	36.3542	15.2806	37.6938
Mterf3	0.959141	5.89076	0.0215191	0.181448	non-significant	32.0975	30.8962	16.8812	51.2903	78.528	24.3346
Spink5	1.90369	0.934885	0.0215344	0.18147	non-significant	0.17038	0.0811954	0.162263	0.61909	0.79123	0.233506
Gm2061	-1.42713	2.92029	0.0215625	0.181599	non-significant	6.6528	4.06374	1.0268	1.94064	1.59866	0.638067
Uchl3	-1.35912	3.57466	0.0216059	0.181857	non-significant	13.3128	15.1153	22.632	3.68988	3.5596	10.3688
Chd8	1.07447	6.60303	0.021661	0.182213	non-significant	10.5448	8.81815	3.40909	18.6785	20.5246	7.50601
Psmb7	-1.35704	5.97789	0.0217299	0.182584	non-significant	46.6045	78.9231	134.139	24.5411	15.7531	50.236
Ndfip2	-1.12782	3.9188	0.0217307	0.182584	non-significant	6.12862	7.21565	12.0929	4.03672	2.44999	4.44667
Hist1h2bc	-1.30738	7.02387	0.0217632	0.182749	non-significant	320.028	329.7	465.265	153.268	50.7819	197.898
Scara3	-1.31549	2.33471	0.0217817	0.182797	non-significant	2.29491	1.96952	1.6652	0.636511	1.43133	0.354002
Hnf1a	0.93572	5.91884	0.0218697	0.183427	non-significant	16.4997	13.8438	7.95455	31.9535	23.321	14.8715
Klhl24	-0.976748	4.56458	0.0219219	0.183757	non-significant	3.3863	4.90157	5.06482	1.99987	1.63741	2.5806
Homer3	1.15428	3.28921	0.0219939	0.184253	non-significant	2.07531	4.27247	1.08924	7.01757	4.85169	3.29928
Srgn	-1.26527	3.09083	0.0220277	0.184427	non-significant	4.29731	9.49387	8.39503	3.21607	1.61747	3.50347
Rnf212	-5.50865	-1.21949	0.0220818	0.184772	non-significant	0.393344	1.24967	0	0	0	0
Psma6	-1.15578	5.86918	0.0221546	0.185251	non-significant	52.828	78.2589	97.7141	24.3953	20.568	46.7791
Eml1	1.19017	2.6473	0.0221651	0.185251	non-significant	0.715003	0.969209	0.827214	1.79564	1.51173	1.98159
Vps29	-0.978345	4.38981	0.0222163	0.18557	non-significant	7.58991	7.99859	12.6309	4.28298	4.3613	5.0403
Pithd1	-1.23479	3.59082	0.022231	0.185584	non-significant	6.73032	11.2363	12.9031	6.06731	1.7339	4.34066
Akap8l	1.24163	7.43768	0.0222908	0.185974	non-significant	80.2262	51.2252	16.9579	103.816	193.588	50.6566
Anp32e	-0.990795	3.54478	0.0223483	0.186345	non-significant	4.59849	4.8178	5.67577	3.26943	2.19474	1.89227
Golga3	0.820596	4.91113	0.0224255	0.186879	non-significant	2.77056	2.64463	2.31355	3.98629	6.45228	3.02389
Rhob	0.850311	5.49703	0.0224664	0.187111	non-significant	11.7511	17.0746	11.2644	21.1698	34.5668	14.9601
Isoc1	-1.00017	4.6126	0.0225311	0.187496	non-significant	8.3942	13.6362	14.145	4.79184	4.55656	7.16301
Mtfr1	-0.99459	5.42606	0.0225522	0.187496	non-significant	13.4161	17.0923	23.1437	9.96372	6.03244	9.29374
Notch1	0.829297	4.93492	0.0225522	0.187496	non-significant	2.22451	2.74539	1.80166	5.16445	3.92479	2.47218
2021-03-07	-1.19823	2.98632	0.0225691	0.187527	non-significant	4.18024	4.36367	3.0648	1.72705	0.879318	1.90967
Asic1	-2.6823	-0.133886	0.0227404	0.188744	non-significant	0.318877	0.371464	0.292438	0.0315283	0	0.0971157
Pcolce2	-2.85918	0.290513	0.022742	0.188744	non-significant	0.380696	1.31315	1.19702	0.354896	0	0
Lrrc3	-1.21143	4.88945	0.0227841	0.188983	non-significant	5.69437	6.12548	14.4815	4.69572	1.9055	4.23128
Nop10	-1.15379	5.17886	0.0228031	0.189031	non-significant	39.7405	58.8907	90.2163	17.6205	20.9332	38.8223
Gramd1b	1.44893	2.69478	0.0228273	0.189121	non-significant	0.284645	0.740686	0.321284	0.788023	2.5424	0.396298
Gripap1	1.05895	6.29194	0.0228555	0.189241	non-significant	22.7757	20.0641	7.36527	38.8801	46.8153	16.2362
Timm13	-1.00417	5.73183	0.0228683	0.189241	non-significant	44.9009	59.0609	61.4338	19.5599	21.8443	33.4553
Abcc10	1.23617	6.77775	0.0228901	0.189312	non-significant	16.2536	16.8267	3.3375	32.1813	39.5664	11.2822
Samd3	5.53111	-1.1065	0.022969	0.189723	non-significant	0	0	0	0	0.561566	0.0707796
Rnpc3	-0.874109	4.42139	0.0229732	0.189723	non-significant	7.80435	6.00379	6.49622	4.87758	3.35849	2.52789
Exoc3l	1.10629	4.03744	0.0229816	0.189723	non-significant	6.12283	5.46323	1.65422	7.80557	15.6212	4.48331
Rcc2	0.8642	5.72725	0.0229931	0.189723	non-significant	11.0184	10.5446	7.48028	16.7649	24.8993	10.4118
Hnf4g	-2.92427	-0.693204	0.0230174	0.189814	non-significant	0.0971126	0.370236	0.123315	0.0576108	0	0
Pnpla6	1.10709	6.68519	0.0230486	0.18994	non-significant	21.9074	16.3766	5.84416	35.1254	42.496	15.033
Pigyl	-0.919235	3.99626	0.0230594	0.18994	non-significant	25.848	28.182	31.3301	13.1559	14.1062	15.297
Phospho1	-1.24809	2.94613	0.0231082	0.190089	non-significant	5.2601	3.17349	6.97168	1.48144	2.74425	2.18453
Pcsk4	1.14413	6.06511	0.0231217	0.190089	non-significant	24.4624	21.2377	4.4424	38.6508	43.2715	22.1661
Med12	1.09259	6.42393	0.0231252	0.190089	non-significant	9.52714	7.26738	2.56293	16.4282	16.7975	6.72879
Rdh9	-1.3264	5.33682	0.0231309	0.190089	non-significant	10.231	21.6536	28.3073	7.47521	2.69257	11.1004
AW549542	1.14285	5.39988	0.0231836	0.190199	non-significant	20.5375	18.1529	5.77908	47.9176	38.1549	10.3256
Adam4	1.38029	2.17735	0.0232098	0.190199	non-significant	0.781538	1.29114	0.661603	2.82819	3.43465	0.821174
Actg1	-1.10287	6.28198	0.0232208	0.190199	non-significant	42.1416	50.1202	61.8915	13.8409	20.8114	30.7172
Zfp9	1.26811	2.57459	0.0232223	0.190199	non-significant	0.905864	1.21697	0.46011	2.61019	2.53285	0.874952
Hist2h4	4.13013	-0.689675	0.0232308	0.190199	non-significant	0.264278	0	0	2.66525	0	2.65608
Acyp1	-1.21606	2.73122	0.0232362	0.190199	non-significant	14.0948	12.1403	13.6553	5.57438	3.83152	6.43898
Abcg5	1.58705	8.63714	0.0232382	0.190199	non-significant	72.1449	152.287	29.931	99.931	615.395	59.1093
Ercc5	1.1736	6.44891	0.023251	0.190199	non-significant	16.956	18.3961	5.03458	27.4443	51.1608	11.3763
Tspo	-1.25305	5.23041	0.0232991	0.190483	non-significant	32.6025	63.7294	77.9806	10.831	17.6178	36.2869
Lgals3bp	-0.864545	5.47278	0.0233613	0.19083	non-significant	21.9011	25.6642	26.8149	11.2967	14.2468	13.1436
Slc2a9	-1.02053	4.43485	0.0233702	0.19083	non-significant	5.46575	11.6004	6.55886	1.85524	6.22914	3.06325
Pla2g4a	-3.13155	0.146646	0.023384	0.19083	non-significant	0.391002	0.813092	0.541634	0	0	0.162384
Nit2	-1.06292	6.95903	0.0233951	0.19083	non-significant	107.243	128.965	138.016	61.7482	35.3954	66.3324
Tbrg4	0.977556	6.24516	0.0234663	0.191301	non-significant	18.4627	19.1967	8.78826	34.4994	39.9933	14.7956
Prorsd1	-0.985218	3.71469	0.0234916	0.191398	non-significant	5.57964	8.9088	8.76047	4.75289	3.0681	3.31147
Tmem214	0.978246	7.05419	0.0235299	0.191601	non-significant	37.8052	37.7971	18.1101	61.7977	83.579	34.0502
Snrpb	-1.1419	3.99808	0.0235497	0.191652	non-significant	8.5097	14.4957	30.3479	8.91503	8.85932	6.61704
Adgrg3	1.35267	4.49132	0.0235806	0.191722	non-significant	6.32706	6.61226	2.46663	6.61792	30.9665	3.23269
Tuba1b	-1.11977	4.19059	0.0235852	0.191722	non-significant	7.0817	14.1185	22.9898	8.171	5.18064	6.35158
Gas1	-1.353	3.75098	0.0236311	0.191875	non-significant	2.39851	5.56063	9.02718	2.61503	0.969199	2.60603
Ppp2r3d	1.09645	6.3654	0.0236474	0.191875	non-significant	32.6986	21.3661	7.98679	49.0811	55.9703	23.3921
Smarcd2	0.916477	6.83858	0.0236674	0.191875	non-significant	27.9216	37.1683	19.9883	55.3958	64.72	33.9249
Lman2l	0.875932	4.30753	0.023674	0.191875	non-significant	7.50891	5.99972	4.37729	14.1106	11.4487	6.36765
Ankrd12	0.917576	3.88108	0.0236884	0.191875	non-significant	1.09485	1.56348	0.687961	2.35698	2.48531	1.19627
Smarca4	0.93518	6.61005	0.0236941	0.191875	non-significant	10.2183	13.7946	7.14113	16.3916	28.2532	12.7972
Castor2	1.87869	0.810501	0.0236982	0.191875	non-significant	0.0641619	0.217434	0.126736	0.570948	0.620149	0.273572
Tesk1	0.914957	5.13854	0.0237417	0.192082	non-significant	6.02729	8.44332	5.26846	15.4666	16.7401	4.94343
Nomo1	0.798157	4.94413	0.0237508	0.192082	non-significant	5.0515	5.08716	4.96212	9.56977	10.3637	5.85631
Msmo1	-1.08347	6.40152	0.0237846	0.192246	non-significant	53.3252	36.5379	82.1396	24.9162	24.4088	28.9314
Nme1	-1.32434	5.31899	0.0238326	0.192444	non-significant	36.8132	39.995	53.4237	12.7231	5.13765	26.953
Lrrc71	0.922914	3.74463	0.0238538	0.192444	non-significant	2.5956	2.84578	1.35714	4.61941	4.72695	2.85976
Ddt	-1.21758	7.09873	0.0238554	0.192444	non-significant	199.799	270.637	411.771	94.3087	76.5549	172.044
Commd1	-1.04247	4.87954	0.0238631	0.192444	non-significant	35.9111	47.0381	52.8113	16.6504	13.6602	28.7794
Calm2	-0.997594	5.821	0.023886	0.19252	non-significant	36.4824	57.1366	84.3142	26.8248	31.5057	28.1685
Pgrmc2	-1.23931	5.81903	0.0239095	0.192589	non-significant	13.837	22.1304	37.2835	10.1707	4.89292	13.3516
Stk11	0.997748	7.76449	0.0239216	0.192589	non-significant	70.868	62.3994	33.5076	121.11	145.72	58.8666
Vps11	0.91423	5.87579	0.0239676	0.19265	non-significant	12.5208	15.1309	7.15703	22.5784	30.4578	11.0389
Rspo1	3.03862	-0.388235	0.023979	0.19265	non-significant	0.0553341	0.140638	0	0.656525	0.701957	0.202227
Tox	1.11262	2.87313	0.0239806	0.19265	non-significant	1.4589	1.98965	1.2049	2.19535	4.61072	2.76343
Tead4	2.98079	0.458603	0.0239833	0.19265	non-significant	0	0.0419263	0.167573	0.567587	1.43495	0.0602869
Pcna	-0.988648	4.13114	0.0241218	0.193461	non-significant	10.6315	18.1166	23.0455	6.64148	10.2174	8.38906
Mthfsd	-1.12008	2.90329	0.0241337	0.193461	non-significant	8.80207	5.51064	4.27354	2.95641	2.58041	2.4836
Gpaa1	0.943182	5.71235	0.0241345	0.193461	non-significant	22.8785	20.1429	9.15633	29.5103	49.5011	18.7628
Arl4c	-2.02039	1.06162	0.0241489	0.193461	non-significant	0.434999	0.910497	0.888118	0.0758993	0.139117	0.280548
Ncbp2	-0.992781	4.09867	0.0241656	0.193461	non-significant	9.41592	10.1931	11.9775	6.50208	3.06973	5.23463
Neu3	1.3356	2.25058	0.0241725	0.193461	non-significant	0.789749	1.23523	0.334277	1.53166	1.87161	1.88717
Npc2	-1.31435	4.83798	0.0241845	0.193461	non-significant	5.5999	10.2793	18.5671	4.44789	1.86055	6.31027
Otulin	-0.843146	4.46986	0.0241994	0.193461	non-significant	17.2432	16.7161	20.0782	11.321	10.1282	7.84612
Csf1	0.955046	4.70598	0.0242063	0.193461	non-significant	3.71812	6.91769	2.18064	10.7547	8.3897	4.24084
Aldh1b1	-1.15299	4.56235	0.0242216	0.193474	non-significant	5.59874	13.2215	20.4137	4.10596	5.87211	6.80708
Fmnl1	1.2284	2.29841	0.0243433	0.194337	non-significant	0.779809	0.99099	0.455268	1.88235	2.07109	1.03187
Ccdc25	-1.26879	4.23134	0.0244243	0.194874	non-significant	11.1189	8.86022	13.3474	6.19064	1.19746	5.24601
Mrps2	-0.827385	4.94131	0.0245703	0.195913	non-significant	16.7632	19.3895	19.3742	8.54518	11.6424	9.6298
Gata2	1.44783	1.6726	0.0245822	0.195913	non-significant	0.453192	0.740471	0.328839	1.53629	1.67193	0.76898
Hsd11b1	-1.07086	9.18589	0.0245956	0.195913	non-significant	476.518	621.626	561.757	289.572	151.698	277.556
Tmem98	-1.12778	3.10255	0.0246311	0.196086	non-significant	5.77086	8.94351	8.34069	2.63024	2.93342	4.11523
Capn15	1.03562	5.98534	0.02469	0.196392	non-significant	10.7801	9.58724	3.09597	18.0951	20.5427	7.82007
Ints6l	1.25168	4.98847	0.0246972	0.196392	non-significant	5.19672	8.39901	1.48897	9.28029	22.4337	3.67671
Zfp120	-1.47018	2.91191	0.0247936	0.196821	non-significant	2.11422	2.39891	3.08949	1.10492	0.20526	1.14982
Morf4l1	-1.06771	5.95881	0.024796	0.196821	non-significant	26.3224	32.4141	65.6519	19.7774	18.2829	19.8262
Rnf31	0.932792	5.32958	0.024805	0.196821	non-significant	10.9407	9.16887	3.7798	17.5769	17.8983	8.37517
Zp2	6.08035	-0.726967	0.0248063	0.196821	non-significant	0	0	0	0	1.16823	0
Ttc39a	1.76389	1.94322	0.0249009	0.197352	non-significant	0.519758	1.43111	0.256664	0.693764	3.88548	2.17656
Echdc2	1.2303	10.3625	0.0249131	0.197352	non-significant	1017.78	696.767	191.926	1624.62	2034.92	690.657
Ppm1d	1.12005	3.28742	0.0249148	0.197352	non-significant	2.91053	1.78252	1.36552	3.01641	7.62596	2.56313
Pcnx3	0.955574	6.33709	0.0249425	0.197435	non-significant	8.67577	9.12558	4.60059	17.2306	18.2672	6.99494
Sirt7	1.04475	7.07908	0.024953	0.197435	non-significant	70.5328	56.0492	25.0071	128.35	127.77	49.2045
Tstd3	-1.16291	3.94543	0.0249995	0.197682	non-significant	9.20826	13.246	15.3196	4.5143	2.78129	7.71216
Tpi1	-1.14723	7.29093	0.0250283	0.197682	non-significant	73.4656	104.799	195.053	51.8929	47.328	61.9686
Tufm	-1.10234	5.51107	0.0250352	0.197682	non-significant	20.5021	27.2156	49.2153	14.8391	9.72865	17.7929
Taf8	0.987548	5.06023	0.0250397	0.197682	non-significant	9.88207	11.2607	3.05606	17.1979	20.6844	7.99608
B4galnt1	0.908823	6.34142	0.0250731	0.197836	non-significant	28.9571	51.9069	28.2241	77.6576	74.3234	43.3265
Wdr83os	-1.23375	4.42432	0.0252486	0.199098	non-significant	27.1492	40.959	52.8483	12.2302	7.49859	25.4685
Rabl2	1.32483	2.8736	0.0252714	0.199098	non-significant	3.57594	2.66393	1.09605	5.01085	11.2851	2.25325
Zfp457	-3.95782	-0.944288	0.0252848	0.199098	non-significant	0.191839	0.792321	0.0405998	0	0	0.0438191
Cd300c	5.38515	-1.15622	0.0252993	0.199098	non-significant	0	0	0	0.25269	1.35088	0
Alkbh2	1.05278	3.52103	0.0253029	0.199098	non-significant	8.49415	11.9307	3.97377	15.8465	24.9133	8.16927
Psma2	-1.20368	5.73703	0.0253184	0.19911	non-significant	48.7031	81.6599	92.9018	23.9922	14.5808	46.2626
H3f3a	-1.03703	6.96098	0.0253327	0.199113	non-significant	111.388	145.472	180.52	62.3653	55.123	79.9998
Gm5088	0.972692	3.72319	0.0253526	0.199159	non-significant	1.98307	4.08017	2.0518	5.06051	7.70106	2.76093
Slc25a22	1.07441	8.82911	0.0253852	0.199247	non-significant	81.5983	171.877	61.7921	188.202	348.366	107.883
Taf1a	0.986864	4.59474	0.0253918	0.199247	non-significant	9.57059	8.16306	2.73712	11.5343	19.8054	7.75959
Polr3c	0.881971	4.41459	0.0254321	0.199453	non-significant	7.91068	8.40142	7.60554	15.5872	22.1699	6.91795
Tceal1	-2.76016	-0.399659	0.0254923	0.199816	non-significant	0.337713	0.751047	1.28649	0.150258	0	0.154278
Pkd1	0.985396	6.20478	0.0255377	0.199982	non-significant	4.17533	4.48694	1.76426	7.86	8.9101	3.27829
Mtcp1	-2.05332	1.41121	0.0255416	0.199982	non-significant	2.11034	2.99736	2.10175	0.883719	0	0.623813
Il12rb1	2.22058	0.452842	0.0255882	0.20008	non-significant	0.0353352	0.224522	0.149563	0.7756	0.896511	0.258276
Caskin1	2.29763	1.40683	0.0255898	0.20008	non-significant	0.0821855	0.27155	0.0556587	0.292533	1.72772	0.0600721
Slc15a2	1.07047	4.35547	0.0256003	0.20008	non-significant	19.5123	5.10167	9.48399	20.8247	33.754	17.1453
Tmem131l	1.30927	6.48844	0.0256137	0.20008	non-significant	11.0599	15.3687	5.2151	15.0723	58.2946	6.95079
Galnt2	0.891705	5.87967	0.0256456	0.20008	non-significant	8.34375	14.8698	6.68716	15.0545	25.3434	12.3824
Smad5	-0.779214	4.79922	0.0256481	0.20008	non-significant	5.32907	6.20627	4.00424	3.19785	3.11717	2.2591
BC052040	-1.43276	2.21916	0.025664	0.20008	non-significant	2.87633	2.34312	1.71693	0.328143	1.03585	1.01077
Pts	-0.794178	5.25933	0.0256664	0.20008	non-significant	36.703	43.6435	32.724	18.7321	23.8924	18.8863
Washc2	0.922199	6.45244	0.0256861	0.200124	non-significant	16.1541	14.7063	10.2363	28.4274	34.9892	13.659
Cetn3	-1.24301	3.21685	0.0257279	0.200341	non-significant	5.09818	9.53488	18.8919	5.53528	6.10137	2.98817
Tfam	-0.853903	4.94393	0.0257796	0.200633	non-significant	6.96755	11.0927	10.8538	6.26926	4.71752	4.30711
Mpnd	0.947944	6.69585	0.0258025	0.200657	non-significant	56.3127	34.8679	29.8197	91.8687	74.4771	57.3076
Gpr153	1.79801	1.15145	0.0258181	0.200657	non-significant	0.37616	0.239015	0.0909814	0.478184	1.31471	0.589174
Acaa2	-1.2912	8.82935	0.0258276	0.200657	non-significant	239.431	399.449	571.353	111.095	92.2016	236.934
Sfr1	-0.973151	4.5914	0.0258548	0.200657	non-significant	13.1421	17.9232	25.344	8.63307	7.90024	10.5432
Hhex	-1.05682	6.73712	0.025863	0.200657	non-significant	64.0069	112.435	63.8861	37.7673	65.7351	13.5077
Trub2	-1.1431	2.84288	0.0258672	0.200657	non-significant	1.97416	3.45806	2.05513	1.45602	0.725208	0.926237
Srm	0.902105	4.47151	0.0258831	0.200672	non-significant	9.9343	10.1968	12.6794	29.1497	16.7571	14.1037
Fgf9	2.09642	1.34639	0.0259531	0.201105	non-significant	0.220668	0.373903	0.062268	0.232726	2.17727	0.380831
Ppp1r18	1.01942	3.40259	0.0260113	0.201228	non-significant	1.65686	3.52276	1.32168	4.91456	4.7927	2.64918
Cnn1	4.65203	0.221112	0.026017	0.201228	non-significant	0.0510733	0	0.0432356	0	0	2.23987
Smim14	-0.999916	5.03666	0.0260193	0.201228	non-significant	15.3393	15.3471	27.5371	7.88652	8.42787	11.2565
Snai1	1.82276	0.836873	0.0260419	0.201228	non-significant	0.376327	0.557947	0.318575	1.71159	2.15967	0.573061
Cyp2j5	-1.28903	8.2575	0.0260534	0.201228	non-significant	86.0004	87.4959	157.935	35.2052	21.7361	64.7347
Gimap4	0.849249	4.49226	0.0260538	0.201228	non-significant	12.8566	20.222	15.1657	38.0725	29.6017	16.8497
Xab2	0.88946	5.52925	0.0260977	0.201388	non-significant	14.6832	14.7722	6.70052	25.0658	28.3076	11.5989
Fosl2	0.850033	4.01228	0.0261027	0.201388	non-significant	1.71359	2.55159	1.46528	2.79299	4.03084	2.86245
Ints5	0.957634	4.02202	0.0261228	0.201434	non-significant	2.89599	3.79771	2.9471	7.09134	9.54739	2.39262
Pmvk	-1.23786	4.43576	0.0261611	0.201594	non-significant	17.9514	12.6592	52.178	9.41831	12.8814	12.8938
Shtn1	-0.848765	5.22914	0.0261718	0.201594	non-significant	13.5526	12.1349	8.69407	8.36444	4.93469	4.70309
Mal2	-0.914231	5.16282	0.0261962	0.201673	non-significant	15.9447	10.689	20.2777	9.7844	7.95299	6.81626
Lrrc73	3.61348	-0.313966	0.0262165	0.20172	non-significant	0	0.186366	0	1.52248	0.730867	0
Taf1c	1.13741	3.4983	0.0262377	0.201774	non-significant	2.96186	2.69421	0.765396	3.36621	7.37346	2.82009
Kctd12	-1.19523	3.3404	0.026294	0.202098	non-significant	1.08905	3.89643	1.87221	1.37165	0.57691	0.765406
Cdk11b	1.13668	7.37541	0.0263303	0.202213	non-significant	48.9413	42.6	12.8231	68.8067	121.685	34.5377
Anapc15	0.889285	4.86334	0.0263373	0.202213	non-significant	26.2661	30.3448	14.3519	48.9418	60.9076	19.4169
0610040J01Rik	-0.960364	4.16903	0.0264144	0.202657	non-significant	8.90009	11.1034	15.482	5.85936	5.0158	6.39628
Ppp1r12b	0.832665	4.18183	0.0264237	0.202657	non-significant	1.51623	1.8972	0.987348	2.94755	2.82179	1.68371
Trim8	0.804121	5.46055	0.0264623	0.202845	non-significant	9.45627	10.5051	8.64128	20.1545	18.187	10.385
Gpr22	5.32298	-1.23462	0.0265084	0.203089	non-significant	0	0	0	0.13249	0	0.122431
Olfr1386	5.97554	-0.798283	0.0265554	0.203339	non-significant	0	0	0	0	2.11956	0
Hps4	0.984214	4.63946	0.0265954	0.203537	non-significant	7.8624	4.47502	2.31284	12.8583	8.93983	5.88002
Smim7	-1.06116	4.53104	0.0266112	0.203548	non-significant	7.78439	9.52947	13.4516	4.23669	2.91206	6.29669
Arhgap31	1.055	3.13504	0.0266511	0.203744	non-significant	0.604533	0.734846	0.734266	1.2708	1.19084	1.53695
Ttc32	-0.894457	4.62559	0.0266791	0.203849	non-significant	33.3878	35.5945	24.3123	16.4957	11.0348	17.7097
Degs1	-0.947776	5.20452	0.0266935	0.203849	non-significant	17.4089	23.3316	38.3272	14.8041	12.9213	12.323
Cbfa2t3	0.996184	3.07253	0.0267307	0.203851	non-significant	0.55578	0.790374	0.716936	1.39734	1.5468	1.03977
Mup20	-1.343	12.9984	0.0267361	0.203851	non-significant	10465.1	7264.86	18712.6	6670.2	1784.95	5186.74
Cep162	1.11107	3.43602	0.0267367	0.203851	non-significant	1.57159	1.2178	0.908576	2.95616	4.35903	0.875555
Gm26641	3.12023	-0.312372	0.0268215	0.204388	non-significant	0	0.269239	0.0896755	1.7596	1.24784	0.193573
Ttll3	0.879547	4.23789	0.0268458	0.204464	non-significant	9.44839	12.7187	5.03605	15.6529	22.4501	9.78369
Armc1	-0.922207	4.22881	0.0269008	0.204705	non-significant	4.63154	6.1296	7.84156	2.37367	4.49476	2.80442
Amigo2	0.87206	4.14648	0.0269062	0.204705	non-significant	3.86056	6.45054	2.75369	9.33056	7.51458	5.42153
Cacybp	-0.988765	5.15831	0.0269289	0.204769	non-significant	17.1297	19.9393	26.1992	9.79194	6.73912	12.7135
Npr2	1.11426	7.65399	0.0269837	0.205076	non-significant	50.8488	35.8427	13.6436	85.6997	94.9259	32.1751
Rnf113a2	0.899587	3.92346	0.0270094	0.205117	non-significant	8.83098	6.26591	6.6659	17.7685	14.6703	7.79961
Naa60	0.895496	6.59733	0.0270179	0.205117	non-significant	23.7775	32.0598	28.7232	62.4196	58.6227	33.2094
P4ha2	0.939257	3.33542	0.0271075	0.205688	non-significant	2.3549	3.38788	2.85862	5.2981	6.07943	4.42496
Zhx3	1.02434	3.86513	0.0271558	0.205945	non-significant	1.49506	2.44689	2.1669	3.27893	2.85311	5.0293
Gm10731	5.57002	-1.07137	0.02721	0.206246	non-significant	0	0	0	0	0.914484	0.0512272
Cbx3	-0.857854	5.27532	0.0272258	0.206256	non-significant	19.7938	28.2819	25.888	9.56792	15.7057	13.2527
Nicn1	-1.47222	2.45849	0.0272472	0.206273	non-significant	1.96356	3.4691	4.94616	0.994392	0.650942	1.75028
Pelp1	0.901488	4.67368	0.027257	0.206273	non-significant	6.66718	5.32357	3.1217	8.27796	14.8627	4.87865
Nuak2	1.00601	4.59759	0.0273146	0.206599	non-significant	5.83234	6.25886	3.04467	17.0691	8.22088	4.11502
4933431E20Rik	-1.28706	2.4558	0.02739	0.20706	non-significant	1.59535	1.4788	1.01686	0.879612	0.629256	0.154335
Incenp	1.30963	2.77657	0.0274196	0.207075	non-significant	1.34245	1.82786	0.487044	1.7824	5.38705	1.6062
Mnat1	-2.15265	1.62486	0.0274217	0.207075	non-significant	0.931777	1.39005	2.91508	0.552765	0	0.518203
Cirbp	-0.859114	3.75514	0.0274356	0.207075	non-significant	13.4398	16.4658	10.2192	8.35494	8.02158	4.77944
Apof	-1.19441	8.96192	0.02746	0.207149	non-significant	213.65	299.608	337.582	117.457	54.8103	158.547
Mapk8ip3	1.23739	7.50535	0.0274954	0.207183	non-significant	28.8784	25.8261	5.27898	56.0085	63.014	18.2289
4931406H21Rik	2.09333	1.61169	0.0274959	0.207183	non-significant	0.263045	0.635133	0	0.655402	1.90682	0.865206
Usp28	0.975237	4.28947	0.0275393	0.207183	non-significant	3.05671	3.82474	2.0701	5.07739	10.4399	2.25573
Tmem167	-0.812361	5.34097	0.0275465	0.207183	non-significant	3.82121	4.96342	4.89592	2.89627	2.49267	2.08449
Dtx3l	-0.939708	5.44646	0.0275775	0.207183	non-significant	8.85354	11.5997	11.2589	6.83257	3.14153	5.31523
Bet1	-0.973	5.49928	0.0275807	0.207183	non-significant	28.7098	32.6351	52.1633	22.3006	13.6624	19.1859
Apbb3	1.09686	5.993	0.0275957	0.207183	non-significant	22.4371	32.257	5.48622	35.7084	56.811	26.9147
H2afx	0.851152	3.82075	0.0275999	0.207183	non-significant	7.46745	8.92035	5.18363	12.1824	15.2246	9.55186
Srrd	1.05976	3.65897	0.0276083	0.207183	non-significant	7.49017	7.66131	5.9541	12.8968	27.1483	5.34128
Sf3b1	1.14828	8.88322	0.0276099	0.207183	non-significant	61.1093	61.3476	20.0792	92.3811	180.155	41.1262
Pcsk7	0.971081	6.09192	0.0276257	0.207193	non-significant	14.6326	13.1559	5.75115	25.2594	29.2466	9.95878
Gpr52	3.07399	0.469144	0.0276447	0.207198	non-significant	0.0267341	0.0679481	0.090526	0	0.79941	0.732781
Rapgef5	1.7729	2.30856	0.0276555	0.207198	non-significant	0.178174	1.13213	0.344757	0.619096	4.24379	0.744189
Daam2	1.0306	2.99862	0.0277358	0.207649	non-significant	0.772242	0.896038	0.781638	1.53372	2.47955	0.981664
Mup14	-2.01099	10.5656	0.0277503	0.207649	non-significant	1556.98	448.594	4888.56	610.03	68.3218	907.987
Oas3	-2.39142	0.119614	0.0277804	0.207649	non-significant	0.258116	0.437356	0.273132	0.0765621	0	0.0786106
Gfm1	-1.07973	5.16574	0.0277979	0.207649	non-significant	10.742	12.4597	28.1073	6.72016	7.25599	9.38633
Btf3	-1.29084	6.57337	0.0277998	0.207649	non-significant	74.4827	115.122	159.365	32.8633	20.5004	71.54
Clec7a	-1.32992	1.99361	0.0278031	0.207649	non-significant	1.88805	3.53905	2.0778	0.672037	1.58251	0.646892
Dhrs7	-1.33066	3.98946	0.0278488	0.207881	non-significant	6.84853	19.6811	22.4655	4.80149	2.75023	9.5281
Slx1b	0.848201	4.30524	0.0279074	0.208089	non-significant	3.13354	5.065	2.97843	7.27267	5.40481	5.82647
Trim47	1.02452	3.52097	0.0279489	0.208089	non-significant	2.49661	4.99411	2.58315	7.59741	9.8031	2.83021
Etnppl	1.13488	6.81338	0.0279511	0.208089	non-significant	9.14224	39.0834	29.0465	65.2638	75.6656	28.0296
Plac8	-1.75757	1.94033	0.0279654	0.208089	non-significant	4.08264	11.303	8.39342	0.518994	2.24606	3.46372
Bag3	0.805277	5.59607	0.0279691	0.208089	non-significant	11.3498	17.3081	11.0989	24.2857	28.1224	14.7324
Gdpd1	3.0519	0.5324	0.0279782	0.208089	non-significant	0.163418	0.103837	0.034585	0.508965	2.29521	0
Tmem18	-0.849239	3.97561	0.0279789	0.208089	non-significant	7.89081	7.41181	4.58879	4.21301	3.41961	2.75844
Zcchc7	1.22068	6.73774	0.0280209	0.208293	non-significant	38.6945	31.0274	6.91223	70.6787	80.9858	22.6015
Pecr	-1.17828	6.71422	0.0280519	0.208325	non-significant	69.0457	106.894	165.62	45.506	28.3121	64.2515
Mfge8	-1.26434	2.91824	0.0280734	0.208325	non-significant	2.67311	5.09553	6.14214	1.30261	1.60037	2.44233
Ndufc1	-1.29366	5.47311	0.0280987	0.208325	non-significant	137.516	187.218	121.186	46.534	14.4376	90.0337
Smarca2	0.967302	7.39492	0.0281041	0.208325	non-significant	24.0919	23.3615	10.7442	36.4866	52.6934	21.2941
Fam229a	5.37334	-1.20203	0.0281118	0.208325	non-significant	0	0	0	0	2.30715	0.332334
Hnf4a	0.93025	9.02935	0.0281129	0.208325	non-significant	76.9032	89.7151	71.3791	190.45	145.292	101.438
Fam214b	0.898349	4.81791	0.0281464	0.208413	non-significant	6.5299	8.38382	4.33108	16.793	7.71641	8.67243
Eps15l1	1.0213	5.51228	0.0281541	0.208413	non-significant	16.9387	12.0222	4.08338	20.0973	33.0352	12.0258
Ddi2	0.968843	7.96777	0.0282665	0.209137	non-significant	58.9856	56.1559	26.7996	102.119	115.134	51.5351
Golga4	1.03566	7.03467	0.0283626	0.209683	non-significant	13.9316	14.0574	5.9995	26.321	33.7084	9.03577
Zbtb17	0.916133	4.99178	0.0283697	0.209683	non-significant	8.26126	8.34593	2.69174	13.0808	14.6215	6.92355
Gria4	3.53946	-0.455493	0.028387	0.209702	non-significant	0.0434058	0	0.0367447	0.231749	1.06194	0
Impdh1	1.26958	2.93579	0.0284289	0.209902	non-significant	1.20999	2.62891	1.18951	2.10712	7.99313	1.96141
Mboat1	-3.48528	-0.649711	0.0284622	0.210039	non-significant	0.387473	0.358113	0.149096	0	0	0.0643674
Cav3	5.30138	-1.20406	0.0284977	0.210192	non-significant	0	0	0	0.208136	1.03322	0
Msi2	-1.27337	3.64125	0.0285305	0.210326	non-significant	1.60861	2.54041	3.41098	1.09326	0.367939	1.35557
Stambpl1	-2.26726	0.269777	0.0286065	0.210777	non-significant	0.551536	1.78411	0.339562	0.237958	0.090866	0.137433
Smpdl3a	-1.15185	3.80502	0.0286364	0.210888	non-significant	5.43961	10.009	14.3901	3.93288	2.87524	5.59123
Pyurf	-0.956566	5.28288	0.0286676	0.211009	non-significant	10.1107	7.24686	9.52782	4.86301	2.75359	5.14166
Cyp4f15	1.05635	8.70093	0.0286981	0.211032	non-significant	169.614	151.578	57.4339	280.526	364.937	123.585
Abcf1	0.859752	6.33909	0.0287003	0.211032	non-significant	20.4898	19.3653	13.4455	34.9179	34.418	23.1362
Nsun6	-0.998726	3.35262	0.0287306	0.211094	non-significant	2.32548	2.09616	0.892741	0.834152	1.00459	0.654706
Atp6v0b	0.871418	6.75478	0.0287475	0.211094	non-significant	78.0479	85.718	60.0329	150.81	160.647	86.0185
Gchfr	-1.20141	5.43297	0.0287533	0.211094	non-significant	54.6942	100.671	115.957	33.6909	14.9118	54.9841
Nxpe2	-0.852543	4.84393	0.0287959	0.211298	non-significant	9.34075	11.2194	10.8407	6.54229	4.12275	5.53354
Terc	2.96961	-0.278982	0.0288125	0.211312	non-significant	0.766872	0	0.216396	0.606583	1.85303	4.90465
Nsdhl	-1.1897	6.17084	0.0288324	0.211344	non-significant	44.3815	29.5958	52.4053	23.9402	6.63347	20.6512
Lonrf1	1.11405	2.78266	0.0288642	0.211344	non-significant	1.26349	0.78575	1.11511	2.98226	2.50901	1.37547
Arl15	-1.09456	2.87375	0.0288956	0.211344	non-significant	3.47233	2.37901	2.47938	1.11056	1.23119	1.3242
Chd4	0.979959	7.64431	0.0289122	0.211344	non-significant	25.4578	22.088	11.8018	42.8175	53.2762	19.1617
Paqr9	-1.15539	7.04018	0.0289189	0.211344	non-significant	57.8518	49.7958	109.874	32.6743	20.1067	39.0194
Zscan20	1.24559	2.976	0.0289514	0.211344	non-significant	1.30348	1.00829	0.23988	1.81551	2.80731	1.15643
Stt3a	-1.01706	5.71088	0.0289578	0.211344	non-significant	8.89065	9.96652	14.9639	3.7925	4.71652	6.95808
Eml3	0.851534	5.42523	0.0289634	0.211344	non-significant	12.6375	9.16547	6.26759	21.4877	17.0033	10.4093
Gm10037	-5.3421	-1.2974	0.0289661	0.211344	non-significant	1.59064	0.606421	0	0	0	0
Snrpe	-0.905141	3.99813	0.0289667	0.211344	non-significant	26.6083	47.1825	46.4468	18.2323	23.176	19.7881
Gm16063	-5.3421	-1.2974	0.0289801	0.211344	non-significant	0.597309	0.22772	0	0	0	0
Tdp1	1.3158	2.04875	0.0290044	0.211413	non-significant	0.938283	1.69444	0.668879	1.87495	4.02729	1.89503
Ccl25	1.24041	3.48644	0.0290572	0.21169	non-significant	7.00211	8.0451	3.41038	10.2425	30.3334	4.119
Cyp2b9	-2.51896	3.84346	0.0290841	0.211777	non-significant	0.486598	40.8127	1.23577	0.930153	0.587894	3.80369
Ttc33	-1.43044	2.48098	0.0291216	0.211842	non-significant	2.55372	4.02135	5.59255	2.00897	0.553348	1.62313
Rnf126	0.897411	6.10924	0.0291227	0.211842	non-significant	36.036	33.6774	17.1923	65.8967	60.7058	29.7568
Mid1	0.923625	4.44591	0.029159	0.211922	non-significant	5.41168	5.03636	1.61962	7.15046	8.84149	5.39396
Sort1	-1.06469	3.61521	0.0291634	0.211922	non-significant	3.25351	1.49148	2.0751	0.898952	1.92501	0.542944
Clint1	-0.807971	5.16926	0.02923	0.212189	non-significant	11.6049	12.125	14.5334	6.51182	8.64547	6.1213
Ier5l	1.85825	1.46271	0.0292536	0.212189	non-significant	0.911326	0.413616	0.661264	0.733716	5.66249	1.30845
Slx4	1.11941	3.99446	0.0292623	0.212189	non-significant	1.93351	2.72764	0.630691	3.57789	6.33295	1.34519
Ptar1	2.02269	0.271591	0.0292688	0.212189	non-significant	0.24584	0.124966	0.166491	0.554197	1.02471	0.628923
Ctso	-0.845925	5.30033	0.0292766	0.212189	non-significant	14.9239	13.2387	13.5998	7.1001	6.4168	8.04761
Tom1	0.769101	5.41335	0.0292895	0.212189	non-significant	14.0303	13.7279	10.9299	21.6252	25.6604	16.24
Myo7a	1.02135	5.99477	0.0293061	0.212201	non-significant	7.65774	7.24042	2.57871	13.662	16.5997	4.63864
Elovl5	-1.11047	9.89425	0.0293537	0.212276	non-significant	263.505	420.007	628.456	150.909	190.328	231.486
Larp1b	-0.921151	5.66941	0.0293747	0.212276	non-significant	13.8948	16.1922	21.9297	8.1428	7.82445	9.86834
Gimap8	1.06204	4.09849	0.0293765	0.212276	non-significant	2.80508	4.12943	1.99843	4.23433	12.4068	2.28377
Zfp335	0.961446	5.72432	0.0293906	0.212276	non-significant	10.548	9.14328	3.64691	16.5197	21.0876	6.91859
Dchs1	1.32097	2.72131	0.0293909	0.212276	non-significant	0.295368	0.472223	0.250041	0.316532	1.66628	0.53103
Polr2a	0.890139	6.25697	0.0294287	0.212441	non-significant	7.52003	9.49909	6.2767	19.4807	13.0957	8.85354
Pcbp4	1.09607	6.37243	0.0294513	0.212497	non-significant	41.0811	26.1348	9.77965	71.8718	63.5302	24.8409
Dync2h1	0.988865	3.04493	0.0296458	0.213534	non-significant	1.87049	1.77198	1.58345	3.91402	4.37594	1.98866
Fbp1	-1.30829	8.3409	0.0296503	0.213534	non-significant	116.098	224.098	513.073	75.0201	114.526	141.684
C4bp	-0.996961	8.23728	0.0296548	0.213534	non-significant	152.197	210.331	245.318	90.7686	88.9286	105.672
Chchd6	-1.8576	0.551529	0.029655	0.213534	non-significant	1.46088	2.10404	2.06116	0.866651	0.44125	0.177968
Unc50	-1.11761	3.65517	0.0296791	0.2136	non-significant	8.33343	13.6496	21.3989	3.8451	9.64871	6.34497
Cript	-0.975046	4.36375	0.0297208	0.213791	non-significant	14.9927	18.1719	31.253	8.89426	11.0725	11.6396
Smdt1	-1.00777	5.94822	0.0297487	0.213791	non-significant	119.177	150.349	136.427	55.0577	39.1404	84.7963
Commd6	-1.13201	4.48424	0.0297507	0.213791	non-significant	28.1047	35.8652	37.3302	16.1147	5.11461	19.6616
Gm11127	1.01815	2.97854	0.0297816	0.213905	non-significant	4.53048	4.50995	2.1733	7.61501	7.73146	5.86407
Ino80c	-0.882525	3.71322	0.0298335	0.214141	non-significant	6.92318	7.70514	6.04276	3.16323	3.7406	3.57527
Mrpl1	-0.931987	4.56009	0.0298575	0.214141	non-significant	7.23826	7.77756	10.2125	3.38633	3.70599	5.18852
Tent5c	1.75115	1.04181	0.0298595	0.214141	non-significant	0.250081	0.762733	0.254044	1.2462	2.17541	0.68547
Nab2	0.7954	4.88464	0.0298914	0.214209	non-significant	8.59154	9.36564	6.43902	13.7474	20.284	7.81379
Fam222a	1.5507	2.1188	0.0298991	0.214209	non-significant	1.3943	0.478891	0.382811	2.50381	3.68782	0.654179
Oasl1	-0.942604	3.17747	0.0299249	0.214282	non-significant	5.62512	5.27346	4.48867	2.78998	3.42591	1.64295
Cmpk1	-0.939698	6.03568	0.0299393	0.214282	non-significant	29.4732	43.1485	56.7549	24.5297	19.125	20.9116
Ces2e	-1.72597	6.63463	0.0299655	0.214362	non-significant	34.1033	36.7927	84.3177	8.74387	2.04423	28.9947
Tcirg1	1.09196	7.45277	0.0300508	0.214825	non-significant	50.6856	59.5916	14.1975	96.4268	116.453	41.3491
1810019D21Rik	1.12985	7.7338	0.0300792	0.214825	non-significant	148.871	106.582	34.5633	300.754	171.024	124.436
Rbm3	-0.77248	5.38707	0.0300978	0.214825	non-significant	42.0763	37.122	34.0818	21.684	26.0577	16.5253
Cfh	-1.05834	8.99686	0.0301188	0.214825	non-significant	218.868	111.504	123.973	71.9819	50.181	77.9156
Mmgt1	-1.16589	3.72569	0.0301357	0.214825	non-significant	2.91432	3.67217	5.72867	1.68493	0.939929	2.39193
Wdpcp	-2.26283	0.577149	0.0301497	0.214825	non-significant	0.946828	0.656313	1.02013	0	0.350979	0.19661
Kmt2b	1.04867	6.67664	0.0301559	0.214825	non-significant	10.5599	9.65296	3.37257	19.7902	21.2032	6.70987
[truncated: 12,251 more rows]
